# Supplementary material for: A porous metal-organic cage liquid for sustainable CO2 conversion reactions
Source: Nat Commun. 2023 Jun 7;14:3317. doi: 10.1038/s41467-023-39089-x (PMC10247695; doi:10.1038/s41467-023-39089-x)
Supplement: Supplementary file 5 — Source Data [file 41467_2023_39089_MOESM5_ESM.zip]

Archive with 19 entries (18 files):
- DATA/
- DATA/CO2 adsorption.txt
- DATA/Cl-XPS.txt
- DATA/DSC.txt
- DATA/FT-IR.txt
- DATA/N-XPS.txt
- DATA/N2 adsorption.txt
- DATA/NMR.txt
- DATA/PALS.txt
- DATA/PXRD.txt
- DATA/Pore size.txt
- DATA/TG.txt
- DATA/UV.txt
- DATA/WT.txt
- DATA/Zn-Cage-new.cif
- DATA/Zn-EXAFS.txt
- DATA/Zn-XANES.txt
- DATA/Zn-XPS.txt
- DATA/Zn-cage.cif
