# Supplementary material for: A porous metal-organic cage liquid for sustainable CO2 conversion reactions
Source: Nat Commun. 2023 Jun 7;14:3317. doi: 10.1038/s41467-023-39089-x (PMC10247695; doi:10.1038/s41467-023-39089-x)
Supplement: Supplementary file 5 — Source Data [file 41467_2023_39089_MOESM5_ESM.zip › DATA/CO2 adsorption.txt]

--		--	--
--		--	--
--		--	--
--	Quantity Adsorbed (cm3/g STP)	--	Quantity Adsorbed (cm3/g STP)
1.49974	0.99568	105.266	23.7344
1.9201	1.25125	100.023	23.3108
2.00846	1.30221	96.6804	23.0249
2.33613	1.48417	93.3881	22.6922
2.68911	1.70363	92.0844	22.5912
3.31685	2.02495	88.7945	22.2696
3.97787	2.33509	85.4746	21.9546
4.6377	2.6425	82.2141	21.587
5.3232	2.99926	78.9073	21.2035
5.9529	3.29598	75.6501	20.8387
6.63593	3.58683	72.3266	20.4492
7.91942	4.09612	69.0562	20.0138
9.24536	4.60751	65.7677	19.5544
10.5689	5.09387	62.4961	19.1127
13.1707	5.99102	59.1888	18.6262
15.8362	6.83722	55.9082	18.1108
18.4329	7.60897	52.6308	17.5857
21.0811	8.36793	49.3248	17.0425
23.7253	9.07296	46.0411	16.4681
26.3535	9.76633	42.7561	15.8434
31.5849	11.0016	39.4758	15.2103
34.2253	11.6325	36.182	14.5144
36.8875	12.2529	32.8889	13.8055
39.5053	12.8145	29.6115	13.0455
42.125	13.3873	26.3178	12.243
44.7511	13.9047	23.0311	11.4008
47.3924	14.4399	19.7489	10.4895
50.0255	14.9673	16.4568	9.4831
52.669	15.4653	13.1687	8.39092
55.932	16.0448	9.88638	7.16224
59.2455	16.615	6.59696	5.72127
62.5059	17.2018	3.95505	4.43709
65.8174	17.7508	1.34343	2.84217
69.1037	18.2699	--	--
72.3763	18.7906
75.667	19.3119
78.9587	19.8342
82.2567	20.3561
85.5263	20.8479
88.8263	21.3242
92.1043	21.8545
95.4163	22.3429
98.6918	22.8166
101.99	23.2841
105.266	23.7344
--
