# Supplementary material for: A porous metal-organic cage liquid for sustainable CO2 conversion reactions
Source: Nat Commun. 2023 Jun 7;14:3317. doi: 10.1038/s41467-023-39089-x (PMC10247695; doi:10.1038/s41467-023-39089-x)
Supplement: Supplementary file 5 — Source Data [file 41467_2023_39089_MOESM5_ESM.zip › DATA/Cl-XPS.txt]

411.2	4370.07	4352.08	4352.08	4352.08	411.2	3943.86	3969.03	3969.03
411.1	4397.77	4337.41	4337.41	4337.41	411.1	3997.69	3969.03	3969.03
411	4288.4	4333.89	4333.89	4333.89	411	3965.55	3968.75	3968.75
410.9	4293.39	4307.86	4307.86	4307.86	410.9	3990.24	3968.51	3968.51
410.8	4319.81	4283.11	4283.11	4283.11	410.8	3968.45	3968.19	3968.19
410.7	4239.94	4283.01	4283.01	4283.01	410.7	3951.77	3967.99	3967.99
410.6	4274.02	4281.1	4281.1	4281.1	410.6	3984.09	3967.27	3967.27
410.5	4307.91	4276.03	4276.03	4276.03	410.5	4014.74	3967	3967
410.4	4321.33	4275.82	4275.82	4275.82	410.4	3943.76	3966.95	3966.95
410.3	4239.31	4275.76	4275.76	4275.76	410.3	3940.62	3966.63	3966.63
410.2	4236.53	4275.65	4275.65	4275.65	410.2	3992.07	3966.39	3966.39
410.1	4284.16	4275.28	4275.28	4275.28	410.1	3969.9	3965.92	3965.92
410	4357.57	4274.71	4274.71	4274.71	410	4049.28	3964.85	3964.85
409.9	4357.14	4273.96	4273.96	4273.96	409.9	4030.58	3963.59	3963.59
409.8	4271.97	4272.75	4272.75	4272.75	409.8	3962.56	3962.71	3962.71
409.7	4322.61	4270.96	4270.96	4270.96	409.7	3930.75	3961.85	3961.85
409.6	4390.47	4268.99	4268.99	4268.99	409.6	3961.13	3961.24	3961.24
409.5	4386.26	4267.11	4267.11	4267.11	409.5	4006.94	3960.41	3960.41
409.4	4328.89	4264.98	4264.98	4264.98	409.4	4062.37	3959.54	3959.54
409.3	4312.51	4263.32	4263.32	4263.32	409.3	3962.22	3958.32	3958.32
409.2	4220.02	4262.32	4262.32	4262.32	409.2	3980.67	3956.58	3956.58
409.1	4253.27	4261.72	4261.72	4261.72	409.1	4033.4	3954.93	3954.93
409	4303.02	4261.19	4261.19	4261.19	409	3984.73	3953.94	3953.94
408.9	4309.68	4260.39	4260.39	4260.39	408.9	3955	3952.44	3952.44
408.8	4365.12	4259	4259	4259	408.8	4034.48	3950.66	3950.66
408.7	4330.68	4257.05	4257.05	4257.05	408.7	4017.27	3948.72	3948.72
408.6	4357.18	4254.97	4254.97	4254.97	408.6	4047.49	3946.83	3946.83
408.5	4318.23	4252.77	4252.77	4252.77	408.5	3969.52	3944.57	3944.57
408.4	4324.88	4250.44	4250.44	4250.44	408.4	4002.51	3942.63	3942.63
408.3	4379.45	4248.22	4248.22	4248.22	408.3	3975.68	3940.8	3940.8
408.2	4297.9	4246.56	4246.56	4246.56	408.2	3992.11	3939.88	3939.88
408.1	4238.6	4244.96	4244.96	4244.96	408.1	3901.99	3939.12	3939.12
408	4297.55	4243.4	4243.4	4243.4	408	3940.82	3938.67	3938.67
407.9	4310.4	4242.25	4242.25	4242.25	407.9	3952.53	3938.55	3938.55
407.8	4291.09	4241.08	4241.08	4241.08	407.8	3923.65	3938.46	3938.46
407.7	4297.53	4239.74	4239.74	4239.74	407.7	3986.86	3938.05	3938.05
407.6	4265.36	4238.16	4238.16	4238.16	407.6	3949.72	3937.75	3937.75
407.5	4340.27	4236.58	4236.58	4236.58	407.5	3922.74	3937.74	3937.74
407.4	4301.35	4234.93	4234.93	4234.93	407.4	3905.79	3937.61	3937.61
407.3	4300.42	4233.26	4233.26	4233.26	407.3	3969.19	3937.42	3937.42
407.2	4291.59	4231.76	4231.76	4231.76	407.2	4008.28	3937.06	3937.06
407.1	4225.76	4230.86	4230.86	4230.86	407.1	4014.5	3936.56	3936.56
407	4215.49	4230.32	4230.32	4230.32	407	3975.69	3935.94	3935.94
406.9	4226.71	4230.27	4230.27	4230.27	406.9	3946.75	3935.34	3935.34
406.8	4202.28	4230.18	4230.18	4230.18	406.8	3956.1	3934.81	3934.81
406.7	4281.09	4229.43	4229.43	4229.43	406.7	3982.46	3934.42	3934.42
406.6	4338.76	4228.13	4228.13	4228.13	406.6	3956.25	3933.94	3933.94
406.5	4307.67	4226.62	4226.62	4226.62	406.5	4011.32	3933.4	3933.4
406.4	4255.22	4223.91	4223.91	4223.91	406.4	3966.53	3932.75	3932.75
406.3	4405.5	4220.74	4220.74	4220.74	406.3	3993.26	3932.19	3932.19
406.2	4347.8	4217.92	4217.92	4217.92	406.2	3944.38	3931.67	3931.67
406.1	4261.15	4215.1	4215.1	4215.1	406.1	3942.55	3931.16	3931.16
406	4294.04	4211.9	4211.9	4211.9	406	4003.43	3930.56	3930.56
405.9	4309.01	4209.06	4209.05	4209.06	405.9	3996.26	3930.21	3930.21
405.8	4328.19	4206.47	4206.46	4206.47	405.8	3897.27	3929.96	3929.96
405.7	4289.27	4203.99	4203.99	4203.99	405.7	3903.73	3929.66	3929.66
405.6	4228.83	4201.23	4201.22	4201.23	405.6	3961.41	3929.43	3929.44
405.5	4333.53	4198.27	4198.25	4198.27	405.5	3974.07	3929.24	3929.26
405.4	4329.87	4195.51	4195.48	4195.51	405.4	3980.49	3928.88	3928.9
405.3	4282.07	4192.59	4192.54	4192.59	405.3	3961.8	3928.29	3928.33
405.2	4303.55	4188.79	4188.7	4188.79	405.2	3990.08	3927.59	3927.65
405.1	4373.68	4185.25	4185.08	4185.25	405.1	4001.5	3926.91	3927.03
405	4275.91	4182.21	4181.91	4182.21	405	3959.53	3926.26	3926.46
404.9	4235.7	4179.35	4178.85	4179.35	404.9	3966.65	3925.8	3926.14
404.8	4248.78	4177.11	4176.28	4177.11	404.8	3888.32	3925.41	3925.98
404.7	4205.63	4176.01	4174.63	4176.01	404.7	3962.22	3925.35	3926.29
404.6	4198.41	4175.5	4173.26	4175.5	404.6	3871.49	3925.35	3926.87
404.5	4220.62	4175.3	4171.7	4175.3	404.5	3938.07	3925.34	3927.77
404.4	4263.63	4176.15	4170.46	4176.15	404.4	3996.64	3925.31	3929.15
404.3	4185.42	4178.62	4169.73	4178.62	404.3	3979.04	3925.28	3931.24
404.2	4110.8	4182.9	4169.23	4182.9	404.2	3969.51	3925.23	3934.37
404.1	4154.9	4189.29	4168.58	4189.29	404.1	3927.51	3925.18	3938.99
404	4244.49	4199.64	4168.71	4199.64	404	3937.74	3925.15	3945.7
403.9	4147.27	4214.37	4168.84	4214.37	403.9	3965.04	3925.11	3955.27
403.8	4287.8	4234.99	4168.97	4234.99	403.8	3965.32	3925.08	3968.71
403.7	4296.96	4263.43	4169.09	4263.43	403.7	3938.82	3925.03	3987.23
403.6	4320.42	4302.01	4169.22	4302.01	403.6	4017.43	3924.96	4012.35
403.5	4352.89	4353.45	4169.35	4353.45	403.5	4036.84	3924.87	4045.83
403.4	4367.55	4420.83	4169.48	4420.83	403.4	4074.53	3924.74	4089.69
403.3	4497.4	4507.45	4169.61	4507.45	403.3	4085.68	3924.58	4146.09
403.2	4555.66	4616.63	4169.74	4616.63	403.2	4104.79	3924.35	4217.21
403.1	4719.58	4751.38	4169.87	4751.38	403.1	4298.92	3924.05	4305.09
403	4883.64	4914.01	4170	4914.01	403	4350.3	3923.66	4411.33
402.9	5078.3	5105.51	4170.13	5105.51	402.9	4473.34	3923.16	4536.74
402.8	5345.77	5325.03	4170.26	5325.03	402.8	4539.95	3922.53	4680.96
402.7	5618.78	5569.18	4170.39	5569.18	402.7	4717.11	3921.77	4842.11
402.6	5834.04	5831.53	4170.51	5831.53	402.6	4835.55	3920.86	5016.33
402.5	6100.61	6102.38	4170.64	6102.38	402.5	4968.96	3919.78	5197.59
402.4	6321.38	6368.87	4170.77	6368.87	402.4	5243.82	3918.49	5377.77
402.3	6547.92	6615.73	4170.9	6615.73	402.3	5477.42	3916.99	5547.06
402.2	6798.9	6826.57	4171.03	6826.57	402.2	5581.04	3915.27	5694.67
402.1	6964.32	6985.79	4171.16	6985.79	402.1	5777.34	3913.34	5810
402	7111.56	7080.63	4171.29	7080.63	402	5927.69	3911.25	5884.07
401.9	6990.57	7103.09	4171.42	7103.09	401.9	5910.33	3909.07	5910.7
401.8	7030.01	7051.26	4171.55	7051.26	401.8	5856.8	3906.83	5887.49
401.7	6909.09	6929.58	4171.68	6929.58	401.7	5831.91	3904.59	5816.28
401.6	6720.22	6748.16	4171.81	6748.16	401.6	5773.86	3902.41	5702.81
401.5	6575.97	6521.16	4171.93	6521.16	401.5	5634.54	3900.35	5555.82
401.4	6371.55	6264.75	4172.06	6264.75	401.4	5404.25	3898.44	5385.81
401.3	6059.49	5995.04	4172.19	5995.04	401.3	5155.46	3896.71	5203.6
401.2	5733.05	5726.48	4172.32	5726.48	401.2	5102.31	3895.18	5019.27
401.1	5413	5470.71	4172.45	5470.71	401.1	4832.19	3893.89	4841.26
401	5241.74	5236.12	4172.58	5236.12	401	4623.13	3892.81	4675.87
400.9	5086.4	5027.84	4172.71	5027.84	400.9	4452.53	3891.89	4527.21
400.8	4870.52	4848.2	4172.84	4848.2	400.8	4454.41	3891.13	4397.48
400.7	4779.84	4697.22	4172.97	4697.22	400.7	4405	3890.5	4287.19
400.6	4718.93	4573.31	4173.1	4573.31	400.6	4265.59	3889.97	4195.65
400.5	4699.28	4473.84	4173.23	4473.84	400.5	4190.32	3889.51	4121.3
400.4	4656.96	4395.6	4173.35	4395.6	400.4	4147.17	3889.12	4062.14
400.3	4562.07	4335.26	4173.48	4335.26	400.3	4130.67	3888.8	4016
400.2	4555.3	4289.59	4173.61	4289.59	400.2	4096.2	3888.53	3980.63
400.1	4466.88	4255.64	4173.74	4255.64	400.1	4081.54	3888.28	3954
400	4507.2	4230.85	4173.87	4230.85	400	4045.66	3888.07	3934.26
399.9	4473.1	4213.06	4174	4213.06	399.9	4039.26	3887.85	3919.86
399.8	4440.27	4200.51	4174.13	4200.51	399.8	4118.28	3887.63	3909.49
399.7	4501.39	4191.82	4174.26	4191.82	399.7	4117.26	3887.4	3902.12
399.6	4461.45	4185.91	4174.39	4185.91	399.6	4100.77	3887.17	3896.93
399.5	4374.18	4181.96	4174.52	4181.96	399.5	4089.45	3886.93	3893.32
399.4	4431.49	4179.39	4174.65	4179.39	399.4	4040.79	3886.71	3890.83
399.3	4421.52	4177.75	4174.77	4177.75	399.3	4052.78	3886.52	3889.14
399.2	4447.9	4176.75	4174.9	4176.75	399.2	3985.77	3886.35	3887.99
399.1	4355.86	4176.16	4175.03	4176.16	399.1	3995.35	3886.19	3887.2
399	4340.61	4175.84	4175.16	4175.84	399	4059.52	3886.03	3886.65
398.9	4393.2	4175.69	4175.29	4175.69	398.9	4026.81	3885.88	3886.25
398.8	4317.36	4175.65	4175.42	4175.65	398.8	3996.72	3885.75	3885.97
398.7	4301.54	4175.68	4175.55	4175.68	398.7	3935.69	3885.62	3885.75
398.6	4324.68	4175.75	4175.68	4175.75	398.6	3956.25	3885.52	3885.59
398.5	4310.68	4175.85	4175.81	4175.85	398.5	3962.69	3885.42	3885.46
398.4	4253.3	4175.96	4175.94	4175.96	398.4	4013.69	3885.34	3885.36
398.3	4277.08	4176.08	4176.07	4176.08	398.3	3924.75	3885.24	3885.26
398.2	4246.7	4176.2	4176.19	4176.2	398.2	3971.89	3885.14	3885.15
398.1	4167.31	4176.33	4176.32	4176.33	398.1	3991.23	3885.05	3885.05
398	4242.67	4176.45	4176.45	4176.45	398	3955.83	3884.96	3884.96
397.9	4245.1	4176.58	4176.58	4176.58	397.9	3958.79	3884.88	3884.88
397.8	4254.69	4176.71	4176.71	4176.71	397.8	3903.61	3884.84	3884.84
397.7	4242.43	4176.84	4176.84	4176.84	397.7	3783.56	3884.83	3884.83
397.6	4180.33	4176.97	4176.97	4176.97	397.6	3877.55	3884.82	3884.82
397.5	4193.02	4177.1	4177.1	4177.1	397.5	3928.02	3885.46	3885.46
397.4	4201.99	4177.23	4177.23	4177.23	397.4	3931.36	3886.1	3886.1
397.3	4206.6	4177.36	4177.36	4177.36	397.3	3944.56	3886.73	3886.73
397.2	4205.72	4177.49	4177.49	4177.49	397.2	3911.69	3887.37	3887.37
397.1	4169.21	4177.61	4177.61	4177.61	397.1	3998.31	3888.01	3888.01
397	4143.85	4177.74	4177.74	4177.74	397	3966.69	3888.65	3888.65
396.9	4210.03	4177.87	4177.87	4177.87	396.9	3887.82	3889.29	3889.29
396.8	4226.41	4178	4178	4178	396.8	3910.82	3889.93	3889.93
396.7	4156.68	4178.6	4178.6	4178.6	396.7	3926.33	3890.57	3890.57
396.6	4153.05	4179.2	4179.2	4179.2	396.6	3966.01	3891.2	3891.2
396.5	4205.35	4179.79	4179.79	4179.79	396.5	3842.01	3891.84	3891.84
396.4	4206.99	4180.39	4180.39	4180.39	396.4	3905.67	3892.48	3892.48
396.3	4181.52	4180.99	4180.99	4180.99	396.3	3958.52	3893.12	3893.12
396.2	4169.57	4181.59	4181.59	4181.59	396.2	3877.49	3893.76	3893.76
396.1	4209.51	4182.18	4182.18	4182.18	396.1	3884.96	3894.4	3894.4
396	4198.08	4182.78	4182.78	4182.78	396	3949.77	3895.04	3895.04
395.9	4228.87	4183.38	4183.38	4183.38	395.9	3974.01	3895.67	3895.67
395.8	4201.38	4183.98	4183.98	4183.98	395.8	3971.78	3896.31	3896.31
395.7	4203	4184.57	4184.57	4184.57	395.7	3934.08	3896.95	3896.95
395.6	4273.7	4185.17	4185.17	4185.17	395.6	3931.51	3897.59	3897.59
395.5	4311.18	4185.77	4185.77	4185.77	395.5	3996.82	3898.23	3898.23
395.4	4236.7	4186.37	4186.37	4186.37	395.4	3922.93	3898.87	3898.87
395.3	4290.39	4186.96	4186.96	4186.96	395.3	3872.74	3899.51	3899.51
395.2	4239.68	4187.56	4187.56	4187.56	395.2	3905.41	3900.14	3900.14
395.1	4232.89	4188.16	4188.16	4188.16	395.1	3982.57	3900.78	3900.78
395	4228.14	4188.76	4188.76	4188.76	395	3971.43	3901.42	3901.42
394.9	4221.28	4189.35	4189.35	4189.35	394.9	3983.54	3902.06	3902.06
394.8	4208.56	4189.95	4189.95	4189.95	394.8	3950.92	3902.7	3902.7
394.7	4209.6	4190.55	4190.55	4190.55	394.7	3981.62	3903.34	3903.34
394.6	4211.52	4191.14	4191.14	4191.14	394.6	3980.91	3903.97	3903.97
394.5	4236.11	4191.74	4191.74	4191.74	394.5	3981.05	3904.61	3904.61
394.4	4257.68	4192.34	4192.34	4192.34	394.4	3977.1	3905.25	3905.25
394.3	4259.03	4192.94	4192.94	4192.94	394.3	3969.6	3905.89	3905.89
394.2	4228.46	4193.53	4193.53	4193.53	394.2	3903.77	3906.53	3906.53
394.1	4226.79	4194.13	4194.13	4194.13	394.1	3959.83	3907.17	3907.17
394	4153.73	4194.73	4194.73	4194.73	394	3894.82	3907.81	3907.81
393.9	4206.24	4195.33	4195.33	4195.33	393.9	3953.59	3908.44	3908.44
393.8	4243.9	4195.92	4195.92	4195.92	393.8	3943.54	3909.08	3909.08
393.7	4172.99	4203.18	4203.18	4203.18	393.7	3890.66	3909.72	3909.72
393.6	4202.76	4210.43	4210.43	4210.43	393.6	3901.55	3910.36	3910.36
393.5	4272.36	4217.68	4217.68	4217.68	393.5	3889.46	3911.63	3911.63
393.4	4241.91	4224.94	4224.94	4224.94	393.4	3926.59	3929.52	3929.52
393.3	4221.93	4232.19	4232.19	4232.19	393.3	3949.9	3947.41	3947.41
393.2	4254.48	4239.44	4239.44	4239.44	393.2	4019.4	3965.3	3965.3
