# Supplementary material for: A porous metal-organic cage liquid for sustainable CO2 conversion reactions
Source: Nat Commun. 2023 Jun 7;14:3317. doi: 10.1038/s41467-023-39089-x (PMC10247695; doi:10.1038/s41467-023-39089-x)
Supplement: Supplementary file 5 — Source Data [file 41467_2023_39089_MOESM5_ESM.zip › DATA/DSC.txt]

18.7393	138.1909	0.01016
25.9464	132.01983	0.01245
20.5045	129.3276	0.01504
23.304	131.8579	0.01854
20.29	129.6796	0.02273
22.2456	137.505	0.02693
23.1082	130.8054	0.03268
24.3773	134.8532	0.03886
22.3586	129.5009	0.05286
20.444	131.3704	0.06407
19.715	127.8589	0.08255
19.7066	129.0531	0.09991
18.8816	127.4827	0.12943
18.3672	126.8764	0.16122
18.4529	126.5402	0.20136
16.7691	126.0524	0.25866
17.1002	126.7447	0.31543
16.6224	126.2414	0.40438
16.259	125.9028	0.50862
15.7987	125.5737	0.64002
15.6329	125.2731	0.80374
15.4548	124.952	1.01153
15.2631	124.752	1.27313
15.1312	124.5273	1.60166
15.0145	124.3839	2.01498
14.8587	124.2218	2.53775
14.6976	124.1081	3.19399
14.5783	124.058	4.01624
14.5108	124.0641	5.0509
14.3737	124.084	6.36261
14.1939	124.1477	8.01079
13.9361	124.2716	10.0867
13.5913	124.4371	12.7064
13.0618	124.5194	16.0413
12.3581	124.3387	20.2876
11.469	123.8602	25.6826
10.4652	123.2947	32.4221
9.39495	122.8868	40.7969
8.17317	122.2326	51.642
6.93235	121.4814	65.1649
5.68356	120.5795	82.3349
5.0357	120.0531	101.959
