# Supplementary material for: A porous metal-organic cage liquid for sustainable CO2 conversion reactions
Source: Nat Commun. 2023 Jun 7;14:3317. doi: 10.1038/s41467-023-39089-x (PMC10247695; doi:10.1038/s41467-023-39089-x)
Supplement: Supplementary file 5 — Source Data [file 41467_2023_39089_MOESM5_ESM.zip › DATA/FT-IR.txt]

3996.3892	-0.00564	3996.3892	1.00564
3994.46044	-0.00561	3994.46044	1.00578
3992.53168	-0.00567	3992.53168	1.00592
3990.60292	-0.00599	3990.60292	1.00606
3988.67416	-0.00622	3988.67416	1.00619
3986.7454	-0.00582	3986.7454	1.00633
3984.81664	-0.00496	3984.81664	1.00646
3982.88788	-0.00465	3982.88788	1.00659
3980.95912	-0.0049	3980.95912	1.00671
3979.03036	-0.0047	3979.03036	1.00683
3977.10161	-0.00393	3977.10161	1.00695
3975.17285	-0.00338	3975.17285	1.00706
3973.24409	-0.00327	3973.24409	1.00717
3971.31533	-0.00313	3971.31533	1.00727
3969.38657	-0.00277	3969.38657	1.00737
3967.45781	-0.00217	3967.45781	1.00746
3965.52905	-0.0015	3965.52905	1.00755
3963.60029	-0.00115	3963.60029	1.00763
3961.67153	-0.00138	3961.67153	1.0077
3959.74277	-0.0022	3959.74277	1.00777
3957.81401	-0.00318	3957.81401	1.00783
3955.88525	-0.00345	3955.88525	1.00788
3953.95649	-0.00259	3953.95649	1.00793
3952.02774	-0.00119	3952.02774	1.00797
3950.09898	-1.4821E-4	3950.09898	1.008
3948.17022	6.29747E-4	3948.17022	1.00802
3946.24146	0.00169	3946.24146	1.00803
3944.3127	0.00246	3944.3127	1.00804
3942.38394	0.00223	3942.38394	1.00803
3940.45518	0.00187	3940.45518	1.00802
3938.52642	0.00225	3938.52642	1.00799
3936.59766	0.00295	3936.59766	1.00796
3934.6689	0.0035	3934.6689	1.00791
3932.74014	0.00372	3932.74014	1.00786
3930.81138	0.00365	3930.81138	1.00779
3928.88262	0.00362	3928.88262	1.00771
3926.95386	0.00402	3926.95386	1.00762
3925.02511	0.00466	3925.02511	1.00752
3923.09635	0.0049	3923.09635	1.00741
3921.16759	0.00477	3921.16759	1.00728
3919.23883	0.00452	3919.23883	1.00714
3917.31007	0.00412	3917.31007	1.00699
3915.38131	0.00392	3915.38131	1.00682
3913.45255	0.00421	3913.45255	1.00664
3911.52379	0.00482	3911.52379	1.00645
3909.59503	0.00578	3909.59503	1.00624
3907.66627	0.00702	3907.66627	1.00602
3905.73751	0.0072	3905.73751	1.00578
3903.80875	0.00535	3903.80875	1.00553
3901.87999	0.00306	3901.87999	1.00526
3899.95123	0.00206	3899.95123	1.00497
3898.02248	0.00239	3898.02248	1.00467
3896.09372	0.00366	3896.09372	1.00436
3894.16496	0.00502	3894.16496	1.00403
3892.2362	0.00536	3892.2362	1.00368
3890.30744	0.00495	3890.30744	1.00332
3888.37868	0.00502	3888.37868	1.00294
3886.44992	0.0048	3886.44992	1.00255
3884.52116	0.00316	3884.52116	1.00215
3882.5924	9.8101E-4	3882.5924	1.00173
3880.66364	-6.9763E-4	3880.66364	1.0013
3878.73488	-0.00119	3878.73488	1.00085
3876.80612	-3.95845E-4	3876.80612	1.0004
3874.87736	6.34008E-4	3874.87736	0.99993
3872.94861	2.3612E-4	3872.94861	0.99944
3871.01985	-0.00131	3871.01985	0.99895
3869.09109	-0.00266	3869.09109	0.99844
3867.16233	-0.0029	3867.16233	0.99793
3865.23357	-0.00294	3865.23357	0.9974
3863.30481	-0.00325	3863.30481	0.99686
3861.37605	-0.00294	3861.37605	0.99631
3859.44729	-0.002	3859.44729	0.99575
3857.51853	-0.00168	3857.51853	0.99518
3855.58977	-0.00357	3855.58977	0.9946
3853.66101	-0.00707	3853.66101	0.99401
3851.73225	-0.00828	3851.73225	0.99341
3849.80349	-0.00561	3849.80349	0.99281
3847.87473	-0.00162	3847.87473	0.99219
3845.94598	0.00104	3845.94598	0.99157
3844.01722	0.00118	3844.01722	0.99093
3842.08846	-2.6527E-4	3842.08846	0.9903
3840.1597	-0.00141	3840.1597	0.98965
3838.23094	-0.00152	3838.23094	0.98899
3836.30218	-0.00101	3836.30218	0.98833
3834.37342	-8.95951E-4	3834.37342	0.98767
3832.44466	-0.00148	3832.44466	0.98699
3830.5159	-0.00192	3830.5159	0.98631
3828.58714	-0.00197	3828.58714	0.98563
3826.65838	-0.00209	3826.65838	0.98494
3824.72962	-0.00204	3824.72962	0.98424
3822.80086	-0.00176	3822.80086	0.98354
3820.8721	-0.00196	3820.8721	0.98283
3818.94335	-0.00266	3818.94335	0.98212
3817.01459	-0.00362	3817.01459	0.98141
3815.08583	-0.00428	3815.08583	0.98069
3813.15707	-0.00333	3813.15707	0.97997
3811.22831	-0.00135	3811.22831	0.97925
3809.29955	-3.1199E-4	3809.29955	0.97852
3807.37079	-0.0013	3807.37079	0.97779
3805.44203	-0.00287	3805.44203	0.97706
3803.51327	-0.00369	3803.51327	0.97633
3801.58451	-0.00468	3801.58451	0.97559
3799.65575	-0.00558	3799.65575	0.97486
3797.72699	-0.00531	3797.72699	0.97412
3795.79823	-0.00428	3795.79823	0.97338
3793.86948	-0.00277	3793.86948	0.97264
3791.94072	-0.00107	3791.94072	0.9719
3790.01196	-6.02087E-5	3790.01196	0.97116
3788.0832	-1.8089E-4	3788.0832	0.97042
3786.15444	-9.9214E-4	3786.15444	0.96968
3784.22568	-0.00163	3784.22568	0.96894
3782.29692	-0.00149	3782.29692	0.96821
3780.36816	-0.00136	3780.36816	0.96747
3778.4394	-0.00252	3778.4394	0.96674
3776.51064	-0.00414	3776.51064	0.96601
3774.58188	-0.00474	3774.58188	0.96528
3772.65312	-0.00461	3772.65312	0.96455
3770.72436	-0.00539	3770.72436	0.96383
3768.7956	-0.00757	3768.7956	0.96311
3766.86685	-0.0095	3766.86685	0.96239
3764.93809	-0.01029	3764.93809	0.96167
3763.00933	-0.01044	3763.00933	0.96096
3761.08057	-0.01059	3761.08057	0.96026
3759.15181	-0.01141	3759.15181	0.95955
3757.22305	-0.01275	3757.22305	0.95885
3755.29429	-0.01375	3755.29429	0.95816
3753.36553	-0.01503	3753.36553	0.95746
3751.43677	-0.01794	3751.43677	0.95678
3749.50801	-0.02124	3749.50801	0.95609
3747.57925	-0.02307	3747.57925	0.95541
3745.65049	-0.02438	3745.65049	0.95473
3743.72173	-0.02438	3743.72173	0.95405
3741.79298	-0.02141	3741.79298	0.95338
3739.86422	-0.0179	3739.86422	0.95271
3737.93546	-0.0173	3737.93546	0.95204
3736.0067	-0.0209	3736.0067	0.95138
3734.07794	-0.02586	3734.07794	0.95072
3732.14918	-0.02839	3732.14918	0.95007
3730.22042	-0.02817	3730.22042	0.94942
3728.29166	-0.0272	3728.29166	0.94877
3726.3629	-0.02741	3726.3629	0.94812
3724.43414	-0.02888	3724.43414	0.94748
3722.50538	-0.03046	3722.50538	0.94684
3720.57662	-0.03157	3720.57662	0.94621
3718.64786	-0.03235	3718.64786	0.94558
3716.7191	-0.03267	3716.7191	0.94495
3714.79035	-0.03242	3714.79035	0.94432
3712.86159	-0.03309	3712.86159	0.9437
3710.93283	-0.03652	3710.93283	0.94308
3709.00407	-0.04091	3709.00407	0.94247
3707.07531	-0.0433	3707.07531	0.94185
3705.14655	-0.04411	3705.14655	0.94124
3703.21779	-0.04553	3703.21779	0.94064
3701.28903	-0.04817	3701.28903	0.94004
3699.36027	-0.05043	3699.36027	0.93944
3697.43151	-0.05178	3697.43151	0.93884
3695.50275	-0.05326	3695.50275	0.93825
3693.57399	-0.05511	3693.57399	0.93766
3691.64523	-0.05765	3691.64523	0.93707
3689.71647	-0.06281	3689.71647	0.93649
3687.78772	-0.07048	3687.78772	0.93591
3685.85896	-0.07718	3685.85896	0.93534
3683.9302	-0.08188	3683.9302	0.93476
3682.00144	-0.08582	3682.00144	0.93419
3680.07268	-0.08992	3680.07268	0.93363
3678.14392	-0.09573	3678.14392	0.93306
3676.21516	-0.10517	3676.21516	0.9325
3674.2864	-0.11564	3674.2864	0.93194
3672.35764	-0.12323	3672.35764	0.93139
3670.42888	-0.13055	3670.42888	0.93084
3668.50012	-0.13875	3668.50012	0.93029
3666.57136	-0.14536	3666.57136	0.92975
3664.6426	-0.1509	3664.6426	0.9292
3662.71385	-0.15646	3662.71385	0.92866
3660.78509	-0.16195	3660.78509	0.92813
3658.85633	-0.16861	3658.85633	0.9276
3656.92757	-0.17782	3656.92757	0.92707
3654.99881	-0.18616	3654.99881	0.92654
3653.07005	-0.19022	3653.07005	0.92602
3651.14129	-0.19561	3651.14129	0.9255
3649.21253	-0.20954	3649.21253	0.92498
3647.28377	-0.2259	3647.28377	0.92447
3645.35501	-0.23583	3645.35501	0.92396
3643.42625	-0.24148	3643.42625	0.92345
3641.49749	-0.24749	3641.49749	0.92294
3639.56873	-0.25504	3639.56873	0.92244
3637.63997	-0.26311	3637.63997	0.92194
3635.71122	-0.27075	3635.71122	0.92145
3633.78246	-0.27768	3633.78246	0.92095
3631.8537	-0.28512	3631.8537	0.92046
3629.92494	-0.29636	3629.92494	0.91998
3627.99618	-0.31009	3627.99618	0.91949
3626.06742	-0.31902	3626.06742	0.91901
3624.13866	-0.32284	3624.13866	0.91853
3622.2099	-0.3267	3622.2099	0.91806
3620.28114	-0.33452	3620.28114	0.91759
3618.35238	-0.34545	3618.35238	0.91712
3616.42362	-0.35525	3616.42362	0.91665
3614.49486	-0.36374	3614.49486	0.91619
3612.5661	-0.37264	3612.5661	0.91573
3610.63735	-0.38138	3610.63735	0.91527
3608.70859	-0.38983	3608.70859	0.91481
3606.77983	-0.39798	3606.77983	0.91436
3604.85107	-0.40445	3604.85107	0.91391
3602.92231	-0.40989	3602.92231	0.91347
3600.99355	-0.41633	3600.99355	0.91302
3599.06479	-0.42392	3599.06479	0.91258
3597.13603	-0.4316	3597.13603	0.91215
3595.20727	-0.43932	3595.20727	0.91171
3593.27851	-0.44679	3593.27851	0.91128
3591.34975	-0.45292	3591.34975	0.91085
3589.42099	-0.45897	3589.42099	0.91042
3587.49223	-0.46671	3587.49223	0.91
3585.56347	-0.47404	3585.56347	0.90958
3583.63472	-0.47909	3583.63472	0.90916
3581.70596	-0.4837	3581.70596	0.90875
3579.7772	-0.48946	3579.7772	0.90834
3577.84844	-0.49567	3577.84844	0.90793
3575.91968	-0.50128	3575.91968	0.90752
3573.99092	-0.50575	3573.99092	0.90712
3572.06216	-0.50857	3572.06216	0.90671
3570.1334	-0.5108	3570.1334	0.90632
3568.20464	-0.51548	3568.20464	0.90592
3566.27588	-0.52316	3566.27588	0.90553
3564.34712	-0.52949	3564.34712	0.90514
3562.41836	-0.53268	3562.41836	0.90475
3560.4896	-0.53481	3560.4896	0.90437
3558.56084	-0.53733	3558.56084	0.90398
3556.63209	-0.54007	3556.63209	0.9036
3554.70333	-0.54284	3554.70333	0.90323
3552.77457	-0.54594	3552.77457	0.90285
3550.84581	-0.54893	3550.84581	0.90248
3548.91705	-0.55106	3548.91705	0.90211
3546.98829	-0.55309	3546.98829	0.90175
3545.05953	-0.55626	3545.05953	0.90138
3543.13077	-0.56023	3543.13077	0.90102
3541.20201	-0.56366	3541.20201	0.90066
3539.27325	-0.56606	3539.27325	0.90031
3537.34449	-0.568	3537.34449	0.89996
3535.41573	-0.57006	3535.41573	0.89961
3533.48697	-0.57186	3533.48697	0.89926
3531.55822	-0.57341	3531.55822	0.89891
3529.62946	-0.57546	3529.62946	0.89857
3527.7007	-0.57789	3527.7007	0.89823
3525.77194	-0.58013	3525.77194	0.89789
3523.84318	-0.58212	3523.84318	0.89756
3521.91442	-0.58385	3521.91442	0.89723
3519.98566	-0.58523	3519.98566	0.8969
3518.0569	-0.58659	3518.0569	0.89657
3516.12814	-0.588	3516.12814	0.89624
3514.19938	-0.5892	3514.19938	0.89592
3512.27062	-0.59029	3512.27062	0.8956
3510.34186	-0.59157	3510.34186	0.89529
3508.4131	-0.59276	3508.4131	0.89497
3506.48434	-0.59335	3506.48434	0.89466
3504.55559	-0.59401	3504.55559	0.89435
3502.62683	-0.59563	3502.62683	0.89404
3500.69807	-0.59713	3500.69807	0.89374
3498.76931	-0.59739	3498.76931	0.89344
3496.84055	-0.59731	3496.84055	0.89314
3494.91179	-0.59795	3494.91179	0.89284
3492.98303	-0.59917	3492.98303	0.89254
3491.05427	-0.60046	3491.05427	0.89225
3489.12551	-0.60167	3489.12551	0.89196
3487.19675	-0.60282	3487.19675	0.89167
3485.26799	-0.60371	3485.26799	0.89139
3483.33923	-0.60415	3483.33923	0.89111
3481.41047	-0.6046	3481.41047	0.89083
3479.48171	-0.60558	3479.48171	0.89055
3477.55296	-0.60694	3477.55296	0.89027
3475.6242	-0.60803	3475.6242	0.89
3473.69544	-0.60853	3473.69544	0.88973
3471.76668	-0.60884	3471.76668	0.88946
3469.83792	-0.60918	3469.83792	0.88919
3467.90916	-0.60981	3467.90916	0.88893
3465.9804	-0.61087	3465.9804	0.88867
3464.05164	-0.61224	3464.05164	0.88841
3462.12288	-0.61368	3462.12288	0.88815
3460.19412	-0.61494	3460.19412	0.8879
3458.26536	-0.61601	3458.26536	0.88764
3456.3366	-0.61712	3456.3366	0.8874
3454.40784	-0.61799	3454.40784	0.88715
3452.47909	-0.61852	3452.47909	0.8869
3450.55033	-0.619	3450.55033	0.88666
3448.62157	-0.61976	3448.62157	0.88642
3446.69281	-0.62117	3446.69281	0.88618
3444.76405	-0.62285	3444.76405	0.88594
3442.83529	-0.62404	3442.83529	0.88571
3440.90653	-0.62435	3440.90653	0.88548
3438.97777	-0.62395	3438.97777	0.88525
3437.04901	-0.62391	3437.04901	0.88502
3435.12025	-0.62477	3435.12025	0.8848
3433.19149	-0.62586	3433.19149	0.88457
3431.26273	-0.62665	3431.26273	0.88435
3429.33397	-0.62721	3429.33397	0.88413
3427.40521	-0.62801	3427.40521	0.88392
3425.47646	-0.62878	3425.47646	0.8837
3423.5477	-0.6292	3423.5477	0.88349
3421.61894	-0.62971	3421.61894	0.88328
3419.69018	-0.63073	3419.69018	0.88307
3417.76142	-0.63192	3417.76142	0.88287
3415.83266	-0.63275	3415.83266	0.88266
3413.9039	-0.63315	3413.9039	0.88246
3411.97514	-0.63323	3411.97514	0.88226
3410.04638	-0.63324	3410.04638	0.88207
3408.11762	-0.6332	3408.11762	0.88187
3406.18886	-0.63288	3406.18886	0.88168
3404.2601	-0.63226	3404.2601	0.88149
3402.33134	-0.632	3402.33134	0.8813
3400.40259	-0.63259	3400.40259	0.88111
3398.47383	-0.63382	3398.47383	0.88093
3396.54507	-0.63483	3396.54507	0.88074
3394.61631	-0.63517	3394.61631	0.88056
3392.68755	-0.63503	3392.68755	0.88039
3390.75879	-0.63485	3390.75879	0.88021
3388.83003	-0.63482	3388.83003	0.88003
3386.90127	-0.63478	3386.90127	0.87986
3384.97251	-0.63457	3384.97251	0.87969
3383.04375	-0.63425	3383.04375	0.87952
3381.11499	-0.63393	3381.11499	0.87936
3379.18623	-0.63364	3379.18623	0.87919
3377.25747	-0.63349	3377.25747	0.87903
3375.32871	-0.6334	3375.32871	0.87887
3373.39996	-0.63295	3373.39996	0.87871
3371.4712	-0.63194	3371.4712	0.87855
3369.54244	-0.63111	3369.54244	0.8784
3367.61368	-0.63111	3367.61368	0.87825
3365.68492	-0.63162	3365.68492	0.8781
3363.75616	-0.63189	3363.75616	0.87795
3361.8274	-0.63158	3361.8274	0.8778
3359.89864	-0.63094	3359.89864	0.87766
3357.96988	-0.63036	3357.96988	0.87751
3356.04112	-0.63003	3356.04112	0.87737
3354.11236	-0.62972	3354.11236	0.87723
3352.1836	-0.62929	3352.1836	0.8771
3350.25484	-0.62887	3350.25484	0.87696
3348.32608	-0.62853	3348.32608	0.87683
3346.39733	-0.62821	3346.39733	0.8767
3344.46857	-0.62792	3344.46857	0.87657
3342.53981	-0.6277	3342.53981	0.87644
3340.61105	-0.62754	3340.61105	0.87631
3338.68229	-0.62748	3338.68229	0.87619
3336.75353	-0.62755	3336.75353	0.87607
3334.82477	-0.62802	3334.82477	0.87594
3332.89601	-0.62888	3332.89601	0.87583
3330.96725	-0.62948	3330.96725	0.87571
3329.03849	-0.6293	3329.03849	0.87559
3327.10973	-0.62891	3327.10973	0.87548
3325.18097	-0.6293	3325.18097	0.87537
3323.25221	-0.63049	3323.25221	0.87526
3321.32346	-0.63186	3321.32346	0.87515
3319.3947	-0.63302	3319.3947	0.87504
3317.46594	-0.63394	3317.46594	0.87494
3315.53718	-0.63476	3315.53718	0.87484
3313.60842	-0.6358	3313.60842	0.87474
3311.67966	-0.63702	3311.67966	0.87464
3309.7509	-0.63805	3309.7509	0.87454
3307.82214	-0.639	3307.82214	0.87444
3305.89338	-0.64023	3305.89338	0.87435
3303.96462	-0.64185	3303.96462	0.87426
3302.03586	-0.64379	3302.03586	0.87416
3300.1071	-0.64592	3300.1071	0.87408
3298.17834	-0.64794	3298.17834	0.87399
3296.24958	-0.64961	3296.24958	0.8739
3294.32083	-0.65111	3294.32083	0.87382
3292.39207	-0.65296	3292.39207	0.87374
3290.46331	-0.65526	3290.46331	0.87365
3288.53455	-0.65787	3288.53455	0.87357
3286.60579	-0.66057	3286.60579	0.8735
3284.67703	-0.6629	3284.67703	0.87342
3282.74827	-0.66473	3282.74827	0.87335
3280.81951	-0.66652	3280.81951	0.87327
3278.89075	-0.66864	3278.89075	0.8732
3276.96199	-0.67099	3276.96199	0.87313
3275.03323	-0.67328	3275.03323	0.87306
3273.10447	-0.67547	3273.10447	0.873
3271.17571	-0.67781	3271.17571	0.87293
3269.24696	-0.68039	3269.24696	0.87287
3267.3182	-0.68306	3267.3182	0.87281
3265.38944	-0.68562	3265.38944	0.87275
3263.46068	-0.68782	3263.46068	0.87269
3261.53192	-0.6898	3261.53192	0.87263
3259.60316	-0.6918	3259.60316	0.87258
3257.6744	-0.69383	3257.6744	0.87252
3255.74564	-0.69589	3255.74564	0.87247
3253.81688	-0.69805	3253.81688	0.87242
3251.88812	-0.70037	3251.88812	0.87237
3249.95936	-0.70269	3249.95936	0.87232
3248.0306	-0.70471	3248.0306	0.87227
3246.10184	-0.70655	3246.10184	0.87223
3244.17308	-0.70848	3244.17308	0.87218
3242.24433	-0.71065	3242.24433	0.87214
3240.31557	-0.7128	3240.31557	0.8721
3238.38681	-0.71466	3238.38681	0.87206
3236.45805	-0.71632	3236.45805	0.87202
3234.52929	-0.71805	3234.52929	0.87199
3232.60053	-0.71992	3232.60053	0.87195
3230.67177	-0.72174	3230.67177	0.87192
3228.74301	-0.72331	3228.74301	0.87189
3226.81425	-0.72476	3226.81425	0.87185
3224.88549	-0.72635	3224.88549	0.87182
3222.95673	-0.72809	3222.95673	0.8718
3221.02797	-0.72966	3221.02797	0.87177
3219.09921	-0.73085	3219.09921	0.87174
3217.17045	-0.73186	3217.17045	0.87172
3215.2417	-0.73295	3215.2417	0.8717
3213.31294	-0.73424	3213.31294	0.87168
3211.38418	-0.73553	3211.38418	0.87166
3209.45542	-0.73667	3209.45542	0.87164
3207.52666	-0.73783	3207.52666	0.87162
3205.5979	-0.73904	3205.5979	0.8716
3203.66914	-0.74012	3203.66914	0.87159
3201.74038	-0.74103	3201.74038	0.87157
3199.81162	-0.74183	3199.81162	0.87156
3197.88286	-0.74244	3197.88286	0.87155
3195.9541	-0.74293	3195.9541	0.87154
3194.02534	-0.74355	3194.02534	0.87153
3192.09658	-0.7444	3192.09658	0.87153
3190.16783	-0.74534	3190.16783	0.87152
3188.23907	-0.74622	3188.23907	0.87151
3186.31031	-0.74691	3186.31031	0.87151
3184.38155	-0.74733	3184.38155	0.87151
3182.45279	-0.74776	3182.45279	0.87151
3180.52403	-0.7485	3180.52403	0.87151
3178.59527	-0.74927	3178.59527	0.87151
3176.66651	-0.74971	3176.66651	0.87151
3174.73775	-0.74996	3174.73775	0.87151
3172.80899	-0.7503	3172.80899	0.87152
3170.88023	-0.75075	3170.88023	0.87153
3168.95147	-0.75128	3168.95147	0.87153
3167.02271	-0.75178	3167.02271	0.87154
3165.09395	-0.75204	3165.09395	0.87155
3163.1652	-0.75215	3163.1652	0.87156
3161.23644	-0.75239	3161.23644	0.87157
3159.30768	-0.75272	3159.30768	0.87159
3157.37892	-0.75296	3157.37892	0.8716
3155.45016	-0.7531	3155.45016	0.87161
3153.5214	-0.75329	3153.5214	0.87163
3151.59264	-0.75363	3151.59264	0.87165
3149.66388	-0.75408	3149.66388	0.87167
3147.73512	-0.75437	3147.73512	0.87169
3145.80636	-0.75439	3145.80636	0.87171
3143.8776	-0.75433	3143.8776	0.87173
3141.94884	-0.75443	3141.94884	0.87175
3140.02008	-0.7546	3140.02008	0.87177
3138.09132	-0.75475	3138.09132	0.8718
3136.16257	-0.75501	3136.16257	0.87183
3134.23381	-0.75536	3134.23381	0.87185
3132.30505	-0.75551	3132.30505	0.87188
3130.37629	-0.75541	3130.37629	0.87191
3128.44753	-0.75524	3128.44753	0.87194
3126.51877	-0.75501	3126.51877	0.87197
3124.59001	-0.75472	3124.59001	0.872
3122.66125	-0.75445	3122.66125	0.87203
3120.73249	-0.75424	3120.73249	0.87207
3118.80373	-0.75392	3118.80373	0.8721
3116.87497	-0.75358	3116.87497	0.87214
3114.94621	-0.75306	3114.94621	0.87218
3113.01745	-0.75211	3113.01745	0.87221
3111.0887	-0.75096	3111.0887	0.87225
3109.15994	-0.74987	3109.15994	0.87229
3107.23118	-0.74866	3107.23118	0.87233
3105.30242	-0.7471	3105.30242	0.87237
3103.37366	-0.74541	3103.37366	0.87241
3101.4449	-0.74375	3101.4449	0.87246
3099.51614	-0.74181	3099.51614	0.8725
3097.58738	-0.7395	3097.58738	0.87255
3095.65862	-0.73722	3095.65862	0.87259
3093.72986	-0.73528	3093.72986	0.87264
3091.8011	-0.73341	3091.8011	0.87269
3089.87234	-0.73119	3089.87234	0.87274
3087.94358	-0.72847	3087.94358	0.87278
3086.01482	-0.72557	3086.01482	0.87283
3084.08607	-0.72282	3084.08607	0.87289
3082.15731	-0.72023	3082.15731	0.87294
3080.22855	-0.71777	3080.22855	0.87299
3078.29979	-0.71535	3078.29979	0.87304
3076.37103	-0.71264	3076.37103	0.8731
3074.44227	-0.70961	3074.44227	0.87315
3072.51351	-0.70647	3072.51351	0.87321
3070.58475	-0.70316	3070.58475	0.87326
3068.65599	-0.69983	3068.65599	0.87332
3066.72723	-0.69685	3066.72723	0.87338
3064.79847	-0.69433	3064.79847	0.87344
3062.86971	-0.69199	3062.86971	0.8735
3060.94095	-0.6895	3060.94095	0.87356
3059.0122	-0.68684	3059.0122	0.87362
3057.08344	-0.68431	3057.08344	0.87368
3055.15468	-0.68218	3055.15468	0.87374
3053.22592	-0.68039	3053.22592	0.87381
3051.29716	-0.67895	3051.29716	0.87387
3049.3684	-0.678	3049.3684	0.87393
3047.43964	-0.67738	3047.43964	0.874
3045.51088	-0.6769	3045.51088	0.87406
3043.58212	-0.6766	3043.58212	0.87413
3041.65336	-0.67666	3041.65336	0.8742
3039.7246	-0.67707	3039.7246	0.87427
3037.79584	-0.67759	3037.79584	0.87433
3035.86708	-0.67809	3035.86708	0.8744
3033.93832	-0.67857	3033.93832	0.87447
3032.00957	-0.67916	3032.00957	0.87454
3030.08081	-0.6798	3030.08081	0.87461
3028.15205	-0.6803	3028.15205	0.87469
3026.22329	-0.68049	3026.22329	0.87476
3024.29453	-0.68038	3024.29453	0.87483
3022.36577	-0.68011	3022.36577	0.8749
3020.43701	-0.67971	3020.43701	0.87498
3018.50825	-0.67902	3018.50825	0.87505
3016.57949	-0.67798	3016.57949	0.87513
3014.65073	-0.67665	3014.65073	0.8752
3012.72197	-0.67513	3012.72197	0.87528
3010.79321	-0.67338	3010.79321	0.87536
3008.86445	-0.67149	3008.86445	0.87543
3006.93569	-0.66969	3006.93569	0.87551
3005.00694	-0.66799	3005.00694	0.87559
3003.07818	-0.66617	3003.07818	0.87567
3001.14942	-0.664	3001.14942	0.87575
2999.22066	-0.6618	2999.22066	0.87583
2997.2919	-0.66026	2997.2919	0.87591
2995.36314	-0.65938	2995.36314	0.87599
2993.43438	-0.65872	2993.43438	0.87607
2991.50562	-0.65827	2991.50562	0.87615
2989.57686	-0.65832	2989.57686	0.87623
2987.6481	-0.65908	2987.6481	0.87632
2985.71934	-0.66054	2985.71934	0.8764
2983.79058	-0.66273	2983.79058	0.87648
2981.86182	-0.66587	2981.86182	0.87657
2979.93307	-0.66996	2979.93307	0.87665
2978.00431	-0.67488	2978.00431	0.87674
2976.07555	-0.68048	2976.07555	0.87682
2974.14679	-0.68671	2974.14679	0.87691
2972.21803	-0.6934	2972.21803	0.87699
2970.28927	-0.70033	2970.28927	0.87708
2968.36051	-0.70726	2968.36051	0.87717
2966.43175	-0.71397	2966.43175	0.87725
2964.50299	-0.72047	2964.50299	0.87734
2962.57423	-0.72682	2962.57423	0.87743
2960.64547	-0.73287	2960.64547	0.87752
2958.71671	-0.73847	2958.71671	0.8776
2956.78795	-0.74359	2956.78795	0.87769
2954.85919	-0.74812	2954.85919	0.87778
2952.93044	-0.75206	2952.93044	0.87787
2951.00168	-0.75548	2951.00168	0.87796
2949.07292	-0.75824	2949.07292	0.87805
2947.14416	-0.76011	2947.14416	0.87814
2945.2154	-0.76126	2945.2154	0.87823
2943.28664	-0.7622	2943.28664	0.87832
2941.35788	-0.76324	2941.35788	0.87841
2939.42912	-0.76437	2939.42912	0.87851
2937.50036	-0.76573	2937.50036	0.8786
2935.5716	-0.76741	2935.5716	0.87869
2933.64284	-0.76933	2933.64284	0.87878
2931.71408	-0.77165	2931.71408	0.87887
2929.78532	-0.7745	2929.78532	0.87897
2927.85657	-0.77775	2927.85657	0.87906
2925.92781	-0.78118	2925.92781	0.87915
2923.99905	-0.7845	2923.99905	0.87924
2922.07029	-0.78765	2922.07029	0.87934
2920.14153	-0.79066	2920.14153	0.87943
2918.21277	-0.79349	2918.21277	0.87953
2916.28401	-0.79614	2916.28401	0.87962
2914.35525	-0.79867	2914.35525	0.87971
2912.42649	-0.80106	2912.42649	0.87981
2910.49773	-0.80331	2910.49773	0.8799
2908.56897	-0.80537	2908.56897	0.88
2906.64021	-0.8071	2906.64021	0.88009
2904.71145	-0.80865	2904.71145	0.88019
2902.78269	-0.81008	2902.78269	0.88028
2900.85394	-0.81134	2900.85394	0.88038
2898.92518	-0.81248	2898.92518	0.88047
2896.99642	-0.81368	2896.99642	0.88057
2895.06766	-0.81481	2895.06766	0.88066
2893.1389	-0.81571	2893.1389	0.88076
2891.21014	-0.8164	2891.21014	0.88085
2889.28138	-0.81698	2889.28138	0.88095
2887.35262	-0.81747	2887.35262	0.88104
2885.42386	-0.818	2885.42386	0.88114
2883.4951	-0.81845	2883.4951	0.88123
2881.56634	-0.81859	2881.56634	0.88133
2879.63758	-0.81845	2879.63758	0.88142
2877.70882	-0.81826	2877.70882	0.88152
2875.78006	-0.81781	2875.78006	0.88162
2873.85131	-0.81682	2873.85131	0.88171
2871.92255	-0.81534	2871.92255	0.88181
2869.99379	-0.81342	2869.99379	0.8819
2868.06503	-0.81096	2868.06503	0.882
2866.13627	-0.80787	2866.13627	0.88209
2864.20751	-0.8041	2864.20751	0.88219
2862.27875	-0.79937	2862.27875	0.88229
2860.34999	-0.79331	2860.34999	0.88238
2858.42123	-0.78553	2858.42123	0.88248
2856.49247	-0.77566	2856.49247	0.88257
2854.56371	-0.76367	2854.56371	0.88267
2852.63495	-0.74999	2852.63495	0.88276
2850.70619	-0.7354	2850.70619	0.88286
2848.77744	-0.72044	2848.77744	0.88295
2846.84868	-0.70536	2846.84868	0.88305
2844.91992	-0.69028	2844.91992	0.88314
2842.99116	-0.67543	2842.99116	0.88324
2841.0624	-0.66107	2841.0624	0.88333
2839.13364	-0.64764	2839.13364	0.88342
2837.20488	-0.63544	2837.20488	0.88352
2835.27612	-0.62446	2835.27612	0.88361
2833.34736	-0.61461	2833.34736	0.88371
2831.4186	-0.60573	2831.4186	0.8838
2829.48984	-0.59777	2829.48984	0.88389
2827.56108	-0.59067	2827.56108	0.88399
2825.63232	-0.58411	2825.63232	0.88408
2823.70356	-0.5776	2823.70356	0.88417
2821.77481	-0.57089	2821.77481	0.88427
2819.84605	-0.56382	2819.84605	0.88436
2817.91729	-0.55628	2817.91729	0.88445
2815.98853	-0.54835	2815.98853	0.88454
2814.05977	-0.54015	2814.05977	0.88464
2812.13101	-0.53173	2812.13101	0.88473
2810.20225	-0.52352	2810.20225	0.88482
2808.27349	-0.51592	2808.27349	0.88491
2806.34473	-0.50831	2806.34473	0.885
2804.41597	-0.4994	2804.41597	0.88509
2802.48721	-0.48836	2802.48721	0.88518
2800.55845	-0.47526	2800.55845	0.88527
2798.62969	-0.46085	2798.62969	0.88536
2796.70093	-0.44621	2796.70093	0.88545
2794.77218	-0.43203	2794.77218	0.88554
2792.84342	-0.41836	2792.84342	0.88563
2790.91466	-0.40509	2790.91466	0.88572
2788.9859	-0.39226	2788.9859	0.88581
2787.05714	-0.37976	2787.05714	0.88589
2785.12838	-0.36751	2785.12838	0.88598
2783.19962	-0.35552	2783.19962	0.88607
2781.27086	-0.34393	2781.27086	0.88615
2779.3421	-0.33279	2779.3421	0.88624
2777.41334	-0.32195	2777.41334	0.88633
2775.48458	-0.31148	2775.48458	0.88641
2773.55582	-0.30174	2773.55582	0.8865
2771.62706	-0.29272	2771.62706	0.88658
2769.69831	-0.28431	2769.69831	0.88667
2767.76955	-0.27658	2767.76955	0.88675
2765.84079	-0.26961	2765.84079	0.88683
2763.91203	-0.26356	2763.91203	0.88692
2761.98327	-0.25856	2761.98327	0.887
2760.05451	-0.25452	2760.05451	0.88708
2758.12575	-0.25133	2758.12575	0.88716
2756.19699	-0.24881	2756.19699	0.88725
2754.26823	-0.24663	2754.26823	0.88733
2752.33947	-0.24454	2752.33947	0.88741
2750.41071	-0.24262	2750.41071	0.88749
2748.48195	-0.24123	2748.48195	0.88757
2746.55319	-0.24041	2746.55319	0.88765
2744.62443	-0.23926	2744.62443	0.88772
2742.69568	-0.23638	2742.69568	0.8878
2740.76692	-0.23112	2740.76692	0.88788
2738.83816	-0.22388	2738.83816	0.88796
2736.9094	-0.21513	2736.9094	0.88803
2734.98064	-0.20496	2734.98064	0.88811
2733.05188	-0.19387	2733.05188	0.88818
2731.12312	-0.18328	2731.12312	0.88826
2729.19436	-0.17433	2729.19436	0.88833
2727.2656	-0.16723	2727.2656	0.88841
2725.33684	-0.16157	2725.33684	0.88848
2723.40808	-0.1567	2723.40808	0.88855
2721.47932	-0.15199	2721.47932	0.88862
2719.55056	-0.14714	2719.55056	0.88869
2717.62181	-0.14229	2717.62181	0.88876
2715.69305	-0.13768	2715.69305	0.88883
2713.76429	-0.13346	2713.76429	0.8889
2711.83553	-0.12931	2711.83553	0.88897
2709.90677	-0.12506	2709.90677	0.88904
2707.97801	-0.12105	2707.97801	0.88911
2706.04925	-0.11721	2706.04925	0.88917
2704.12049	-0.11324	2704.12049	0.88924
2702.19173	-0.10945	2702.19173	0.8893
2700.26297	-0.10701	2700.26297	0.88937
2698.33421	-0.10655	2698.33421	0.88943
2696.40545	-0.10623	2696.40545	0.8895
2694.47669	-0.10171	2694.47669	0.88956
2692.54793	-0.09047	2692.54793	0.88962
2690.61918	-0.07504	2690.61918	0.88968
2688.69042	-0.05971	2688.69042	0.88974
2686.76166	-0.04643	2686.76166	0.8898
2684.8329	-0.03503	2684.8329	0.88986
2682.90414	-0.02508	2682.90414	0.88992
2680.97538	-0.01664	2680.97538	0.88998
2679.04662	-0.00988	2679.04662	0.89003
2677.11786	-0.00471	2677.11786	0.89009
2675.1891	-7.63406E-4	2675.1891	0.89014
2673.26034	0.00223	2673.26034	0.8902
2671.33158	0.00438	2671.33158	0.89025
2669.40282	0.00591	2669.40282	0.8903
2667.47406	0.00717	2667.47406	0.89036
2665.5453	0.00816	2665.5453	0.89041
2663.61655	0.00883	2663.61655	0.89046
2661.68779	0.00923	2661.68779	0.89051
2659.75903	0.00929	2659.75903	0.89055
2657.83027	0.00906	2657.83027	0.8906
2655.90151	0.00876	2655.90151	0.89065
2653.97275	0.00839	2653.97275	0.8907
2652.04399	0.0077	2652.04399	0.89074
2650.11523	0.00665	2650.11523	0.89079
2648.18647	0.00551	2648.18647	0.89083
2646.25771	0.00429	2646.25771	0.89087
2644.32895	0.00291	2644.32895	0.89092
2642.40019	0.00154	2642.40019	0.89096
2640.47143	2.38127E-4	2640.47143	0.891
2638.54268	-0.00102	2638.54268	0.89104
2636.61392	-0.00232	2636.61392	0.89109
2634.68516	-0.00368	2634.68516	0.89113
2632.7564	-0.005	2632.7564	0.89117
2630.82764	-0.00609	2630.82764	0.89121
2628.89888	-0.00688	2628.89888	0.89125
2626.97012	-0.00752	2626.97012	0.89129
2625.04136	-0.00817	2625.04136	0.89133
2623.1126	-0.00879	2623.1126	0.89137
2621.18384	-0.00939	2621.18384	0.89141
2619.25508	-0.01017	2619.25508	0.89145
2617.32632	-0.01114	2617.32632	0.89149
2615.39756	-0.01213	2615.39756	0.89153
2613.4688	-0.01307	2613.4688	0.89157
2611.54005	-0.01398	2611.54005	0.89161
2609.61129	-0.0148	2609.61129	0.89166
2607.68253	-0.01543	2607.68253	0.8917
2605.75377	-0.01598	2605.75377	0.89174
2603.82501	-0.01658	2603.82501	0.89178
2601.89625	-0.01721	2601.89625	0.89183
2599.96749	-0.01776	2599.96749	0.89187
2598.03873	-0.01817	2598.03873	0.89191
2596.10997	-0.01837	2596.10997	0.89196
2594.18121	-0.01833	2594.18121	0.892
2592.25245	-0.01826	2592.25245	0.89205
2590.32369	-0.01828	2590.32369	0.89209
2588.39493	-0.0184	2588.39493	0.89214
2586.46618	-0.01842	2586.46618	0.89219
2584.53742	-0.01823	2584.53742	0.89224
2582.60866	-0.01796	2582.60866	0.89229
2580.6799	-0.01774	2580.6799	0.89234
2578.75114	-0.01742	2578.75114	0.89239
2576.82238	-0.01695	2576.82238	0.89244
2574.89362	-0.01636	2574.89362	0.8925
2572.96486	-0.01574	2572.96486	0.89255
2571.0361	-0.01513	2571.0361	0.89261
2569.10734	-0.01452	2569.10734	0.89266
2567.17858	-0.014	2567.17858	0.89272
2565.24982	-0.01355	2565.24982	0.89278
2563.32106	-0.01308	2563.32106	0.89284
2561.3923	-0.0126	2561.3923	0.89291
2559.46355	-0.01231	2559.46355	0.89297
2557.53479	-0.01233	2557.53479	0.89303
2555.60603	-0.01251	2555.60603	0.8931
2553.67727	-0.01253	2553.67727	0.89317
2551.74851	-0.01243	2551.74851	0.89324
2549.81975	-0.01239	2549.81975	0.89331
2547.89099	-0.01251	2547.89099	0.89338
2545.96223	-0.0127	2545.96223	0.89346
2544.03347	-0.0128	2544.03347	0.89353
2542.10471	-0.01303	2542.10471	0.89361
2540.17595	-0.01345	2540.17595	0.89369
2538.24719	-0.01384	2538.24719	0.89377
2536.31843	-0.01414	2536.31843	0.89386
2534.38967	-0.01448	2534.38967	0.89394
2532.46092	-0.01488	2532.46092	0.89403
2530.53216	-0.01528	2530.53216	0.89412
2528.6034	-0.01577	2528.6034	0.89421
2526.67464	-0.01639	2526.67464	0.89431
2524.74588	-0.01707	2524.74588	0.8944
2522.81712	-0.01779	2522.81712	0.8945
2520.88836	-0.0185	2520.88836	0.8946
2518.9596	-0.01912	2518.9596	0.89471
2517.03084	-0.01962	2517.03084	0.89481
2515.10208	-0.02008	2515.10208	0.89492
2513.17332	-0.02045	2513.17332	0.89503
2511.24456	-0.02064	2511.24456	0.89514
2509.3158	-0.02065	2509.3158	0.89526
2507.38705	-0.02055	2507.38705	0.89538
2505.45829	-0.02059	2505.45829	0.8955
2503.52953	-0.0208	2503.52953	0.89562
2501.60077	-0.02087	2501.60077	0.89575
2499.67201	-0.02062	2499.67201	0.89588
2497.74325	-0.02027	2497.74325	0.89601
2495.81449	-0.01995	2495.81449	0.89614
2493.88573	-0.01954	2493.88573	0.89628
2491.95697	-0.01919	2491.95697	0.89642
2490.02821	-0.01902	2490.02821	0.89656
2488.09945	-0.01884	2488.09945	0.89671
2486.17069	-0.01853	2486.17069	0.89686
2484.24193	-0.01824	2484.24193	0.89701
2482.31317	-0.01798	2482.31317	0.89716
2480.38442	-0.01767	2480.38442	0.89732
2478.45566	-0.01731	2478.45566	0.89748
2476.5269	-0.01698	2476.5269	0.89765
2474.59814	-0.01665	2474.59814	0.89782
2472.66938	-0.0163	2472.66938	0.89799
2470.74062	-0.01592	2470.74062	0.89816
2468.81186	-0.01546	2468.81186	0.89834
2466.8831	-0.01498	2466.8831	0.89852
2464.95434	-0.01463	2464.95434	0.8987
2463.02558	-0.01443	2463.02558	0.89889
2461.09682	-0.01424	2461.09682	0.89907
2459.16806	-0.01397	2459.16806	0.89926
2457.2393	-0.01372	2457.2393	0.89945
2455.31054	-0.0137	2455.31054	0.89964
2453.38179	-0.01381	2453.38179	0.89983
2451.45303	-0.01381	2451.45303	0.90002
2449.52427	-0.01382	2449.52427	0.90021
2447.59551	-0.01392	2447.59551	0.90041
2445.66675	-0.01408	2445.66675	0.9006
2443.73799	-0.01437	2443.73799	0.90079
2441.80923	-0.01457	2441.80923	0.90098
2439.88047	-0.01453	2439.88047	0.90117
2437.95171	-0.01459	2437.95171	0.90136
2436.02295	-0.01489	2436.02295	0.90154
2434.09419	-0.01524	2434.09419	0.90173
2432.16543	-0.01545	2432.16543	0.90191
2430.23667	-0.01553	2430.23667	0.90209
2428.30792	-0.01554	2428.30792	0.90227
2426.37916	-0.01555	2426.37916	0.90245
2424.4504	-0.01554	2424.4504	0.90262
2422.52164	-0.01551	2422.52164	0.90279
2420.59288	-0.01553	2420.59288	0.90296
2418.66412	-0.01552	2418.66412	0.90312
2416.73536	-0.01546	2416.73536	0.90328
2414.8066	-0.0155	2414.8066	0.90344
2412.87784	-0.01565	2412.87784	0.90359
2410.94908	-0.01575	2410.94908	0.90374
2409.02032	-0.0158	2409.02032	0.90388
2407.09156	-0.01597	2407.09156	0.90402
2405.1628	-0.01622	2405.1628	0.90415
2403.23404	-0.01644	2403.23404	0.90427
2401.30529	-0.01667	2401.30529	0.9044
2399.37653	-0.01682	2399.37653	0.90451
2397.44777	-0.01696	2397.44777	0.90462
2395.51901	-0.01716	2395.51901	0.90472
2393.59025	-0.01752	2393.59025	0.90481
2391.66149	-0.018	2391.66149	0.9049
2389.73273	-0.0185	2389.73273	0.90498
2387.80397	-0.01908	2387.80397	0.90506
2385.87521	-0.01991	2385.87521	0.90512
2383.94645	-0.02115	2383.94645	0.90518
2382.01769	-0.02276	2382.01769	0.90523
2380.08893	-0.02459	2380.08893	0.90527
2378.16017	-0.02655	2378.16017	0.9053
2376.23142	-0.02878	2376.23142	0.90532
2374.30266	-0.0316	2374.30266	0.90534
2372.3739	-0.03507	2372.3739	0.90534
2370.44514	-0.03864	2370.44514	0.90534
2368.51638	-0.04186	2368.51638	0.90532
2366.58762	-0.04502	2366.58762	0.9053
2364.65886	-0.048	2364.65886	0.90526
2362.7301	-0.05022	2362.7301	0.90521
2360.80134	-0.05111	2360.80134	0.90516
2358.87258	-0.05	2358.87258	0.90509
2356.94382	-0.04655	2356.94382	0.90501
2355.01506	-0.04177	2355.01506	0.90492
2353.0863	-0.03806	2353.0863	0.90481
2351.15754	-0.03689	2351.15754	0.9047
2349.22879	-0.03668	2349.22879	0.90457
2347.30003	-0.03607	2347.30003	0.90443
2345.37127	-0.0363	2345.37127	0.90427
2343.44251	-0.03857	2343.44251	0.90411
2341.51375	-0.04082	2341.51375	0.90393
2339.58499	-0.04136	2339.58499	0.90373
2337.65623	-0.04063	2337.65623	0.90353
2335.72747	-0.03969	2335.72747	0.90331
2333.79871	-0.03919	2333.79871	0.90307
2331.86995	-0.03895	2331.86995	0.90282
2329.94119	-0.03833	2329.94119	0.90255
2328.01243	-0.03728	2328.01243	0.90227
2326.08367	-0.03631	2326.08367	0.90198
2324.15491	-0.03534	2324.15491	0.90167
2322.22616	-0.0339	2322.22616	0.90134
2320.2974	-0.03238	2320.2974	0.901
2318.36864	-0.03152	2318.36864	0.90064
2316.43988	-0.03124	2316.43988	0.90026
2314.51112	-0.03104	2314.51112	0.89987
2312.58236	-0.03072	2312.58236	0.89946
2310.6536	-0.03042	2310.6536	0.89904
2308.72484	-0.03019	2308.72484	0.89859
2306.79608	-0.02987	2306.79608	0.89813
2304.86732	-0.02932	2304.86732	0.89765
2302.93856	-0.02885	2302.93856	0.89715
2301.0098	-0.02876	2301.0098	0.89663
2299.08104	-0.02892	2299.08104	0.8961
2297.15229	-0.02901	2297.15229	0.89554
2295.22353	-0.02899	2295.22353	0.89497
2293.29477	-0.02892	2293.29477	0.89438
2291.36601	-0.02887	2291.36601	0.89377
2289.43725	-0.02886	2289.43725	0.89313
2287.50849	-0.029	2287.50849	0.89248
2285.57973	-0.02923	2285.57973	0.89181
2283.65097	-0.02946	2283.65097	0.89111
2281.72221	-0.02974	2281.72221	0.8904
2279.79345	-0.0301	2279.79345	0.88966
2277.86469	-0.03059	2277.86469	0.88891
2275.93593	-0.03121	2275.93593	0.88813
2274.00717	-0.03188	2274.00717	0.88733
2272.07841	-0.03254	2272.07841	0.8865
2270.14966	-0.03307	2270.14966	0.88566
2268.2209	-0.0333	2268.2209	0.88479
2266.29214	-0.03325	2266.29214	0.8839
2264.36338	-0.03313	2264.36338	0.88298
2262.43462	-0.03304	2262.43462	0.88205
2260.50586	-0.03294	2260.50586	0.88109
2258.5771	-0.0329	2258.5771	0.8801
2256.64834	-0.03296	2256.64834	0.8791
2254.71958	-0.03307	2254.71958	0.87807
2252.79082	-0.03317	2252.79082	0.87703
2250.86206	-0.0331	2250.86206	0.87596
2248.9333	-0.03284	2248.9333	0.87487
2247.00454	-0.03304	2247.00454	0.87376
2245.07579	-0.03331	2245.07579	0.87264
2243.14703	-0.03336	2243.14703	0.87149
2241.21827	-0.03318	2241.21827	0.87033
2239.28951	-0.03273	2239.28951	0.86914
2237.36075	-0.03201	2237.36075	0.86794
2235.43199	-0.0312	2235.43199	0.86672
2233.50323	-0.03048	2233.50323	0.86549
2231.57447	-0.02972	2231.57447	0.86424
2229.64571	-0.0289	2229.64571	0.86297
2227.71695	-0.028	2227.71695	0.86168
2225.78819	-0.02707	2225.78819	0.86038
2223.85943	-0.02624	2223.85943	0.85907
2221.93067	-0.02547	2221.93067	0.85774
2220.00191	-0.02468	2220.00191	0.8564
2218.07316	-0.02381	2218.07316	0.85504
2216.1444	-0.02291	2216.1444	0.85367
2214.21564	-0.02203	2214.21564	0.85229
2212.28688	-0.02119	2212.28688	0.85089
2210.35812	-0.0205	2210.35812	0.84948
2208.42936	-0.02	2208.42936	0.84806
2206.5006	-0.01952	2206.5006	0.84663
2204.57184	-0.01895	2204.57184	0.84519
2202.64308	-0.01838	2202.64308	0.84374
2200.71432	-0.01784	2200.71432	0.84227
2198.78556	-0.01734	2198.78556	0.8408
2196.8568	-0.01685	2196.8568	0.83932
2194.92804	-0.01645	2194.92804	0.83783
2192.99928	-0.0162	2192.99928	0.83633
2191.07053	-0.01603	2191.07053	0.83482
2189.14177	-0.01592	2189.14177	0.8333
2187.21301	-0.0158	2187.21301	0.83178
2185.28425	-0.01569	2185.28425	0.83025
2183.35549	-0.01571	2183.35549	0.82872
2181.42673	-0.01579	2181.42673	0.82718
2179.49797	-0.01592	2179.49797	0.82563
2177.56921	-0.01614	2177.56921	0.82408
2175.64045	-0.01644	2175.64045	0.82252
2173.71169	-0.01688	2173.71169	0.82096
2171.78293	-0.01746	2171.78293	0.81939
2169.85417	-0.01801	2169.85417	0.81782
2167.92541	-0.01822	2167.92541	0.81625
2165.99666	-0.018	2165.99666	0.81467
2164.0679	-0.0175	2164.0679	0.81309
2162.13914	-0.01689	2162.13914	0.81151
2160.21038	-0.01621	2160.21038	0.80993
2158.28162	-0.01549	2158.28162	0.80835
2156.35286	-0.01472	2156.35286	0.80677
2154.4241	-0.01391	2154.4241	0.80518
2152.49534	-0.01311	2152.49534	0.8036
2150.56658	-0.01234	2150.56658	0.80202
2148.63782	-0.01167	2148.63782	0.80043
2146.70906	-0.01114	2146.70906	0.79885
2144.7803	-0.01075	2144.7803	0.79727
2142.85154	-0.01038	2142.85154	0.79569
2140.92278	-0.00991	2140.92278	0.79412
2138.99403	-0.00947	2138.99403	0.79255
2137.06527	-0.00916	2137.06527	0.79098
2135.13651	-0.00885	2135.13651	0.78941
2133.20775	-0.00845	2133.20775	0.78785
2131.27899	-0.00799	2131.27899	0.7863
2129.35023	-0.00752	2129.35023	0.78474
2127.42147	-0.00707	2127.42147	0.7832
2125.49271	-0.00659	2125.49271	0.78166
2123.56395	-0.00613	2123.56395	0.78012
2121.63519	-0.00587	2121.63519	0.7786
2119.70643	-0.00573	2119.70643	0.77708
2117.77767	-0.00557	2117.77767	0.77556
2115.84891	-0.00544	2115.84891	0.77406
2113.92015	-0.00534	2113.92015	0.77256
2111.9914	-0.00527	2111.9914	0.77107
2110.06264	-0.00526	2110.06264	0.76959
2108.13388	-0.00527	2108.13388	0.76812
2106.20512	-0.00524	2106.20512	0.76666
2104.27636	-0.00513	2104.27636	0.76521
2102.3476	-0.00497	2102.3476	0.76377
2100.41884	-0.00486	2100.41884	0.76234
2098.49008	-0.00474	2098.49008	0.76092
2096.56132	-0.00447	2096.56132	0.75952
2094.63256	-0.00409	2094.63256	0.75812
2092.7038	-0.00365	2092.7038	0.75674
2090.77504	-0.00314	2090.77504	0.75538
2088.84628	-0.00259	2088.84628	0.75402
2086.91753	-0.00203	2086.91753	0.75268
2084.98877	-0.00149	2084.98877	0.75136
2083.06001	-9.55886E-4	2083.06001	0.75005
2081.13125	-3.49868E-4	2081.13125	0.74875
2079.20249	3.70642E-4	2079.20249	0.74747
2077.27373	0.00116	2077.27373	0.7462
2075.34497	0.00187	2075.34497	0.74496
2073.41621	0.00241	2073.41621	0.74372
2071.48745	0.00276	2071.48745	0.74251
2069.55869	0.00316	2069.55869	0.74131
2067.62993	0.00367	2067.62993	0.74013
2065.70117	0.00412	2065.70117	0.73897
2063.77241	0.00441	2063.77241	0.73783
2061.84365	0.00469	2061.84365	0.73671
2059.9149	0.00503	2059.9149	0.73561
2057.98614	0.00542	2057.98614	0.73452
2056.05738	0.00583	2056.05738	0.73346
2054.12862	0.00619	2054.12862	0.73242
2052.19986	0.00645	2052.19986	0.7314
2050.2711	0.00661	2050.2711	0.7304
2048.34234	0.00666	2048.34234	0.72942
2046.41358	0.00673	2046.41358	0.72847
2044.48482	0.00703	2044.48482	0.72754
2042.55606	0.00744	2042.55606	0.72663
2040.6273	0.00755	2040.6273	0.72574
2038.69854	0.00732	2038.69854	0.72488
2036.76978	0.00714	2036.76978	0.72404
2034.84103	0.00714	2034.84103	0.72323
2032.91227	0.00717	2032.91227	0.72244
2030.98351	0.00701	2030.98351	0.72167
2029.05475	0.00668	2029.05475	0.72093
2027.12599	0.00632	2027.12599	0.72021
2025.19723	0.00599	2025.19723	0.71951
2023.26847	0.00567	2023.26847	0.71883
2021.33971	0.0054	2021.33971	0.71817
2019.41095	0.00518	2019.41095	0.71753
2017.48219	0.00472	2017.48219	0.71692
2015.55343	0.00382	2015.55343	0.71632
2013.62467	0.00267	2013.62467	0.71574
2011.69591	0.00148	2011.69591	0.71518
2009.76715	1.68186E-4	2009.76715	0.71464
2007.8384	-0.00127	2007.8384	0.71412
2005.90964	-0.00277	2005.90964	0.71362
2003.98088	-0.00432	2003.98088	0.71313
2002.05212	-0.00596	2002.05212	0.71266
2000.12336	-0.00777	2000.12336	0.71221
1998.1946	-0.00975	1998.1946	0.71178
1996.26584	-0.01171	1996.26584	0.71136
1994.33708	-0.0136	1994.33708	0.71095
1992.40832	-0.01571	1992.40832	0.71057
1990.47956	-0.01809	1990.47956	0.71019
1988.5508	-0.02055	1988.5508	0.70983
1986.62204	-0.02306	1986.62204	0.70949
1984.69328	-0.02561	1984.69328	0.70916
1982.76452	-0.028	1982.76452	0.70884
1980.83577	-0.03019	1980.83577	0.70854
1978.90701	-0.03226	1978.90701	0.70825
1976.97825	-0.03422	1976.97825	0.70797
1975.04949	-0.03596	1975.04949	0.7077
1973.12073	-0.0374	1973.12073	0.70745
1971.19197	-0.0385	1971.19197	0.7072
1969.26321	-0.03925	1969.26321	0.70697
1967.33445	-0.0398	1967.33445	0.70675
1965.40569	-0.04036	1965.40569	0.70654
1963.47693	-0.04084	1963.47693	0.70633
1961.54817	-0.04106	1961.54817	0.70614
1959.61941	-0.04099	1959.61941	0.70596
1957.69065	-0.04058	1957.69065	0.70578
1955.7619	-0.03992	1955.7619	0.70561
1953.83314	-0.03911	1953.83314	0.70545
1951.90438	-0.03809	1951.90438	0.7053
1949.97562	-0.0368	1949.97562	0.70516
1948.04686	-0.03535	1948.04686	0.70502
1946.1181	-0.03378	1946.1181	0.70489
1944.18934	-0.03204	1944.18934	0.70476
1942.26058	-0.03032	1942.26058	0.70464
1940.33182	-0.02874	1940.33182	0.70453
1938.40306	-0.02699	1938.40306	0.70442
1936.4743	-0.02488	1936.4743	0.70431
1934.54554	-0.02266	1934.54554	0.70421
1932.61678	-0.02043	1932.61678	0.70411
1930.68802	-0.01824	1930.68802	0.70401
1928.75927	-0.01613	1928.75927	0.70392
1926.83051	-0.014	1926.83051	0.70383
1924.90175	-0.01168	1924.90175	0.70375
1922.97299	-0.00933	1922.97299	0.70366
1921.04423	-0.00741	1921.04423	0.70358
1919.11547	-0.00575	1919.11547	0.70349
1917.18671	-0.00429	1917.18671	0.70341
1915.25795	-0.00309	1915.25795	0.70333
1913.32919	-0.00182	1913.32919	0.70325
1911.40043	-2.3627E-4	1911.40043	0.70317
1909.47167	0.00131	1909.47167	0.70308
1907.54291	0.00244	1907.54291	0.703
1905.61415	0.00329	1905.61415	0.70291
1903.6854	0.00409	1903.6854	0.70283
1901.75664	0.0049	1901.75664	0.70273
1899.82788	0.00572	1899.82788	0.70264
1897.89912	0.00667	1897.89912	0.70255
1895.97036	0.00763	1895.97036	0.70245
1894.0416	0.00834	1894.0416	0.70234
1892.11284	0.00894	1892.11284	0.70224
1890.18408	0.00965	1890.18408	0.70212
1888.25532	0.01022	1888.25532	0.70201
1886.32656	0.01064	1886.32656	0.70188
1884.3978	0.01114	1884.3978	0.70176
1882.46904	0.01176	1882.46904	0.70162
1880.54028	0.01231	1880.54028	0.70148
1878.61152	0.01271	1878.61152	0.70133
1876.68277	0.01292	1876.68277	0.70118
1874.75401	0.01307	1874.75401	0.70102
1872.82525	0.01346	1872.82525	0.70085
1870.89649	0.01428	1870.89649	0.70067
1868.96773	0.01505	1868.96773	0.70048
1867.03897	0.015	1867.03897	0.70028
1865.11021	0.01425	1865.11021	0.70008
1863.18145	0.01355	1863.18145	0.69986
1861.25269	0.01319	1861.25269	0.69964
1859.32393	0.01301	1859.32393	0.6994
1857.39517	0.01286	1857.39517	0.69915
1855.46641	0.01267	1855.46641	0.69889
1853.53765	0.0125	1853.53765	0.69862
1851.60889	0.01244	1851.60889	0.69834
1849.68014	0.01262	1849.68014	0.69805
1847.75138	0.01298	1847.75138	0.69774
1845.82262	0.01318	1845.82262	0.69742
1843.89386	0.01271	1843.89386	0.69708
1841.9651	0.01155	1841.9651	0.69673
1840.03634	0.01043	1840.03634	0.69637
1838.10758	0.00972	1838.10758	0.69599
1836.17882	0.00912	1836.17882	0.6956
1834.25006	0.00855	1834.25006	0.69519
1832.3213	0.00827	1832.3213	0.69477
1830.39254	0.00801	1830.39254	0.69433
1828.46378	0.00715	1828.46378	0.69388
1826.53502	0.00578	1826.53502	0.69342
1824.60627	0.00425	1824.60627	0.69294
1822.67751	0.00274	1822.67751	0.69245
1820.74875	0.00141	1820.74875	0.69195
1818.81999	2.42134E-4	1818.81999	0.69143
1816.89123	-8.06242E-4	1816.89123	0.6909
1814.96247	-0.00157	1814.96247	0.69035
1813.03371	-0.002	1813.03371	0.68979
1811.10495	-0.00255	1811.10495	0.68922
1809.17619	-0.00368	1809.17619	0.68864
1807.24743	-0.00509	1807.24743	0.68804
1805.31867	-0.00635	1805.31867	0.68743
1803.38991	-0.00733	1803.38991	0.68681
1801.46115	-0.00825	1801.46115	0.68618
1799.53239	-0.00936	1799.53239	0.68553
1797.60364	-0.01056	1797.60364	0.68487
1795.67488	-0.01154	1795.67488	0.6842
1793.74612	-0.01249	1793.74612	0.68352
1791.81736	-0.01412	1791.81736	0.68283
1789.8886	-0.01644	1789.8886	0.68212
1787.95984	-0.01873	1787.95984	0.68141
1786.03108	-0.02067	1786.03108	0.68068
1784.10232	-0.02234	1784.10232	0.67994
1782.17356	-0.02393	1782.17356	0.67919
1780.2448	-0.02585	1780.2448	0.67843
1778.31604	-0.02793	1778.31604	0.67765
1776.38728	-0.02952	1776.38728	0.67687
1774.45852	-0.0306	1774.45852	0.67608
1772.52976	-0.03221	1772.52976	0.67527
1770.60101	-0.03507	1770.60101	0.67446
1768.67225	-0.03842	1768.67225	0.67363
1766.74349	-0.04136	1766.74349	0.6728
1764.81473	-0.0436	1764.81473	0.67195
1762.88597	-0.04583	1762.88597	0.6711
1760.95721	-0.04875	1760.95721	0.67023
1759.02845	-0.05227	1759.02845	0.66936
1757.09969	-0.05633	1757.09969	0.66847
1755.17093	-0.06067	1755.17093	0.66758
1753.24217	-0.06495	1753.24217	0.66668
1751.31341	-0.07033	1751.31341	0.66577
1749.38465	-0.07811	1749.38465	0.66485
1747.45589	-0.08781	1747.45589	0.66392
1745.52714	-0.0984	1745.52714	0.66298
1743.59838	-0.11007	1743.59838	0.66203
1741.66962	-0.12374	1741.66962	0.66108
1739.74086	-0.13914	1739.74086	0.66011
1737.8121	-0.15376	1737.8121	0.65914
1735.88334	-0.16873	1735.88334	0.65816
1733.95458	-0.18826	1733.95458	0.65717
1732.02582	-0.2088	1732.02582	0.65617
1730.09706	-0.22512	1730.09706	0.65517
1728.1683	-0.23788	1728.1683	0.65416
1726.23954	-0.24768	1726.23954	0.65314
1724.31078	-0.25441	1724.31078	0.65211
1722.38202	-0.25785	1722.38202	0.65108
1720.45326	-0.25765	1720.45326	0.65004
1718.52451	-0.25384	1718.52451	0.64899
1716.59575	-0.2476	1716.59575	0.64794
1714.66699	-0.24105	1714.66699	0.64687
1712.73823	-0.23498	1712.73823	0.64581
1710.80947	-0.22865	1710.80947	0.64473
1708.88071	-0.22147	1708.88071	0.64365
1706.95195	-0.21331	1706.95195	0.64256
1705.02319	-0.20477	1705.02319	0.64147
1703.09443	-0.19645	1703.09443	0.64037
1701.16567	-0.18689	1701.16567	0.63926
1699.23691	-0.17591	1699.23691	0.63815
1697.30815	-0.16613	1697.30815	0.63703
1695.37939	-0.15855	1695.37939	0.63591
1693.45064	-0.15313	1693.45064	0.63478
1691.52188	-0.14899	1691.52188	0.63365
1689.59312	-0.14525	1689.59312	0.63251
1687.66436	-0.14208	1687.66436	0.63137
1685.7356	-0.14036	1685.7356	0.63022
1683.80684	-0.14126	1683.80684	0.62906
1681.87808	-0.14418	1681.87808	0.62791
1679.94932	-0.14732	1679.94932	0.62674
1678.02056	-0.15045	1678.02056	0.62558
1676.0918	-0.1544	1676.0918	0.6244
1674.16304	-0.15914	1674.16304	0.62323
1672.23428	-0.164	1672.23428	0.62205
1670.30552	-0.17026	1670.30552	0.62087
1668.37676	-0.17817	1668.37676	0.61968
1666.44801	-0.18508	1666.44801	0.61849
1664.51925	-0.191	1664.51925	0.61729
1662.59049	-0.198	1662.59049	0.61609
1660.66173	-0.20547	1660.66173	0.61489
1658.73297	-0.21113	1658.73297	0.61369
1656.80421	-0.21468	1656.80421	0.61248
1654.87545	-0.21856	1654.87545	0.61127
1652.94669	-0.22492	1652.94669	0.61006
1651.01793	-0.23005	1651.01793	0.60884
1649.08917	-0.23154	1649.08917	0.60762
1647.16041	-0.232	1647.16041	0.6064
1645.23165	-0.23263	1645.23165	0.60518
1643.30289	-0.23217	1643.30289	0.60395
1641.37413	-0.23005	1641.37413	0.60272
1639.44538	-0.2264	1639.44538	0.60149
1637.51662	-0.22124	1637.51662	0.60026
1635.58786	-0.21509	1635.58786	0.59903
1633.6591	-0.20933	1633.6591	0.59779
1631.73034	-0.20378	1631.73034	0.59655
1629.80158	-0.19704	1629.80158	0.59532
1627.87282	-0.18864	1627.87282	0.59408
1625.94406	-0.17914	1625.94406	0.59284
1624.0153	-0.16856	1624.0153	0.5916
1622.08654	-0.15771	1622.08654	0.59035
1620.15778	-0.14783	1620.15778	0.58911
1618.22902	-0.13724	1618.22902	0.58787
1616.30026	-0.12515	1616.30026	0.58662
1614.37151	-0.11484	1614.37151	0.58538
1612.44275	-0.10728	1612.44275	0.58414
1610.51399	-0.10071	1610.51399	0.58289
1608.58523	-0.09447	1608.58523	0.58165
1606.65647	-0.08855	1606.65647	0.5804
1604.72771	-0.08208	1604.72771	0.57916
1602.79895	-0.07407	1602.79895	0.57791
1600.87019	-0.0645	1600.87019	0.57667
1598.94143	-0.05392	1598.94143	0.57543
1597.01267	-0.0427	1597.01267	0.57419
1595.08391	-0.03146	1595.08391	0.57295
1593.15515	-0.02142	1593.15515	0.57171
1591.22639	-0.01336	1591.22639	0.57047
1589.29763	-0.0072	1589.29763	0.56923
1587.36888	-0.00266	1587.36888	0.56799
1585.44012	4.21799E-4	1585.44012	0.56676
1583.51136	0.00217	1583.51136	0.56553
1581.5826	0.00303	1581.5826	0.56429
1579.65384	0.00349	1579.65384	0.56306
1577.72508	0.00341	1577.72508	0.56184
1575.79632	0.00221	1575.79632	0.56061
1573.86756	8.91736E-4	1573.86756	0.55939
1571.9388	0.00108	1571.9388	0.55817
1570.01004	0.00263	1570.01004	0.55695
1568.08128	0.00427	1568.08128	0.55573
1566.15252	0.00535	1566.15252	0.55452
1564.22376	0.00638	1564.22376	0.55331
1562.29501	0.00783	1562.29501	0.5521
1560.36625	0.00875	1560.36625	0.5509
1558.43749	0.00641	1558.43749	0.5497
1556.50873	0.00134	1556.50873	0.5485
1554.57997	-0.00338	1554.57997	0.54731
1552.65121	-0.00726	1552.65121	0.54612
1550.72245	-0.01056	1550.72245	0.54493
1548.79369	-0.01309	1548.79369	0.54375
1546.86493	-0.01372	1546.86493	0.54257
1544.93617	-0.01176	1544.93617	0.54139
1543.00741	-0.00748	1543.00741	0.54022
1541.07865	-0.0023	1541.07865	0.53906
1539.14989	9.24027E-4	1539.14989	0.5379
1537.22113	0.00163	1537.22113	0.53674
1535.29238	0.00174	1535.29238	0.53559
1533.36362	0.00151	1533.36362	0.53444
1531.43486	7.44538E-4	1531.43486	0.5333
1529.5061	2.52857E-4	1529.5061	0.53216
1527.57734	1.06342E-4	1527.57734	0.53102
1525.64858	-3.65065E-4	1525.64858	0.5299
1523.71982	-0.00163	1523.71982	0.52877
1521.79106	-0.00452	1521.79106	0.52765
1519.8623	-0.00878	1519.8623	0.52654
1517.93354	-0.01328	1517.93354	0.52543
1516.00478	-0.01819	1516.00478	0.52433
1514.07602	-0.02301	1514.07602	0.52323
1512.14726	-0.02676	1512.14726	0.52214
1510.2185	-0.02977	1510.2185	0.52105
1508.28975	-0.03569	1508.28975	0.51997
1506.36099	-0.04744	1506.36099	0.51889
1504.43223	-0.05909	1504.43223	0.51782
1502.50347	-0.06721	1502.50347	0.51675
1500.57471	-0.0754	1500.57471	0.51569
1498.64595	-0.08797	1498.64595	0.51464
1496.71719	-0.10546	1496.71719	0.51359
1494.78843	-0.12309	1494.78843	0.51255
1492.85967	-0.13851	1492.85967	0.51151
1490.93091	-0.15655	1490.93091	0.51048
1489.00215	-0.17983	1489.00215	0.50945
1487.07339	-0.20283	1487.07339	0.50844
1485.14463	-0.22239	1485.14463	0.50742
1483.21588	-0.24156	1483.21588	0.50642
1481.28712	-0.26298	1481.28712	0.50542
1479.35836	-0.28532	1479.35836	0.50442
1477.4296	-0.30674	1477.4296	0.50343
1475.50084	-0.32653	1475.50084	0.50245
1473.57208	-0.34327	1473.57208	0.50147
1471.64332	-0.3554	1471.64332	0.50051
1469.71456	-0.36205	1469.71456	0.49954
1467.7858	-0.36329	1467.7858	0.49859
1465.85704	-0.35883	1465.85704	0.49764
1463.92828	-0.35049	1463.92828	0.4967
1461.99952	-0.34321	1461.99952	0.49576
1460.07076	-0.33992	1460.07076	0.49483
1458.142	-0.34088	1458.142	0.49391
1456.21325	-0.34353	1456.21325	0.49299
1454.28449	-0.34312	1454.28449	0.49208
1452.35573	-0.33885	1452.35573	0.49118
1450.42697	-0.33215	1450.42697	0.49029
1448.49821	-0.32417	1448.49821	0.4894
1446.56945	-0.31625	1446.56945	0.48852
1444.64069	-0.30966	1444.64069	0.48765
1442.71193	-0.30433	1442.71193	0.48678
1440.78317	-0.29969	1440.78317	0.48592
1438.85441	-0.29566	1438.85441	0.48507
1436.92565	-0.29288	1436.92565	0.48423
1434.99689	-0.29232	1434.99689	0.48339
1433.06813	-0.29409	1433.06813	0.48256
1431.13938	-0.29815	1431.13938	0.48174
1429.21062	-0.30425	1429.21062	0.48093
1427.28186	-0.31156	1427.28186	0.48012
1425.3531	-0.3201	1425.3531	0.47933
1423.42434	-0.33002	1423.42434	0.47854
1421.49558	-0.34133	1421.49558	0.47776
1419.56682	-0.35547	1419.56682	0.47698
1417.63806	-0.37119	1417.63806	0.47622
1415.7093	-0.38412	1415.7093	0.47546
1413.78054	-0.39421	1413.78054	0.47471
1411.85178	-0.40307	1411.85178	0.47397
1409.92302	-0.41065	1409.92302	0.47323
1407.99426	-0.41641	1407.99426	0.47251
1406.0655	-0.42042	1406.0655	0.47179
1404.13675	-0.42263	1404.13675	0.47108
1402.20799	-0.4225	1402.20799	0.47038
1400.27923	-0.41974	1400.27923	0.46969
1398.35047	-0.41411	1398.35047	0.46901
1396.42171	-0.40515	1396.42171	0.46833
1394.49295	-0.39268	1394.49295	0.46767
1392.56419	-0.37812	1392.56419	0.46701
1390.63543	-0.36251	1390.63543	0.46636
1388.70667	-0.34426	1388.70667	0.46572
1386.77791	-0.32315	1386.77791	0.46509
1384.84915	-0.30274	1384.84915	0.46447
1382.92039	-0.28524	1382.92039	0.46386
1380.99163	-0.26991	1380.99163	0.46326
1379.06287	-0.25653	1379.06287	0.46266
1377.13412	-0.24571	1377.13412	0.46208
1375.20536	-0.23768	1375.20536	0.4615
1373.2766	-0.23277	1373.2766	0.46094
1371.34784	-0.23123	1371.34784	0.46038
1369.41908	-0.2334	1369.41908	0.45983
1367.49032	-0.24011	1367.49032	0.45929
1365.56156	-0.25297	1365.56156	0.45876
1363.6328	-0.27349	1363.6328	0.45825
1361.70404	-0.29699	1361.70404	0.45774
1359.77528	-0.31379	1359.77528	0.45724
1357.84652	-0.3214	1357.84652	0.45675
1355.91776	-0.32481	1355.91776	0.45626
1353.989	-0.32807	1353.989	0.45579
1352.06025	-0.33085	1352.06025	0.45533
1350.13149	-0.33187	1350.13149	0.45488
1348.20273	-0.33111	1348.20273	0.45444
1346.27397	-0.325	1346.27397	0.45401
1344.34521	-0.3022	1344.34521	0.45359
1342.41645	-0.25115	1342.41645	0.45318
1340.48769	-0.17647	1340.48769	0.45278
1338.55893	-0.10863	1338.55893	0.45239
1336.63017	-0.0745	1336.63017	0.45201
1334.70141	-0.06785	1334.70141	0.45164
1332.77265	-0.07215	1332.77265	0.45128
1330.84389	-0.07923	1330.84389	0.45094
1328.91513	-0.08621	1328.91513	0.4506
1326.98637	-0.09172	1326.98637	0.45027
1325.05762	-0.09548	1325.05762	0.44995
1323.12886	-0.09862	1323.12886	0.44965
1321.2001	-0.10341	1321.2001	0.44935
1319.27134	-0.11205	1319.27134	0.44907
1317.34258	-0.12509	1317.34258	0.4488
1315.41382	-0.14167	1315.41382	0.44854
1313.48506	-0.16096	1313.48506	0.44828
1311.5563	-0.1817	1311.5563	0.44804
1309.62754	-0.20202	1309.62754	0.44782
1307.69878	-0.22041	1307.69878	0.4476
1305.77002	-0.23559	1305.77002	0.44739
1303.84126	-0.24663	1303.84126	0.4472
1301.9125	-0.25325	1301.9125	0.44701
1299.98374	-0.25568	1299.98374	0.44684
1298.05499	-0.25463	1298.05499	0.44668
1296.12623	-0.25145	1296.12623	0.44653
1294.19747	-0.24793	1294.19747	0.44639
1292.26871	-0.24589	1292.26871	0.44627
1290.33995	-0.24658	1290.33995	0.44615
1288.41119	-0.25033	1288.41119	0.44605
1286.48243	-0.25616	1286.48243	0.44596
1284.55367	-0.2624	1284.55367	0.44588
1282.62491	-0.26685	1282.62491	0.44581
1280.69615	-0.26626	1280.69615	0.44575
1278.76739	-0.25767	1278.76739	0.44571
1276.83863	-0.24144	1276.83863	0.44568
1274.90987	-0.22175	1274.90987	0.44566
1272.98112	-0.20394	1272.98112	0.44565
1271.05236	-0.19232	1271.05236	0.44566
1269.1236	-0.1889	1269.1236	0.44568
1267.19484	-0.19313	1267.19484	0.44571
1265.26608	-0.20329	1265.26608	0.44575
1263.33732	-0.21765	1263.33732	0.4458
1261.40856	-0.23455	1261.40856	0.44587
1259.4798	-0.25208	1259.4798	0.44595
1257.55104	-0.26822	1257.55104	0.44604
1255.62228	-0.28159	1255.62228	0.44615
1253.69352	-0.29139	1253.69352	0.44627
1251.76476	-0.29685	1251.76476	0.4464
1249.836	-0.29767	1249.836	0.44654
1247.90724	-0.29488	1247.90724	0.4467
1245.97849	-0.29016	1245.97849	0.44687
1244.04973	-0.28288	1244.04973	0.44705
1242.12097	-0.26954	1242.12097	0.44724
1240.19221	-0.24967	1240.19221	0.44745
1238.26345	-0.22823	1238.26345	0.44767
1236.33469	-0.20856	1236.33469	0.44791
1234.40593	-0.18815	1234.40593	0.44816
1232.47717	-0.16406	1232.47717	0.44842
1230.54841	-0.13787	1230.54841	0.44869
1228.61965	-0.11477	1228.61965	0.44898
1226.69089	-0.09882	1226.69089	0.44928
1224.76213	-0.08993	1224.76213	0.4496
1222.83337	-0.0857	1222.83337	0.44993
1220.90462	-0.08406	1220.90462	0.45027
1218.97586	-0.08384	1218.97586	0.45063
1217.0471	-0.0845	1217.0471	0.451
1215.11834	-0.08593	1215.11834	0.45138
1213.18958	-0.08834	1213.18958	0.45178
1211.26082	-0.09198	1211.26082	0.45219
1209.33206	-0.09683	1209.33206	0.45262
1207.4033	-0.10262	1207.4033	0.45306
1205.47454	-0.10896	1205.47454	0.45351
1203.54578	-0.11504	1203.54578	0.45398
1201.61702	-0.1198	1201.61702	0.45446
1199.68826	-0.12272	1199.68826	0.45496
1197.7595	-0.12423	1197.7595	0.45547
1195.83074	-0.12531	1195.83074	0.456
1193.90199	-0.127	1193.90199	0.45654
1191.97323	-0.13005	1191.97323	0.45709
1190.04447	-0.13469	1190.04447	0.45766
1188.11571	-0.14071	1188.11571	0.45824
1186.18695	-0.14788	1186.18695	0.45884
1184.25819	-0.15614	1184.25819	0.45946
1182.32943	-0.16543	1182.32943	0.46008
1180.40067	-0.17585	1180.40067	0.46073
1178.47191	-0.18739	1178.47191	0.46138
1176.54315	-0.20004	1176.54315	0.46206
1174.61439	-0.21381	1174.61439	0.46275
1172.68563	-0.22884	1172.68563	0.46345
1170.75687	-0.24536	1170.75687	0.46417
1168.82811	-0.26356	1168.82811	0.4649
1166.89936	-0.28312	1166.89936	0.46565
1164.9706	-0.30332	1164.9706	0.46641
1163.04184	-0.32368	1163.04184	0.46719
1161.11308	-0.34398	1161.11308	0.46798
1159.18432	-0.36384	1159.18432	0.46879
1157.25556	-0.38263	1157.25556	0.46962
1155.3268	-0.39964	1155.3268	0.47046
1153.39804	-0.41411	1153.39804	0.47132
1151.46928	-0.4253	1151.46928	0.47219
1149.54052	-0.43296	1149.54052	0.47308
1147.61176	-0.43786	1147.61176	0.47398
1145.683	-0.44129	1145.683	0.4749
1143.75424	-0.44404	1143.75424	0.47584
1141.82549	-0.44626	1141.82549	0.47679
1139.89673	-0.44811	1139.89673	0.47776
1137.96797	-0.44999	1137.96797	0.47874
1136.03921	-0.45212	1136.03921	0.47974
1134.11045	-0.45437	1134.11045	0.48075
1132.18169	-0.4568	1132.18169	0.48179
1130.25293	-0.45948	1130.25293	0.48284
1128.32417	-0.46234	1128.32417	0.4839
1126.39541	-0.46519	1126.39541	0.48498
1124.46665	-0.4679	1124.46665	0.48608
1122.53789	-0.47037	1122.53789	0.48719
1120.60913	-0.47239	1120.60913	0.48832
1118.68037	-0.47394	1118.68037	0.48947
1116.75161	-0.47532	1116.75161	0.49063
1114.82286	-0.47665	1114.82286	0.49182
1112.8941	-0.47781	1112.8941	0.49301
1110.96534	-0.47887	1110.96534	0.49423
1109.03658	-0.4799	1109.03658	0.49546
1107.10782	-0.4809	1107.10782	0.49671
1105.17906	-0.48181	1105.17906	0.49797
1103.2503	-0.48265	1103.2503	0.49925
1101.32154	-0.48351	1101.32154	0.50055
1099.39278	-0.48443	1099.39278	0.50187
1097.46402	-0.48522	1097.46402	0.5032
1095.53526	-0.48582	1095.53526	0.50456
1093.6065	-0.48634	1093.6065	0.50592
1091.67774	-0.48687	1091.67774	0.50731
1089.74899	-0.48723	1089.74899	0.50871
1087.82023	-0.4873	1087.82023	0.51013
1085.89147	-0.48711	1085.89147	0.51157
1083.96271	-0.48667	1083.96271	0.51303
1082.03395	-0.48586	1082.03395	0.5145
1080.10519	-0.48448	1080.10519	0.51599
1078.17643	-0.48245	1078.17643	0.5175
1076.24767	-0.47993	1076.24767	0.51903
1074.31891	-0.47701	1074.31891	0.52058
1072.39015	-0.47376	1072.39015	0.52214
1070.46139	-0.4703	1070.46139	0.52372
1068.53263	-0.46665	1068.53263	0.52532
1066.60387	-0.46322	1066.60387	0.52694
1064.67511	-0.46055	1064.67511	0.52857
1062.74636	-0.45782	1062.74636	0.53023
1060.8176	-0.45184	1060.8176	0.5319
1058.88884	-0.4398	1058.88884	0.53359
1056.96008	-0.4223	1056.96008	0.5353
1055.03132	-0.4025	1055.03132	0.53702
1053.10256	-0.3835	1053.10256	0.53877
1051.1738	-0.36732	1051.1738	0.54053
1049.24504	-0.35518	1049.24504	0.54232
1047.31628	-0.34737	1047.31628	0.54412
1045.38752	-0.34319	1045.38752	0.54594
1043.45876	-0.34117	1043.45876	0.54778
1041.53	-0.33972	1041.53	0.54964
1039.60124	-0.3375	1039.60124	0.55151
1037.67248	-0.33365	1037.67248	0.55341
1035.74373	-0.32757	1035.74373	0.55532
1033.81497	-0.31868	1033.81497	0.55726
1031.88621	-0.30668	1031.88621	0.55921
1029.95745	-0.29179	1029.95745	0.56118
1028.02869	-0.27447	1028.02869	0.56318
1026.09993	-0.25507	1026.09993	0.56519
1024.17117	-0.23385	1024.17117	0.56722
1022.24241	-0.21127	1022.24241	0.56927
1020.31365	-0.1878	1020.31365	0.57133
1018.38489	-0.16365	1018.38489	0.57342
1016.45613	-0.13926	1016.45613	0.57553
1014.52737	-0.11558	1014.52737	0.57766
1012.59861	-0.09322	1012.59861	0.57981
1010.66986	-0.07243	1010.66986	0.58197
1008.7411	-0.05427	1008.7411	0.58416
1006.81234	-0.04032	1006.81234	0.58637
1004.88358	-0.03131	1004.88358	0.58859
1002.95482	-0.02663	1002.95482	0.59084
1001.02606	-0.02497	1001.02606	0.59311
999.0973	-0.02467	999.0973	0.59539
997.16854	-0.02425	997.16854	0.5977
995.23978	-0.02295	995.23978	0.60003
993.31102	-0.02067	993.31102	0.60238
991.38226	-0.01735	991.38226	0.60474
989.4535	-0.01308	989.4535	0.60713
987.52474	-0.00865	987.52474	0.60954
985.59598	-0.00531	985.59598	0.61197
983.66723	-0.00434	983.66723	0.61442
981.73847	-0.00722	981.73847	0.61689
979.80971	-0.01557	979.80971	0.61937
977.88095	-0.0311	977.88095	0.62188
975.95219	-0.05556	975.95219	0.6244
974.02343	-0.09091	974.02343	0.62694
972.09467	-0.13941	972.09467	0.6295
970.16591	-0.2018	970.16591	0.63206
968.23715	-0.2719	968.23715	0.63465
966.30839	-0.33443	966.30839	0.63725
964.37963	-0.377	964.37963	0.63986
962.45087	-0.40394	962.45087	0.64248
960.52211	-0.4283	960.52211	0.64512
958.59335	-0.45452	958.59335	0.64776
956.6646	-0.47797	956.6646	0.65042
954.73584	-0.49465	954.73584	0.65308
952.80708	-0.50458	952.80708	0.65575
950.87832	-0.50934	950.87832	0.65843
948.94956	-0.50963	948.94956	0.66112
947.0208	-0.50495	947.0208	0.66382
945.09204	-0.49496	945.09204	0.66652
943.16328	-0.48066	943.16328	0.66922
941.23452	-0.46385	941.23452	0.67193
939.30576	-0.44631	939.30576	0.67465
937.377	-0.42916	937.377	0.67736
935.44824	-0.41257	935.44824	0.68008
933.51948	-0.39565	933.51948	0.6828
931.59073	-0.37747	931.59073	0.68552
929.66197	-0.35874	929.66197	0.68824
927.73321	-0.34063	927.73321	0.69096
925.80445	-0.32292	925.80445	0.69368
923.87569	-0.30547	923.87569	0.69639
921.94693	-0.28907	921.94693	0.6991
920.01817	-0.27387	920.01817	0.70181
918.08941	-0.25893	918.08941	0.70452
916.16065	-0.24296	916.16065	0.70722
914.23189	-0.22519	914.23189	0.70991
912.30313	-0.2057	912.30313	0.7126
910.37437	-0.18502	910.37437	0.71528
908.44561	-0.1637	908.44561	0.71795
906.51685	-0.1427	906.51685	0.72061
904.5881	-0.12353	904.5881	0.72326
902.65934	-0.10767	902.65934	0.72591
900.73058	-0.09617	900.73058	0.72854
898.80182	-0.08996	898.80182	0.73116
896.87306	-0.08904	896.87306	0.73377
894.9443	-0.09222	894.9443	0.73636
893.01554	-0.09832	893.01554	0.73894
891.08678	-0.10622	891.08678	0.74151
889.15802	-0.11424	889.15802	0.74406
887.22926	-0.12052	887.22926	0.7466
885.3005	-0.12332	885.3005	0.74912
883.37174	-0.12206	883.37174	0.75162
881.44298	-0.1182	881.44298	0.7541
879.51423	-0.11446	879.51423	0.75657
877.58547	-0.1136	877.58547	0.75901
875.65671	-0.11768	875.65671	0.76144
873.72795	-0.1276	873.72795	0.76384
871.79919	-0.14333	871.79919	0.76622
869.87043	-0.16359	869.87043	0.76858
867.94167	-0.18666	867.94167	0.77092
866.01291	-0.21139	866.01291	0.77323
864.08415	-0.23736	864.08415	0.77552
862.15539	-0.26435	862.15539	0.77778
860.22663	-0.29201	860.22663	0.78002
858.29787	-0.31969	858.29787	0.78223
856.36911	-0.34669	856.36911	0.78441
854.44035	-0.37343	854.44035	0.78656
852.5116	-0.40215	852.5116	0.78869
850.58284	-0.43506	850.58284	0.79078
848.65408	-0.47179	848.65408	0.79285
846.72532	-0.50892	846.72532	0.79488
844.79656	-0.54064	844.79656	0.79688
842.8678	-0.55661	842.8678	0.79885
840.93904	-0.54587	840.93904	0.80079
839.01028	-0.51137	839.01028	0.80269
837.08152	-0.47121	837.08152	0.80456
835.15276	-0.43875	835.15276	0.80639
833.224	-0.41266	833.224	0.80819
831.29524	-0.386	831.29524	0.80995
829.36648	-0.35534	829.36648	0.81167
827.43772	-0.32139	827.43772	0.81335
825.50897	-0.28687	825.50897	0.81499
823.58021	-0.25576	823.58021	0.8166
821.65145	-0.23115	821.65145	0.81816
819.72269	-0.21326	819.72269	0.81968
817.79393	-0.20019	817.79393	0.82116
815.86517	-0.18953	815.86517	0.8226
813.93641	-0.17965	813.93641	0.82399
812.00765	-0.16971	812.00765	0.82534
810.07889	-0.15849	810.07889	0.82665
808.15013	-0.1451	808.15013	0.82791
806.22137	-0.13013	806.22137	0.82912
804.29261	-0.11497	804.29261	0.83029
802.36385	-0.10055	802.36385	0.83141
800.4351	-0.0873	800.4351	0.83248
798.50634	-0.07563	798.50634	0.8335
796.57758	-0.06582	796.57758	0.83447
794.64882	-0.05793	794.64882	0.83539
792.72006	-0.0518	792.72006	0.83626
790.7913	-0.04606	790.7913	0.83708
788.86254	-0.03915	788.86254	0.83784
786.93378	-0.03153	786.93378	0.83855
785.00502	-0.02459	785.00502	0.83921
783.07626	-0.01893	783.07626	0.83981
781.1475	-0.01468	781.1475	0.84036
779.21874	-0.0119	779.21874	0.84085
777.28998	-0.01092	777.28998	0.84128
775.36122	-0.01262	775.36122	0.84167
773.43247	-0.01827	773.43247	0.842
771.50371	-0.02988	771.50371	0.84228
769.57495	-0.04983	769.57495	0.8425
767.64619	-0.07869	767.64619	0.84268
765.71743	-0.11153	765.71743	0.84281
763.78867	-0.13559	763.78867	0.84288
761.85991	-0.13752	761.85991	0.84291
759.93115	-0.11806	759.93115	0.8429
758.00239	-0.09297	758.00239	0.84283
756.07363	-0.07586	756.07363	0.84272
754.14487	-0.06927	754.14487	0.84257
752.21611	-0.07042	752.21611	0.84237
750.28735	-0.07604	750.28735	0.84213
748.3586	-0.08378	748.3586	0.84184
746.42984	-0.09267	746.42984	0.84151
744.50108	-0.10206	744.50108	0.84115
742.57232	-0.11002	742.57232	0.84074
740.64356	-0.11365	740.64356	0.84029
738.7148	-0.11148	738.7148	0.8398
736.78604	-0.10496	736.78604	0.83928
734.85728	-0.09733	734.85728	0.83871
732.92852	-0.09107	732.92852	0.83812
730.99976	-0.08711	730.99976	0.83748
729.071	-0.08533	729.071	0.83681
727.14224	-0.0848	727.14224	0.83611
725.21348	-0.08411	725.21348	0.83537
723.28472	-0.08193	723.28472	0.8346
721.35597	-0.07936	721.35597	0.8338
719.42721	-0.07776	719.42721	0.83296
717.49845	-0.07801	717.49845	0.8321
715.56969	-0.08018	715.56969	0.83121
713.64093	-0.0838	713.64093	0.83029
711.71217	-0.0884	711.71217	0.82934
709.78341	-0.09373	709.78341	0.82836
707.85465	-0.0995	707.85465	0.82736
705.92589	-0.10517	705.92589	0.82633
703.99713	-0.11056	703.99713	0.82527
702.06837	-0.11611	702.06837	0.8242
700.13961	-0.12225	700.13961	0.82309
698.21085	-0.12848	698.21085	0.82197
696.28209	-0.13328	696.28209	0.82082
694.35334	-0.13602	694.35334	0.81966
692.42458	-0.13806	692.42458	0.81847
690.49582	-0.1414	690.49582	0.81726
688.56706	-0.14634	688.56706	0.81604
686.6383	-0.15218	686.6383	0.8148
684.70954	-0.15927	684.70954	0.81354
682.78078	-0.16851	682.78078	0.81226
680.85202	-0.18006	680.85202	0.81097
678.92326	-0.1935	678.92326	0.80966
676.9945	-0.20871	676.9945	0.80834
675.06574	-0.22546	675.06574	0.807
673.13698	-0.24245	673.13698	0.80566
671.20822	-0.25825	671.20822	0.8043
669.27947	-0.27494	669.27947	0.80293
667.35071	-0.29274	667.35071	0.80155
665.42195	-0.30333	665.42195	0.80016
663.49319	-0.30376	663.49319	0.79876
661.56443	-0.29677	661.56443	0.79735
659.63567	-0.28484	659.63567	0.79594
657.70691	-0.2694	657.70691	0.79452
655.77815	-0.25184	655.77815	0.7931
653.84939	-0.23403	653.84939	0.79167
651.92063	-0.21786	651.92063	0.79023
649.99187	-0.20449	649.99187	0.7888
648.06311	-0.19399	648.06311	0.78736
646.13435	-0.1858	646.13435	0.78592
644.20559	-0.1794	644.20559	0.78447
642.27684	-0.17462	642.27684	0.78303
640.34808	-0.17144	640.34808	0.78159
638.41932	-0.16997	638.41932	0.78015
636.49056	-0.16957	636.49056	0.77871
634.5618	-0.1688	634.5618	0.77728
632.63304	-0.16751	632.63304	0.77585
630.70428	-0.16729	630.70428	0.77442
628.77552	-0.16917	628.77552	0.773
626.84676	-0.17237	626.84676	0.77158
624.918	-0.17486	624.918	0.77017
622.98924	-0.17536	622.98924	0.76877
621.06048	-0.17381	621.06048	0.76738
619.13172	-0.1714	619.13172	0.766
617.20296	-0.17006	617.20296	0.76462
615.27421	-0.17041	615.27421	0.76326
613.34545	-0.17161	613.34545	0.76191
611.41669	-0.17334	611.41669	0.76057
609.48793	-0.17571	609.48793	0.75924
607.55917	-0.17868	607.55917	0.75793
605.63041	-0.18176	605.63041	0.75663
603.70165	-0.18419	603.70165	0.75535
601.77289	-0.18615	601.77289	0.75409
599.84413	-0.18863	599.84413	0.75284
597.91537	-0.19141	597.91537	0.7516
595.98661	-0.19366	595.98661	0.75039
594.05785	-0.1956	594.05785	0.7492
592.12909	-0.19781	592.12909	0.74802
590.20034	-0.20031	590.20034	0.74687
588.27158	-0.2029	588.27158	0.74574
586.34282	-0.20548	586.34282	0.74463
584.41406	-0.20746	584.41406	0.74354
582.4853	-0.20831	582.4853	0.74248
580.55654	-0.20849	580.55654	0.74144
578.62778	-0.20831	578.62778	0.74043
576.69902	-0.20799	576.69902	0.73944
574.77026	-0.20837	574.77026	0.73848
572.8415	-0.20901	572.8415	0.73755
570.91274	-0.20841	570.91274	0.73665
568.98398	-0.20667	568.98398	0.73578
567.05522	-0.20496	567.05522	0.73493
565.12646	-0.2036	565.12646	0.73412
563.19771	-0.20236	563.19771	0.73334
561.26895	-0.20114	561.26895	0.73259
559.34019	-0.19988	559.34019	0.73187
557.41143	-0.19855	557.41143	0.73119
555.48267	-0.1971	555.48267	0.73055
553.55391	-0.19574	553.55391	0.72993
551.62515	-0.19482	551.62515	0.72936
549.69639	-0.19457	549.69639	0.72882
547.76763	-0.19483	547.76763	0.72832
545.83887	-0.19518	545.83887	0.72786
543.91011	-0.19582	543.91011	0.72743
541.98135	-0.19717	541.98135	0.72705
540.05259	-0.19903	540.05259	0.72671
538.12384	-0.20129	538.12384	0.72641
536.19508	-0.20445	536.19508	0.72615
534.26632	-0.20859	534.26632	0.72594
532.33756	-0.2123	532.33756	0.72577
530.4088	-0.21334	530.4088	0.72564
528.48004	-0.21005	528.48004	0.72556
526.55128	-0.20303	526.55128	0.72553
524.62252	-0.19548	524.62252	0.72554
522.69376	-0.18982	522.69376	0.7256
520.765	-0.18538	520.765	0.72571
518.83624	-0.18063	518.83624	0.72587
516.90748	-0.17516	516.90748	0.72608
514.97872	-0.16967	514.97872	0.72634
513.04996	-0.16444	513.04996	0.72666
511.12121	-0.15863	511.12121	0.72702
509.19245	-0.15121	509.19245	0.72744
507.26369	-0.14178	507.26369	0.72791
505.33493	-0.13127	505.33493	0.72844
503.40617	-0.12082	503.40617	0.72902
501.47741	-0.11096	501.47741	0.72966
499.54865	-0.1021	499.54865	0.73035
497.61989	-0.0945	497.61989	0.73111
495.69113	-0.08825	495.69113	0.73192
493.76237	-0.08276	493.76237	0.73279
491.83361	-0.07736	491.83361	0.73372
489.90485	-0.07269	489.90485	0.73472
487.97609	-0.06885	487.97609	0.73577
486.04733	-0.06449	486.04733	0.73689
484.11858	-0.05911	484.11858	0.73807
482.18982	-0.05337	482.18982	0.73932
480.26106	-0.0473	480.26106	0.74063
478.3323	-0.04084	478.3323	0.742
476.40354	-0.03426	476.40354	0.74344
474.47478	-0.02761	474.47478	0.74495
472.54602	-0.02149	472.54602	0.74653
470.61726	-0.01643	470.61726	0.74818
468.6885	-0.0117	468.6885	0.74989
466.75974	-0.00698	466.75974	0.75168
464.83098	-0.00276	464.83098	0.75353
462.90222	0.00112	462.90222	0.75548
460.97346	0.00546	460.97346	0.75758
459.04471	0.01069	459.04471	0.75988
457.11595	0.01581	457.11595	0.76245
455.18719	0.01932	455.18719	0.76535
453.25843	0.02169	453.25843	0.76863
451.32967	0.02375	451.32967	0.77237
449.40091	0.02536	449.40091	0.77661
447.47215	0.02699	447.47215	0.78143
445.54339	0.02981	445.54339	0.78687
443.61463	0.03342	443.61463	0.793
441.68587	0.03522	441.68587	0.79989
439.75711	0.03379	439.75711	0.80759
437.82835	0.03087	437.82835	0.81616
435.89959	0.02814	435.89959	0.82566
433.97083	0.02495	433.97083	0.83609
432.04208	0.0211	432.04208	0.84723
430.11332	0.01782	430.11332	0.8588
428.18456	0.01524	428.18456	0.87051
426.2558	0.01227	426.2558	0.8821
424.32704	0.00855	424.32704	0.89329
422.39828	0.00553	422.39828	0.90379
420.46952	0.00581	420.46952	0.91337
418.54076	0.00915	418.54076	0.92205
416.612	0.0113	416.612	0.92994
414.68324	0.01125	414.68324	0.93714
412.75448	0.01164	412.75448	0.94376
410.82572	0.01339	410.82572	0.9499
408.89696	0.01605	408.89696	0.95568
406.96821	0.01783	406.96821	0.9612
405.03945	0.01615	405.03945	0.96656
403.11069	0.0127	403.11069	0.97188
401.18193	0.01241	401.18193	0.97726
399.25317	0.0172	399.25317	0.9828
