# Supplementary material for: A porous metal-organic cage liquid for sustainable CO2 conversion reactions
Source: Nat Commun. 2023 Jun 7;14:3317. doi: 10.1038/s41467-023-39089-x (PMC10247695; doi:10.1038/s41467-023-39089-x)
Supplement: Supplementary file 5 — Source Data [file 41467_2023_39089_MOESM5_ESM.zip › DATA/N2 adsorption.txt]

Isotherm		0.99252	151.883
		0.96618	153.558
Cage : Adsorption		0.93017	152.733
Relative Pressure (p/p°)	Quantity Adsorbed (cm3/g STP)	0.89336	153.703
7.58671E-5	23.3058	0.85541	151.035
0.00122	42.4029	0.82006	148.549
0.0044	49.6883	0.78514	146.723
0.00655	52.6375	0.75016	145.429
0.00963	55.7723	0.7152	144.495
0.01916	61.4443	0.68027	143.58
0.02939	65.0538	0.64518	142.973
0.04934	68.8838	0.61018	142.2
0.08419	72.5736	0.57517	141.656
0.11971	75.2943	0.54011	141.162
0.15491	77.2721	0.50523	140.783
0.19002	79.0636	0.47031	139.984
0.22515	80.8207	0.43539	138.462
0.26007	82.2059	0.40014	137.673
0.29499	83.5015	0.36524	136.797
0.32992	85.0647	0.33031	136.127
0.36493	86.5921	0.29533	135.459
0.39984	88.1734	0.2603	134.394
0.43481	90.1776	0.22523	133.187
0.46992	92.0511	0.19033	131.557
0.50478	93.9134	0.15534	129.52
0.53987	95.3059	0.12049	126.794
0.57472	96.5829	0.08567	123.191
0.60957	99.1163	0.06672	120.481
0.6448	101.885	0.0481	116.997
0.67997	103.372	0.02963	112.133
0.71491	106.541	0.01008	102.105
0.74992	108.231		--
0.78473	111.962	--	--
0.81998	114.611
0.85435	117.71
0.88933	122.528
0.92445	128.682
0.9589	136.602
0.99252	151.883
	--
Cage : Desorption	--
Relative Pressure (p/p°)	Quantity Adsorbed (cm3/g STP)
--	--
--	--
--	--
--	--
--	--
--	--
--	--
--	--
--	--
--	--
--	--
--	--
--	--
--	--
--	--
--	--
--	--
--	--
--	--
--	--
--	--
--	--
--	--
--	--
--	--
--	--
--	--
--	--
--	--
--	--
--	--
--
