# Supplementary material for: A porous metal-organic cage liquid for sustainable CO2 conversion reactions
Source: Nat Commun. 2023 Jun 7;14:3317. doi: 10.1038/s41467-023-39089-x (PMC10247695; doi:10.1038/s41467-023-39089-x)
Supplement: Supplementary file 5 — Source Data [file 41467_2023_39089_MOESM5_ESM.zip › DATA/NMR.txt]

MestReNova Integral Regions
From(f1)	To(f1)
10.106039	9.926634
8.125933	7.986396
3.301917	3.182313
8.615037	8.511661
3.744991	3.300321
14.190242	13.367900
