# Supplementary material for: A porous metal-organic cage liquid for sustainable CO2 conversion reactions
Source: Nat Commun. 2023 Jun 7;14:3317. doi: 10.1038/s41467-023-39089-x (PMC10247695; doi:10.1038/s41467-023-39089-x)
Supplement: Supplementary file 5 — Source Data [file 41467_2023_39089_MOESM5_ESM.zip › DATA/PALS.txt]

-0.717	34	--
-0.697	44	--
-0.677	38	--
-0.657	31	--
-0.637	38	--
-0.617	39	--
-0.597	35	--
-0.577	35	--
-0.557	45	--
-0.537	35	--
-0.517	48	--
-0.497	39	--
-0.477	36	36
-0.457	38	38
-0.437	38	38
-0.417	48	48
-0.397	44	44
-0.377	57	57
-0.357	59	59
-0.337	71	71
-0.317	92	92
-0.297	148	148
-0.277	195	195
-0.257	379	379
-0.237	664	664
-0.217	1178	1178
-0.197	2012	2012
-0.177	3306	3306
-0.157	5221	5221
-0.137	8073	8073
-0.117	11711	11711
-0.097	16296	16296
-0.077	21959	21959
-0.057	28013	28013
-0.037	34939	34939
-0.017	41748	41748
0.003	49227	49227
0.023	55306	55418.77
0.043	60813	60708.75
0.063	64604	64753.09
0.083	67361	67433.91
0.103	69176	68767.82
0.123	68287	68882.02
0.143	67976	67977.88
0.163	66571	66290.96
0.183	63956	64054.65
0.203	61954	61474.3
0.223	58585	58714.81
0.243	56375	55898.02
0.263	52954	53106.26
0.283	50896	50390.68
0.303	47762	47779.78
0.323	45709	45287.02
0.343	42596	42916.54
0.363	40676	40667.24
0.383	38818	38535.33
0.403	36244	36515.79
0.423	34352	34603.15
0.443	32751	32792.35
0.463	30692	31076.47
0.483	29433	29452.8
0.503	27823	27914.9
0.523	26315	26458.58
0.543	25024	25079.48
0.563	23597	23773.5
0.583	22378	22536.72
0.603	21560	21365.46
0.623	20138	20256.22
0.643	18953	19205.7
0.663	18249	18210.77
0.683	17322	17268.47
0.703	16261	16376
0.723	15770	15530.69
0.743	14626	14730.03
0.763	13959	13971.66
0.783	13127	13253.32
0.803	12502	12572.87
0.823	11906	11928.31
0.843	11362	11317.72
0.863	10820	10739.29
0.883	10275	10191.32
0.903	9626	9672.19
0.923	9121	9180.36
0.943	8686	8714.38
0.963	8286	8272.88
0.983	7891	7854.57
1.003	7487	7458.2
1.023	7038	7082.61
1.043	6702	6726.71
1.063	6365	6389.44
1.083	6041	6069.82
1.103	5887	5766.92
1.123	5421	5479.84
1.143	5160	5207.75
1.163	4933	4949.85
1.183	4725	4705.4
1.203	4519	4473.69
1.223	4333	4254.03
1.243	4149	4045.79
1.263	3805	3848.36
1.283	3615	3661.19
1.303	3476	3483.72
1.323	3339	3315.44
1.343	3136	3155.86
1.363	3077	3004.54
1.383	2881	2861.03
1.403	2741	2724.92
1.423	2602	2595.82
1.443	2492	2473.36
1.463	2408	2357.19
1.483	2275	2246.99
1.503	2218	2142.44
1.523	2068	2043.24
1.543	1930	1949.1
1.563	1903	1859.78
1.583	1842	1775
1.603	1662	1694.54
1.623	1629	1618.17
1.643	1591	1545.67
1.663	1521	1476.85
1.683	1434	1411.5
1.703	1364	1349.46
1.723	1322	1290.53
1.743	1277	1234.58
1.763	1247	1181.43
1.783	1101	1130.94
1.803	1066	1082.97
1.823	1019	1037.4
1.843	1061	994.1
1.863	1011	952.95
1.883	883	913.84
1.903	861	876.66
1.923	856	841.32
1.943	751	807.71
1.963	783	775.76
1.983	704	745.36
2.003	688	716.46
2.023	660	688.96
2.043	711	662.79
2.063	663	637.89
2.083	589	614.19
2.103	601	591.64
2.123	541	570.16
2.143	553	549.71
2.163	542	530.24
2.183	543	511.69
2.203	509	494.01
2.223	495	477.17
2.243	454	461.13
2.263	443	445.83
2.283	432	431.24
2.303	475	417.34
2.323	362	404.07
2.343	356	391.42
2.363	364	379.34
2.383	364	367.82
2.403	324	356.82
2.423	347	346.32
2.443	280	336.29
2.463	289	326.71
2.483	307	317.55
2.503	317	308.8
2.523	310	300.44
2.543	251	292.45
2.563	273	284.8
2.583	296	277.48
2.603	285	270.48
2.623	231	263.78
2.643	270	257.37
2.663	244	251.23
2.683	222	245.34
2.703	213	239.7
2.723	248	234.3
2.743	219	229.12
2.763	220	224.15
2.783	201	219.38
2.803	224	214.81
2.823	198	210.42
2.843	197	206.2
2.863	215	202.15
2.883	217	198.26
2.903	191	194.52
2.923	193	190.93
2.943	165	187.47
2.963	199	184.15
2.983	179	180.95
3.003	171	177.87
3.023	199	174.9
3.043	185	172.04
3.063	166	169.29
3.083	164	166.63
3.103	158	164.08
3.123	163	161.61
3.143	157	159.22
3.163	167	156.93
3.183	164	154.71
3.203	151	152.56
3.223	149	150.49
3.243	146	148.49
3.263	175	146.55
3.283	141	144.68
3.303	130	142.86
3.323	146	141.11
3.343	140	139.41
3.363	141	137.77
3.383	147	136.17
3.403	144	134.63
3.423	131	133.13
3.443	113	131.68
3.463	143	130.27
3.483	150	128.9
3.503	118	127.57
3.523	145	126.28
3.543	126	125.03
3.563	138	123.81
3.583	144	122.62
3.603	107	121.47
3.623	127	120.35
3.643	131	119.26
3.663	132	118.2
3.683	128	117.17
3.703	103	116.16
3.723	120	115.18
3.743	133	114.22
3.763	128	113.29
3.783	112	112.38
3.803	109	111.49
3.823	105	110.63
3.843	105	109.78
3.863	90	108.96
3.883	110	108.15
3.903	125	107.37
3.923	114	106.6
3.943	102	105.85
3.963	112	105.11
3.983	98	104.39
4.003	130	103.69
4.023	121	103
4.043	92	102.33
4.063	104	101.67
4.083	94	101.02
4.103	86	100.39
4.123	95	99.77
4.143	102	99.16
4.163	100	98.57
4.183	97	97.98
4.203	98	97.41
4.223	110	96.85
4.243	104	96.3
4.263	91	95.76
4.283	105	95.23
4.303	96	94.71
4.323	92	94.2
4.343	77	93.69
4.363	88	93.2
4.383	96	92.71
4.403	90	92.24
4.423	100	91.77
4.443	89	91.31
4.463	83	90.85
4.483	99	90.41
4.503	94	89.97
4.523	93	89.54
4.543	107	89.12
4.563	100	88.7
4.583	82	88.29
4.603	98	87.88
4.623	82	87.48
4.643	75	87.09
4.663	92	86.7
4.683	75	86.32
4.703	96	85.95
4.723	94	85.58
4.743	87	85.21
4.763	94	84.85
4.783	101	84.5
4.803	82	84.15
4.823	81	83.8
4.843	85	83.46
4.863	96	83.13
4.883	100	82.8
4.903	75	82.47
4.923	99	82.15
4.943	92	81.83
4.963	101	81.52
4.983	85	81.21
5.003	94	80.9
5.023	86	80.6
5.043	84	80.3
5.063	75	80
5.083	79	79.71
5.103	72	79.42
5.123	81	79.14
5.143	72	78.86
5.163	86	78.58
5.183	74	78.3
5.203	88	78.03
5.223	82	77.76
5.243	78	77.5
5.263	82	77.23
5.283	75	76.97
5.303	76	76.72
5.323	79	76.46
5.343	81	76.21
5.363	61	75.96
5.383	77	75.72
5.403	81	75.47
5.423	89	75.23
5.443	72	74.99
5.463	70	74.76
5.483	66	74.52
5.503	77	74.29
5.523	66	74.06
5.543	83	73.83
5.563	74	73.61
5.583	71	73.39
5.603	82	73.17
5.623	61	72.95
5.643	71	72.73
5.663	75	72.52
5.683	76	72.3
5.703	65	72.09
5.723	73	71.88
5.743	70	71.68
5.763	66	71.47
5.783	63	71.27
5.803	87	71.07
5.823	54	70.87
5.843	70	70.67
5.863	71	70.47
5.883	72	70.28
5.903	75	70.09
5.923	82	69.89
5.943	69	69.7
5.963	60	69.52
5.983	54	69.33
6.003	72	69.14
6.023	84	68.96
6.043	55	68.78
6.063	76	68.6
6.083	75	68.42
6.103	62	68.24
6.123	70	68.06
6.143	70	67.89
6.163	47	67.71
6.183	83	67.54
6.203	70	67.37
6.223	63	67.2
6.243	79	67.03
6.263	61	66.87
6.283	70	66.7
6.303	69	66.53
6.323	64	66.37
6.343	58	66.21
6.363	54	66.05
6.383	79	65.89
6.403	70	65.73
6.423	63	65.57
6.443	72	65.41
6.463	66	65.26
6.483	60	65.1
6.503	66	64.95
6.523	63	64.79
6.543	75	64.64
6.563	69	64.49
6.583	68	64.34
6.603	59	64.19
6.623	57	64.05
6.643	46	63.9
6.663	52	63.75
6.683	66	63.61
6.703	58	63.46
6.723	57	63.32
6.743	70	63.18
6.763	72	63.04
6.783	66	62.9
6.803	59	62.76
6.823	62	62.62
6.843	54	62.48
6.863	56	62.35
6.883	68	62.21
6.903	62	62.08
6.923	60	61.94
6.943	61	61.81
6.963	67	61.67
6.983	58	61.54
7.003	64	61.41
7.023	60	61.28
7.043	60	61.15
7.063	52	61.02
7.083	59	60.9
7.103	59	60.77
7.123	64	60.64
7.143	58	60.52
7.163	73	60.39
7.183	64	60.27
7.203	71	60.14
7.223	67	60.02
7.243	64	59.9
7.263	61	59.78
7.283	57	59.65
7.303	72	59.53
7.323	54	59.42
7.343	57	59.3
7.363	61	59.18
7.383	61	59.06
7.403	56	58.94
7.423	69	58.83
7.443	59	58.71
7.463	65	58.6
7.483	60	58.48
7.503	55	58.37
7.523	63	58.26
7.543	49	58.14
7.563	63	58.03
7.583	75	57.92
7.603	69	57.81
7.623	63	57.7
7.643	45	57.59
7.663	58	57.48
7.683	74	57.37
7.703	66	57.26
7.723	53	57.16
7.743	48	57.05
7.763	50	56.94
7.783	58	56.84
7.803	63	56.73
7.823	54	56.63
7.843	50	56.52
7.863	51	56.42
7.883	64	56.32
7.903	59	56.22
7.923	60	56.11
7.943	57	56.01
7.963	51	55.91
7.983	59	55.81
8.003	54	55.71
8.023	61	55.61
8.043	58	55.51
8.063	47	55.41
8.083	50	55.32
8.103	70	55.22
8.123	61	55.12
8.143	65	55.03
8.163	44	54.93
8.183	56	54.83
8.203	57	54.74
8.223	57	54.64
8.243	55	54.55
8.263	57	54.46
8.283	49	54.36
8.303	53	54.27
8.323	61	54.18
8.343	67	54.09
8.363	44	54
8.383	56	53.9
8.403	49	53.81
8.423	57	53.72
8.443	56	53.63
8.463	57	53.55
8.483	46	53.46
8.503	47	53.37
8.523	53	53.28
8.543	68	53.19
8.563	55	53.11
8.583	40	53.02
8.603	52	52.93
8.623	57	52.85
8.643	43	52.76
8.663	51	52.68
8.683	55	52.59
8.703	56	52.51
8.723	33	52.42
8.743	50	52.34
8.763	59	52.26
8.783	59	52.17
8.803	47	52.09
8.823	53	52.01
8.843	55	51.93
8.863	57	51.85
8.883	53	51.77
8.903	51	51.69
8.923	53	51.61
8.943	54	51.53
8.963	47	51.45
8.983	44	51.37
9.003	44	51.29
9.023	54	51.21
9.043	48	51.13
9.063	52	51.06
9.083	44	50.98
9.103	45	50.9
9.123	51	50.83
9.143	44	50.75
9.163	43	50.67
9.183	48	50.6
9.203	45	50.52
9.223	51	50.45
9.243	55	50.38
9.263	55	50.3
9.283	44	50.23
9.303	47	50.15
9.323	41	50.08
9.343	59	50.01
9.363	65	49.94
9.383	46	49.86
9.403	45	49.79
9.423	55	49.72
9.443	53	49.65
9.463	58	49.58
9.483	46	49.51
9.503	64	49.44
9.523	54	49.37
9.543	61	49.3
9.563	45	49.23
9.583	47	49.16
9.603	59	49.09
9.623	50	49.03
9.643	43	48.96
9.663	45	48.89
9.683	42	48.82
9.703	44	48.76
9.723	48	48.69
9.743	64	48.62
9.763	44	48.56
9.783	42	48.49
9.803	52	48.43
9.823	45	48.36
9.843	45	48.3
9.863	61	48.23
9.883	55	48.17
9.903	54	48.1
9.923	50	48.04
9.943	50	47.98
9.963	41	47.91
9.983	54	47.85
10.003	43	47.79
10.023	55	47.72
10.043	59	47.66
10.063	46	47.6
10.083	56	47.54
10.103	42	47.48
10.123	55	47.42
10.143	30	47.36
10.163	47	47.3
10.183	48	47.24
10.203	37	47.18
10.223	44	47.12
10.243	41	47.06
10.263	41	47
10.283	38	46.94
10.303	47	46.88
10.323	46	46.82
10.343	36	46.76
10.363	57	46.71
10.383	42	46.65
10.403	44	46.59
10.423	42	46.53
10.443	50	46.48
10.463	58	46.42
10.483	51	46.36
10.503	53	46.31
10.523	43	46.25
10.543	44	46.2
10.563	54	46.14
10.583	44	46.09
10.603	46	46.03
10.623	61	45.98
10.643	58	45.92
10.663	39	45.87
10.683	39	45.82
10.703	54	45.76
10.723	41	45.71
10.743	46	45.66
10.763	46	45.6
10.783	47	45.55
10.803	51	45.5
10.823	54	45.45
10.843	37	45.39
10.863	49	45.34
10.883	42	45.29
10.903	50	45.24
10.923	44	45.19
10.943	40	45.14
10.963	54	45.09
10.983	43	45.04
11.003	46	44.99
11.023	46	44.94
11.043	52	44.89
11.063	42	44.84
11.083	48	44.79
11.103	47	44.74
11.123	46	44.69
11.143	62	44.64
11.163	48	44.59
11.183	49	44.54
11.203	33	44.5
11.223	48	44.45
11.243	38	44.4
11.263	40	44.35
11.283	36	44.31
11.303	45	44.26
11.323	33	44.21
11.343	43	44.16
11.363	41	44.12
11.383	41	44.07
11.403	41	44.03
11.423	53	43.98
11.443	51	43.93
11.463	40	43.89
11.483	46	43.84
11.503	41	43.8
11.523	36	43.75
11.543	37	43.71
11.563	50	43.67
11.583	51	43.62
11.603	47	43.58
11.623	47	43.53
11.643	45	43.49
11.663	38	43.45
11.683	42	43.4
11.703	43	43.36
11.723	37	43.32
11.743	43	43.27
11.763	38	43.23
11.783	52	43.19
11.803	40	43.15
11.823	50	43.11
11.843	39	43.06
11.863	47	43.02
11.883	38	42.98
11.903	45	42.94
11.923	38	42.9
11.943	48	42.86
11.963	42	42.82
11.983	45	42.78
12.003	42	42.74
12.023	49	42.7
12.043	37	42.66
12.063	45	42.62
12.083	45	42.58
12.103	68	42.54
12.123	42	42.5
12.143	57	42.46
12.163	55	42.42
12.183	40	42.38
12.203	41	42.34
12.223	43	42.3
12.243	37	42.26
12.263	36	42.23
12.283	38	42.19
12.303	46	42.15
12.323	48	42.11
12.343	37	42.08
12.363	43	42.04
12.383	57	42
12.403	48	41.96
12.423	58	41.93
12.443	44	41.89
12.463	44	41.85
12.483	37	41.82
12.503	46	41.78
12.523	31	41.75
12.543	41	41.71
12.563	56	41.67
12.583	33	41.64
12.603	46	41.6
12.623	34	41.57
12.643	44	41.53
12.663	40	41.5
12.683	47	41.46
12.703	43	41.43
12.723	44	41.39
12.743	27	41.36
12.763	38	41.32
12.783	33	41.29
12.803	35	41.26
12.823	36	41.22
12.843	43	41.19
12.863	47	41.16
12.883	37	41.12
12.903	41	41.09
12.923	35	41.06
12.943	47	41.02
12.963	51	40.99
12.983	36	40.96
13.003	49	40.92
13.023	56	40.89
13.043	44	40.86
13.063	38	40.83
13.083	41	40.8
13.103	41	40.76
13.123	37	40.73
13.143	41	40.7
13.163	36	40.67
13.183	30	40.64
13.203	32	40.61
13.223	44	40.58
13.243	38	40.55
13.263	41	40.51
13.283	39	40.48
13.303	39	40.45
13.323	45	40.42
13.343	48	40.39
13.363	42	40.36
13.383	56	40.33
13.403	37	40.3
13.423	45	40.27
13.443	40	40.24
13.463	45	40.21
13.483	29	40.19
13.503	48	40.16
13.523	44	40.13
13.543	35	40.1
13.563	42	40.07
13.583	43	40.04
13.603	46	40.01
13.623	43	39.98
13.643	36	39.95
13.663	38	39.93
13.683	39	39.9
13.703	26	39.87
13.723	43	39.84
13.743	50	39.82
13.763	43	39.79
13.783	43	39.76
13.803	40	39.73
13.823	41	39.71
13.843	56	39.68
13.863	33	39.65
13.883	47	39.62
13.903	47	39.6
13.923	37	39.57
13.943	38	39.54
13.963	45	39.52
13.983	41	39.49
14.003	49	39.47
14.023	39	39.44
14.043	52	39.41
14.063	42	39.39
14.083	48	39.36
14.103	37	39.34
14.123	32	39.31
14.143	37	39.28
14.163	41	39.26
14.183	38	39.23
14.203	40	39.21
14.223	37	39.18
14.243	40	39.16
14.263	43	39.13
14.283	46	39.11
14.303	32	39.09
14.323	33	39.06
14.343	46	39.04
14.363	43	39.01
14.383	36	38.99
14.403	37	38.96
14.423	49	38.94
14.443	43	38.92
14.463	38	38.89
14.483	46	38.87
14.503	37	38.84
14.523	45	38.82
14.543	41	38.8
14.563	40	38.77
14.583	42	38.75
14.603	47	38.73
14.623	44	38.71
14.643	31	38.68
14.663	37	38.66
14.683	31	38.64
14.703	52	38.61
14.723	44	38.59
14.743	36	38.57
14.763	45	38.55
14.783	46	38.53
14.803	46	38.5
14.823	43	38.48
14.843	26	38.46
14.863	42	38.44
14.883	47	38.42
14.903	46	38.39
14.923	47	38.37
14.943	45	38.35
14.963	34	38.33
14.983	38	38.31
15.003	40	38.29
15.023	40	38.27
15.043	42	38.25
15.063	40	38.22
15.083	38	38.2
15.103	44	38.18
15.123	46	38.16
15.143	45	38.14
15.163	38	38.12
15.183	37	38.1
15.203	40	38.08
15.223	39	38.06
15.243	44	38.04
15.263	41	38.02
15.283	39	38
15.303	32	37.98
15.323	39	37.96
15.343	34	37.94
15.363	44	37.92
15.383	47	37.9
15.403	32	37.88
15.423	40	37.86
15.443	26	37.84
15.463	41	37.82
15.483	33	37.81
15.503	37	37.79
15.523	46	37.77
15.543	35	37.75
15.563	41	37.73
15.583	50	37.71
15.603	41	37.69
15.623	36	37.67
15.643	45	37.66
15.663	43	37.64
15.683	36	37.62
15.703	38	37.6
15.723	44	37.58
15.743	30	37.56
15.763	33	37.55
15.783	39	37.53
15.803	33	37.51
15.823	41	37.49
15.843	47	37.48
15.863	41	37.46
15.883	29	37.44
15.903	39	37.42
15.923	42	37.41
15.943	45	37.39
15.963	39	37.37
15.983	35	37.35
16.003	33	37.34
16.023	36	37.32
16.043	43	37.3
16.063	35	37.29
16.083	34	37.27
16.103	33	37.25
16.123	38	37.24
16.143	41	37.22
16.163	46	37.2
16.183	43	37.19
16.203	27	37.17
16.223	40	37.15
16.243	36	37.14
16.263	43	37.12
16.283	35	37.1
16.303	45	37.09
16.323	41	37.07
16.343	51	37.06
16.363	28	37.04
16.383	33	37.02
16.403	40	37.01
16.423	40	36.99
16.443	31	36.98
16.463	37	36.96
16.483	41	36.95
16.503	41	36.93
16.523	45	36.92
16.543	30	36.9
16.563	40	36.89
16.583	32	36.87
16.603	36	36.86
16.623	37	36.84
16.643	36	36.83
16.663	35	36.81
16.683	37	36.8
16.703	35	36.78
16.723	45	36.77
16.743	35	36.75
16.763	34	36.74
16.783	40	36.72
16.803	40	36.71
16.823	22	36.69
16.843	43	36.68
16.863	31	36.67
16.883	41	36.65
16.903	39	36.64
16.923	33	36.62
16.943	46	36.61
16.963	44	36.6
16.983	29	36.58
17.003	38	36.57
17.023	38	36.55
17.043	31	36.54
17.063	24	36.53
17.083	45	36.51
17.103	50	36.5
17.123	28	36.49
17.143	36	36.47
17.163	44	36.46
17.183	34	36.45
17.203	42	36.43
17.223	33	36.42
17.243	47	36.41
17.263	44	36.39
17.283	43	36.38
17.303	40	36.37
17.323	44	36.35
17.343	26	36.34
17.363	36	36.33
17.383	36	36.32
17.403	37	36.3
17.423	32	36.29
17.443	35	36.28
17.463	42	36.27
17.483	21	36.25
17.503	42	36.24
17.523	40	36.23
17.543	40	36.22
17.563	41	36.2
17.583	49	36.19
17.603	24	36.18
17.623	38	36.17
17.643	33	36.15
17.663	29	36.14
17.683	34	36.13
17.703	36	36.12
17.723	34	36.11
17.743	35	36.09
17.763	53	36.08
17.783	33	36.07
17.803	36	36.06
17.823	39	36.05
17.843	41	36.04
17.863	27	36.03
17.883	34	36.01
17.903	42	36
17.923	31	35.99
17.943	52	35.98
17.963	36	35.97
17.983	40	35.96
18.003	35	35.95
18.023	40	35.93
18.043	35	35.92
18.063	25	35.91
18.083	35	35.9
18.103	44	35.89
18.123	33	35.88
18.143	46	35.87
18.163	35	35.86
18.183	35	35.85
18.203	36	35.84
18.223	29	35.83
18.243	41	35.82
18.263	37	35.8
18.283	27	35.79
18.303	41	35.78
18.323	35	35.77
18.343	38	35.76
18.363	32	35.75
18.383	34	35.74
18.403	36	35.73
18.423	36	35.72
18.443	36	35.71
18.463	32	35.7
18.483	40	35.69
18.503	46	35.68
18.523	38	35.67
18.543	40	35.66
18.563	38	35.65
18.583	42	35.64
18.603	34	35.63
18.623	45	35.62
18.643	28	35.61
18.663	39	35.6
18.683	41	35.59
18.703	31	35.58
18.723	37	35.57
18.743	41	35.56
18.763	43	35.55
18.783	39	35.54
18.803	23	35.53
18.823	34	35.53
18.843	45	35.52
18.863	41	35.51
18.883	35	35.5
18.903	44	35.49
18.923	36	35.48
18.943	37	35.47
18.963	30	35.46
18.983	28	35.45
19.003	27	35.44
19.023	38	35.43
19.043	42	35.42
19.063	40	35.42
19.083	38	35.41
19.103	42	35.4
19.123	32	35.39
19.143	40	35.38
19.163	36	35.37
19.183	38	35.36
19.203	33	35.35
19.223	40	35.35
19.243	45	35.34
19.263	31	35.33
19.283	37	35.32
19.303	47	35.31
19.323	29	35.3
19.343	44	35.29
19.363	45	35.29
19.383	41	35.28
19.403	35	35.27
19.423	34	35.26
19.443	40	35.25
19.463	23	35.24
19.483	40	35.24
19.503	41	35.23
19.523	29	35.22
19.543	33	35.21
19.563	49	35.2
19.583	42	35.2
19.603	37	35.19
19.623	47	35.18
19.643	27	35.17
19.663	45	35.16
19.683	49	35.16
19.703	43	35.15
19.723	37	35.14
19.743	33	35.13
19.763	30	35.13
19.783	38	35.12
19.803	34	35.11
19.823	45	35.1
19.843	31	35.09
19.863	34	35.09
19.883	46	35.08
19.903	34	35.07
19.923	39	35.06
19.943	31	35.06
19.963	33	35.05
19.983	40	35.04
20.003	32	35.03
20.023	35	35.03
20.043	23	35.02
20.063	38	35.01
20.083	37	35.01
20.103	42	35
20.123	43	34.99
20.143	39	34.98
20.163	34	34.98
20.183	17	34.97
20.203	38	34.96
20.223	38	34.96
20.243	30	34.95
20.263	31	34.94
20.283	41	34.94
20.303	39	34.93
20.323	36	34.92
20.343	43	34.91
20.363	25	34.91
20.383	32	34.9
20.403	34	34.89
20.423	29	34.89
20.443	44	34.88
20.463	39	34.87
20.483	41	34.87
20.503	38	34.86
20.523	45	34.85
20.543	29	34.85
20.563	34	34.84
20.583	44	34.84
20.603	42	34.83
20.623	31	34.82
20.643	40	34.82
20.663	43	34.81
20.683	34	34.8
20.703	27	34.8
20.723	32	34.79
20.743	34	34.78
20.763	34	34.78
20.783	32	34.77
20.803	40	34.77
20.823	30	34.76
20.843	41	34.75
20.863	30	34.75
20.883	38	34.74
20.903	38	34.73
20.923	40	34.73
20.943	38	34.72
20.963	35	34.72
20.983	29	34.71
21.003	29	34.7
21.023	37	34.7
21.043	39	34.69
21.063	38	34.69
21.083	23	34.68
21.103	36	34.68
21.123	38	34.67
21.143	34	34.66
21.163	34	34.66
21.183	31	34.65
21.203	44	34.65
21.223	43	34.64
21.243	30	34.64
21.263	39	34.63
21.283	34	34.62
21.303	30	34.62
21.323	35	34.61
21.343	43	34.61
21.363	35	34.6
21.383	34	34.6
21.403	32	34.59
21.423	45	34.59
21.443	33	34.58
21.463	29	34.57
21.483	29	34.57
21.503	37	34.56
21.523	31	34.56
21.543	31	34.55
21.563	36	34.55
21.583	36	34.54
21.603	40	34.54
21.623	37	34.53
21.643	35	34.53
21.663	39	34.52
21.683	33	34.52
21.703	32	34.51
21.723	25	34.51
21.743	38	34.5
21.763	43	34.5
21.783	27	34.49
21.803	31	34.49
21.823	39	34.48
21.843	38	34.48
21.863	42	34.47
21.883	36	34.47
21.903	31	34.46
21.923	40	34.46
21.943	36	34.45
21.963	32	34.45
21.983	28	34.44
22.003	28	34.44
22.023	39	34.43
22.043	29	34.43
22.063	30	34.42
22.083	33	34.42
22.103	26	34.41
22.123	31	34.41
22.143	43	34.4
22.163	47	34.4
22.183	24	34.39
22.203	41	34.39
22.223	28	34.39
22.243	42	34.38
22.263	38	34.38
22.283	34	34.37
22.303	42	34.37
22.323	33	34.36
22.343	24	34.36
22.363	38	34.35
22.383	34	34.35
22.403	38	34.34
22.423	33	34.34
22.443	40	34.34
22.463	40	34.33
22.483	33	34.33
22.503	41	34.32
22.523	38	34.32
22.543	33	34.31
22.563	48	34.31
22.583	33	34.31
22.603	32	34.3
22.623	31	34.3
22.643	38	34.29
22.663	38	34.29
22.683	38	34.28
22.703	35	34.28
22.723	39	34.28
22.743	35	34.27
22.763	37	34.27
22.783	30	34.26
22.803	37	34.26
22.823	36	34.26
22.843	29	34.25
22.863	26	34.25
22.883	28	34.24
22.903	36	34.24
22.923	37	34.24
22.943	36	34.23
22.963	25	34.23
22.983	35	34.22
23.003	35	34.22
23.023	37	34.22
23.043	35	34.21
23.063	34	34.21
23.083	31	34.2
23.103	40	34.2
23.123	39	34.2
23.143	34	34.19
23.163	48	34.19
23.183	31	34.19
23.203	36	34.18
23.223	30	34.18
23.243	34	34.17
23.263	41	34.17
23.283	33	34.17
23.303	31	34.16
23.323	29	34.16
23.343	35	34.16
23.363	33	34.15
23.383	26	34.15
23.403	44	34.15
23.423	42	34.14
23.443	31	34.14
23.463	35	34.13
23.483	50	34.13
23.503	29	34.13
23.523	33	34.12
23.543	31	34.12
23.563	35	34.12
23.583	26	34.11
23.603	32	34.11
23.623	40	34.11
23.643	36	34.1
23.663	31	34.1
23.683	41	34.1
23.703	38	34.09
23.723	42	34.09
23.743	35	34.09
23.763	48	34.08
23.783	39	34.08
23.803	44	34.08
23.823	28	34.07
23.843	35	34.07
23.863	34	34.07
23.883	40	34.06
23.903	29	34.06
23.923	44	34.06
23.943	41	34.05
23.963	29	34.05
23.983	33	34.05
24.003	38	34.04
24.023	27	34.04
24.043	38	34.04
24.063	37	34.03
24.083	33	34.03
24.103	40	34.03
24.123	25	34.03
24.143	32	34.02
24.163	39	34.02
24.183	37	34.02
24.203	32	34.01
24.223	32	34.01
24.243	41	34.01
24.263	32	34
24.283	35	34
24.303	42	34
24.323	42	34
24.343	32	33.99
24.363	38	33.99
24.383	40	33.99
24.403	32	33.98
24.423	32	33.98
24.443	44	33.98
24.463	25	33.97
24.483	37	33.97
24.503	31	33.97
24.523	32	33.97
24.543	32	33.96
24.563	34	33.96
24.583	41	33.96
24.603	41	33.95
24.623	46	33.95
24.643	29	33.95
24.663	33	33.95
24.683	29	33.94
24.703	35	33.94
24.723	34	33.94
24.743	37	33.94
24.763	39	33.93
24.783	48	33.93
24.803	41	33.93
24.823	41	33.92
24.843	33	33.92
24.863	34	33.92
24.883	27	33.92
24.903	32	33.91
24.923	30	33.91
24.943	34	33.91
24.963	49	33.91
24.983	50	33.9
25.003	36	33.9
25.023	41	33.9
25.043	43	33.9
25.063	43	33.89
25.083	36	33.89
25.103	43	33.89
25.123	32	33.89
25.143	37	33.88
25.163	36	33.88
25.183	37	33.88
25.203	42	33.88
25.223	27	33.87
25.243	38	33.87
25.263	38	33.87
25.283	39	33.87
25.303	29	33.86
25.323	39	33.86
25.343	34	33.86
25.363	24	33.86
25.383	40	33.85
25.403	28	33.85
25.423	33	33.85
25.443	50	33.85
25.463	48	33.84
25.483	30	33.84
25.503	35	33.84
25.523	38	33.84
25.543	34	33.84
25.563	36	33.83
25.583	27	33.83
25.603	37	33.83
25.623	37	33.83
25.643	33	33.82
25.663	25	33.82
25.683	34	33.82
25.703	35	33.82
25.723	31	33.82
25.743	36	33.81
25.763	35	33.81
25.783	39	33.81
25.803	48	33.81
25.823	33	33.8
25.843	25	33.8
25.863	32	33.8
25.883	30	33.8
25.903	38	33.8
25.923	28	33.79
25.943	36	33.79
25.963	34	33.79
25.983	44	33.79
26.003	33	33.79
26.023	36	33.78
26.043	40	33.78
26.063	30	33.78
26.083	32	33.78
26.103	41	33.77
26.123	33	33.77
26.143	49	33.77
26.163	38	33.77
26.183	25	33.77
26.203	27	33.76
26.223	39	33.76
26.243	34	33.76
26.263	30	33.76
26.283	42	33.76
26.303	35	33.75
26.323	41	33.75
26.343	37	33.75
26.363	41	33.75
26.383	37	33.75
26.403	43	33.75
26.423	32	33.74
26.443	33	33.74
26.463	32	33.74
26.483	45	33.74
26.503	32	33.74
26.523	28	33.73
26.543	42	33.73
26.563	39	33.73
26.583	27	33.73
26.603	28	33.73
26.623	30	33.72
26.643	31	33.72
26.663	43	33.72
26.683	30	33.72
26.703	29	33.72
26.723	33	33.72
26.743	40	33.71
26.763	44	33.71
26.783	40	33.71
26.803	34	33.71
26.823	28	33.71
26.843	41	33.7
26.863	37	33.7
26.883	32	33.7
26.903	43	33.7
26.923	38	33.7
26.943	35	33.7
26.963	37	33.69
26.983	34	33.69
27.003	32	33.69
27.023	31	33.69
27.043	35	33.69
27.063	29	33.69
27.083	30	33.68
27.103	40	33.68
27.123	34	33.68
27.143	37	33.68
27.163	31	33.68
27.183	35	33.68
27.203	36	33.67
27.223	36	33.67
27.243	35	33.67
27.263	38	33.67
27.283	33	33.67
27.303	42	33.67
27.323	37	33.66
27.343	32	33.66
27.363	40	33.66
27.383	44	33.66
27.403	32	33.66
27.423	32	33.66
27.443	31	33.66
27.463	46	33.65
27.483	21	33.65
27.503	34	33.65
27.523	33	33.65
27.543	32	33.65
27.563	35	33.65
27.583	36	33.64
27.603	36	33.64
27.623	32	33.64
27.643	29	33.64
27.663	33	33.64
27.683	37	33.64
27.703	51	33.64
27.723	29	33.63
27.743	33	33.63
27.763	41	33.63
27.783	39	33.63
27.803	43	33.63
27.823	29	33.63
27.843	47	33.63
27.863	24	33.62
27.883	41	33.62
27.903	36	33.62
27.923	35	33.62
27.943	43	33.62
27.963	35	33.62
27.983	45	33.62
28.003	36	33.61
28.023	31	33.61
28.043	33	33.61
28.063	34	33.61
28.083	50	33.61
28.103	34	33.61
28.123	47	33.61
28.143	35	33.61
28.163	41	33.6
28.183	30	33.6
28.203	37	33.6
28.223	39	33.6
28.243	37	33.6
28.263	43	33.6
28.283	34	33.6
28.303	44	33.59
28.323	39	33.59
28.343	39	33.59
28.363	33	33.59
28.383	43	33.59
28.403	33	33.59
28.423	30	33.59
28.443	28	33.59
28.463	37	33.58
28.483	34	33.58
28.503	31	33.58
28.523	35	33.58
28.543	39	33.58
28.563	31	33.58
28.583	29	33.58
28.603	35	33.58
28.623	38	33.57
28.643	34	33.57
28.663	31	33.57
28.683	37	33.57
28.703	35	33.57
28.723	42	33.57
28.743	42	33.57
28.763	27	33.57
28.783	47	33.57
28.803	34	33.56
28.823	43	33.56
28.843	35	33.56
28.863	36	33.56
28.883	22	33.56
28.903	30	33.56
28.923	45	33.56
28.943	39	33.56
28.963	31	33.55
28.983	35	33.55
29.003	35	33.55
29.023	39	33.55
29.043	28	33.55
29.063	31	33.55
29.083	37	33.55
29.103	32	33.55
29.123	41	33.55
29.143	42	33.54
29.163	36	33.54
29.183	42	33.54
29.203	38	33.54
29.223	30	33.54
29.243	40	33.54
29.263	24	33.54
29.283	32	33.54
29.303	30	33.54
29.323	35	33.54
29.343	43	33.53
29.363	42	33.53
29.383	40	33.53
29.403	36	33.53
29.423	35	33.53
29.443	29	33.53
29.463	36	33.53
29.483	49	33.53
29.503	31	33.53
29.523	47	33.53
29.543	26	33.52
29.563	34	33.52
29.583	39	33.52
29.603	49	33.52
29.623	28	33.52
29.643	36	33.52
29.663	22	33.52
29.683	33	33.52
29.703	32	33.52
29.723	35	33.52
29.743	28	33.51
29.763	31	33.51
29.783	35	33.51
29.803	37	33.51
29.823	41	33.51
29.843	29	33.51
29.863	44	33.51
29.883	27	33.51
29.903	38	33.51
29.923	33	33.51
29.943	38	33.5
29.963	42	33.5
29.983	34	33.5
30.003	28	33.5
30.023	23	33.5
30.043	34	33.5
30.063	33	33.5
30.083	41	33.5
30.103	37	33.5
30.123	45	33.5
30.143	38	33.5
30.163	36	33.49
30.183	32	33.49
30.203	47	33.49
30.223	22	33.49
30.243	42	33.49
30.263	38	33.49
30.283	43	33.49
30.303	34	33.49
30.323	37	33.49
30.343	31	33.49
30.363	24	33.49
30.383	41	33.49
30.403	28	33.48
30.423	42	33.48
30.443	23	33.48
30.463	34	33.48
30.483	32	33.48
30.503	33	33.48
30.523	34	33.48
30.543	31	33.48
30.563	30	33.48
30.583	31	33.48
30.603	33	33.48
30.623	35	33.48
30.643	27	33.47
30.663	36	33.47
30.683	44	33.47
30.703	35	33.47
30.723	33	33.47
30.743	36	33.47
30.763	29	33.47
30.783	26	33.47
30.803	30	33.47
30.823	30	33.47
30.843	35	33.47
30.863	29	33.47
30.883	39	33.47
30.903	33	33.46
30.923	29	33.46
30.943	32	33.46
30.963	20	33.46
30.983	45	33.46
31.003	36	33.46
31.023	33	33.46
31.043	31	33.46
31.063	29	33.46
31.083	41	33.46
31.103	31	33.46
31.123	40	33.46
31.143	29	33.46
31.163	25	33.46
31.183	30	33.45
31.203	32	33.45
31.223	32	33.45
31.243	47	33.45
31.263	31	33.45
31.283	30	33.45
31.303	37	33.45
31.323	39	33.45
31.343	35	33.45
31.363	33	33.45
31.383	39	33.45
31.403	26	33.45
31.423	27	33.45
31.443	28	33.45
31.463	24	33.44
31.483	31	33.44
31.503	34	33.44
31.523	35	33.44
31.543	37	33.44
31.563	27	33.44
31.583	34	33.44
31.603	30	33.44
31.623	32	33.44
31.643	36	33.44
31.663	25	33.44
31.683	47	33.44
31.703	32	33.44
31.723	23	33.44
31.743	39	33.44
31.763	41	33.44
31.783	40	33.43
31.803	35	33.43
31.823	32	33.43
31.843	27	33.43
31.863	32	33.43
31.883	42	33.43
31.903	39	33.43
31.923	33	33.43
31.943	37	33.43
31.963	31	33.43
31.983	31	33.43
32.003	40	33.43
32.023	28	33.43
32.043	34	33.43
32.063	29	33.43
32.083	30	33.43
32.103	29	33.42
32.123	27	33.42
32.143	30	33.42
32.163	34	33.42
32.183	37	33.42
32.203	38	33.42
32.223	30	33.42
32.243	32	33.42
32.263	37	33.42
32.283	28	33.42
32.303	34	33.42
32.323	29	33.42
32.343	44	33.42
32.363	36	33.42
32.383	35	33.42
32.403	37	33.42
32.423	36	33.42
32.443	30	33.42
32.463	32	33.41
32.483	34	33.41
32.503	32	33.41
32.523	30	33.41
32.543	33	33.41
32.563	28	33.41
32.583	30	33.41
32.603	33	33.41
32.623	32	33.41
32.643	26	33.41
32.663	30	33.41
32.683	24	33.41
32.703	49	33.41
32.723	34	33.41
32.743	44	33.41
32.763	40	33.41
32.783	36	33.41
32.803	37	33.41
32.823	43	33.41
32.843	30	33.4
32.863	42	33.4
32.883	39	33.4
32.903	35	33.4
32.923	31	33.4
32.943	38	33.4
32.963	36	33.4
32.983	41	33.4
33.003	38	33.4
33.023	29	33.4
33.043	35	33.4
33.063	29	33.4
33.083	44	33.4
33.103	31	33.4
33.123	37	33.4
33.143	35	33.4
33.163	26	33.4
33.183	29	33.4
33.203	25	33.4
33.223	43	33.4
33.243	32	33.4
33.263	38	33.39
33.283	34	33.39
33.303	43	33.39
33.323	36	33.39
33.343	37	33.39
33.363	36	33.39
33.383	28	33.39
33.403	34	33.39
33.423	45	33.39
33.443	26	33.39
33.463	38	33.39
33.483	36	33.39
33.503	43	33.39
33.523	38	33.39
33.543	39	33.39
33.563	33	33.39
33.583	33	33.39
33.603	31	33.39
33.623	39	33.39
33.643	32	33.39
33.663	36	33.39
33.683	35	33.39
33.703	32	33.38
33.723	40	33.38
33.743	26	33.38
33.763	30	33.38
33.783	39	33.38
33.803	28	33.38
33.823	28	33.38
33.843	26	33.38
33.863	36	33.38
33.883	26	33.38
33.903	37	33.38
33.923	43	33.38
33.943	35	33.38
33.963	30	33.38
33.983	37	33.38
34.003	47	33.38
34.023	32	33.38
34.043	30	33.38
34.063	24	33.38
34.083	27	33.38
34.103	30	33.38
34.123	41	33.38
34.143	41	33.38
34.163	35	33.38
34.183	36	33.38
34.203	30	33.37
34.223	16	33.37
34.243	35	33.37
34.263	33	33.37
34.283	27	33.37
34.303	23	33.37
34.323	30	33.37
34.343	33	33.37
34.363	32	33.37
34.383	28	33.37
34.403	38	33.37
34.423	30	33.37
34.443	40	33.37
34.463	26	33.37
34.483	32	33.37
34.503	33	33.37
34.523	28	33.37
34.543	30	33.37
34.563	42	33.37
34.583	42	33.37
34.603	32	33.37
34.623	32	33.37
34.643	37	33.37
34.663	31	33.37
34.683	24	33.37
34.703	35	33.37
34.723	34	33.37
34.743	36	33.37
34.763	27	33.36
34.783	22	33.36
34.803	44	33.36
34.823	32	33.36
34.843	38	33.36
34.863	36	33.36
34.883	33	33.36
34.903	40	33.36
34.923	21	33.36
34.943	37	33.36
34.963	32	33.36
34.983	43	33.36
35.003	21	33.36
35.023	38	33.36
35.043	37	33.36
35.063	37	33.36
35.083	29	33.36
35.103	28	33.36
35.123	31	33.36
35.143	36	33.36
35.163	28	33.36
35.183	32	33.36
35.203	37	33.36
35.223	34	33.36
35.243	36	33.36
35.263	34	33.36
35.283	31	33.36
35.303	29	33.36
35.323	33	33.36
35.343	33	33.36
35.363	23	33.36
35.383	25	33.35
35.403	42	33.35
35.423	30	33.35
35.443	43	33.35
35.463	37	33.35
35.483	30	33.35
35.503	38	33.35
35.523	36	33.35
35.543	34	33.35
35.563	33	33.35
35.583	30	33.35
35.603	39	33.35
35.623	36	33.35
35.643	32	33.35
35.663	36	33.35
35.683	34	33.35
35.703	33	33.35
35.723	33	33.35
35.743	28	33.35
35.763	37	33.35
35.783	34	33.35
35.803	33	33.35
35.823	29	33.35
35.843	36	33.35
35.863	32	33.35
35.883	35	33.35
35.903	32	33.35
35.923	33	33.35
35.943	30	33.35
35.963	45	33.35
35.983	28	33.35
36.003	27	33.35
36.023	32	33.35
36.043	31	33.35
36.063	29	33.35
36.083	36	33.35
36.103	37	33.34
36.123	40	33.34
36.143	21	33.34
36.163	44	33.34
36.183	36	33.34
36.203	27	33.34
36.223	33	33.34
36.243	21	33.34
36.263	38	33.34
36.283	35	33.34
36.303	31	33.34
36.323	41	33.34
36.343	31	33.34
36.363	28	33.34
36.383	37	33.34
36.403	28	33.34
36.423	32	33.34
36.443	32	33.34
36.463	36	33.34
36.483	25	33.34
36.503	28	33.34
36.523	35	33.34
36.543	31	33.34
36.563	39	33.34
36.583	35	33.34
36.603	31	33.34
36.623	38	33.34
36.643	34	33.34
36.663	37	33.34
36.683	27	33.34
36.703	28	33.34
36.723	30	33.34
36.743	36	33.34
36.763	40	33.34
36.783	29	33.34
36.803	39	33.34
36.823	42	33.34
36.843	34	33.34
36.863	31	33.34
36.883	38	33.34
36.903	42	33.34
36.923	25	33.34
36.943	41	33.34
36.963	29	33.33
36.983	35	33.33
37.003	35	33.33
37.023	26	33.33
37.043	43	33.33
37.063	38	33.33
37.083	36	33.33
37.103	31	33.33
37.123	28	33.33
37.143	31	33.33
37.163	32	33.33
37.183	43	33.33
37.203	26	33.33
37.223	32	33.33
37.243	30	33.33
37.263	30	33.33
37.283	29	33.33
37.303	33	33.33
37.323	35	33.33
37.343	39	33.33
37.363	38	33.33
37.383	33	33.33
37.403	26	33.33
37.423	31	33.33
37.443	27	33.33
37.463	36	33.33
37.483	39	33.33
37.503	31	33.33
37.523	31	33.33
37.543	37	33.33
37.563	37	33.33
37.583	30	33.33
37.603	45	33.33
37.623	33	33.33
37.643	37	33.33
37.663	36	33.33
37.683	28	33.33
37.703	28	33.33
37.723	33	33.33
37.743	25	33.33
37.763	35	33.33
37.783	36	33.33
37.803	32	33.33
37.823	42	33.33
37.843	33	33.33
37.863	39	33.33
37.883	38	33.33
37.903	40	33.33
37.923	34	33.33
37.943	28	33.33
37.963	29	33.33
37.983	30	33.32
38.003	41	33.32
38.023	36	33.32
38.043	44	33.32
38.063	29	33.32
38.083	34	33.28
