# Supplementary material for: A porous metal-organic cage liquid for sustainable CO2 conversion reactions
Source: Nat Commun. 2023 Jun 7;14:3317. doi: 10.1038/s41467-023-39089-x (PMC10247695; doi:10.1038/s41467-023-39089-x)
Supplement: Supplementary file 5 — Source Data [file 41467_2023_39089_MOESM5_ESM.zip › DATA/PXRD.txt]

0	0	4.4
0.02	0	4.4
0.04	0	4.4
0.06	0	4.4
0.08	0	4.4
0.1	0	4.4
0.12	0	4.4
0.14	0	4.4
0.16	0	4.4
0.18	0	4.4
0.2	0	4.4
0.22	0	4.4
0.24	0	4.4
0.26	0	4.4
0.28	0	4.4
0.3	0	4.4
0.32	0	4.4
0.34	0	4.4
0.36	0	4.4
0.38	0	4.4
0.4	0	4.4
0.42	0	4.4
0.44	0	4.4
0.46	0	4.4
0.48	0	4.4
0.5	0	4.4
0.52	0	4.4
0.54	0	4.4
0.56	0	4.4
0.58	0	4.4
0.6	0	4.4
0.62	0	4.4
0.64	0	4.4
0.66	0	4.4
0.68	0	4.4
0.7	0	4.4
0.72	0	4.4
0.74	0	4.4
0.76	0	4.4
0.78	0	4.4
0.8	0	4.4
0.82	0	4.4
0.84	0	4.4
0.86	0	4.4
0.88	0	4.4
0.9	0	4.4
0.92	0	4.4
0.94	0	4.4
0.96	0	4.4
0.98	0	4.4
1	0	4.4
1.02	0	4.4
1.04	0	4.4
1.06	0	4.4
1.08	0	4.4
1.1	0	4.4
1.12	0	4.4
1.14	0	4.4
1.16	0	4.4
1.18	0	4.4
1.2	0	4.4
1.22	0	4.4
1.24	0	4.4
1.26	0	4.4
1.28	0	4.4
1.3	0	4.4
1.32	0	4.4
1.34	0	4.4
1.36	0	4.4
1.38	0	4.4
1.4	0	4.4
1.42	0	4.4
1.44	0	4.4
1.46	0	4.4
1.48	0	4.4
1.5	0	4.4
1.52	0	4.4
1.54	0	4.4
1.56	0	4.4
1.58	0	4.4
1.6	0	4.4
1.62	0	4.4
1.64	0	4.4
1.66	0	4.4
1.68	0	4.4
1.7	0	4.4
1.72	0	4.4
1.74	0	4.4
1.76	0	4.4
1.78	0	4.4
1.8	0	4.4
1.82	0	4.4
1.84	0	4.4
1.86	0	4.4
1.88	0	4.4
1.9	0	4.4
1.92	0	4.4
1.94	0	4.4
1.96	0	4.4
1.98	0	4.4
2	0	4.4
2.02	0	4.4
2.04	0	4.4
2.06	0	4.4
2.08	0.00938	4.4
2.1	0.00964	4.4
2.12	0.00991	4.4
2.14	0.01019	4.4
2.16	0.01048	4.4
2.18	0.01079	4.4
2.2	0.01111	4.4
2.22	0.01145	4.4
2.24	0.0118	4.4
2.26	0.01217	4.4
2.28	0.01255	4.4
2.3	0.01296	4.4
2.32	0.01338	4.4
2.34	0.01383	4.4
2.36	0.01429	4.4
2.38	0.01479	4.4
2.4	0.0153	4.4
2.42	0.01585	4.4
2.44	0.01642	4.4
2.46	0.01703	4.4
2.48	0.01767	4.4
2.5	0.01835	4.4
2.52	0.01906	4.4
2.54	0.01982	4.4
2.56	0.02063	4.4
2.58	0.02149	4.4
2.6	0.0224	4.4
2.62	0.02337	4.4
2.64	0.0244	4.4
2.66	0.0255	4.4
2.68	0.02668	4.4
2.7	0.02795	4.4
2.72	0.02931	4.4
2.74	0.03076	4.4
2.76	0.03233	4.4
2.78	0.03402	4.4
2.8	0.03585	4.4
2.82	0.03783	4.4
2.84	0.03998	4.4
2.86	0.04232	4.4
2.88	0.04486	4.4
2.9	0.04764	4.4
2.92	0.05069	4.4
2.94	0.05404	4.4
2.96	0.05774	4.4
2.98	0.06182	4.4
3	0.06635	4.4
3.02	0.0714	4.4
3.04	0.07704	4.4
3.06	0.08338	4.4
3.08	0.09053	4.4
3.1	0.09864	4.4
3.12	0.10788	4.4
3.14	10.0284	4.4
3.16	10.3205	4.4
3.18	10.6265	4.4
3.2	10.9477	4.4
3.22	11.2854	4.4
3.24	11.6412	4.4
3.26	12.0169	4.4
3.28	12.4149	4.4
3.3	12.8381	4.4
3.32	13.2903	4.4
3.34	13.7767	4.4
3.36	14.3046	4.4
3.38	14.8845	4.4
3.4	15.5341	4.4
3.42	16.2852	4.4
3.44	17.2001	4.4
3.46	18.3946	4.4
3.48	20.0505	4.47778
3.5	22.377	4.73043
3.52	25.4076	5.0406
3.54	28.3356	5.32312
3.56	29.2191	5.40547
3.58	27.9002	5.28206
3.6	26.3263	5.13091
3.62	25.4465	5.04445
3.64	25.278	5.02772
3.66	25.623	5.06192
3.68	26.3013	5.12848
3.7	27.1987	5.21523
3.72	37.6098	6.13268
3.74	39.0908	6.25226
3.76	40.6851	6.37849
3.78	42.4224	6.51325
3.8	44.301	6.6559
3.82	46.3334	6.80686
3.84	48.5314	6.96645
3.86	50.9097	7.13511
3.88	53.4862	7.31342
3.9	56.2814	7.50209
3.92	59.3197	7.70193
3.94	62.6294	7.91387
3.96	66.2435	8.13901
3.98	70.2004	8.37857
4	74.5453	8.63396
4.02	79.3314	8.90682
4.04	84.6215	9.19899
4.06	90.4903	9.51264
4.08	97.0272	9.85024
4.1	104.34	10.2147
4.12	112.559	10.6094
4.14	121.844	11.0383
4.16	132.392	11.5062
4.18	144.447	12.0186
4.2	158.317	12.5824
4.22	174.392	13.2058
4.24	193.174	13.8987
4.26	215.316	14.6736
4.28	241.68	15.5461
4.3	273.424	16.5355
4.32	312.128	17.6671
4.34	359.993	18.9735
4.36	420.154	20.4977
4.38	497.191	22.2978
4.4	598.049	24.455
4.42	733.902	27.0906
4.44	924.491	30.4054
4.46	1208.19	34.759
4.48	1661.15	40.7572
4.5	2420.51	49.1987
4.52	3686.85	60.7194
4.54	5651.45	75.1761
4.56	8179.95	90.4431
4.58	10000	100
4.6	9272.61	96.2944
4.62	6831.15	82.6508
4.64	4544.21	67.4107
4.66	2971.48	54.5113
4.68	2007.83	44.8089
4.7	1439.92	37.9463
4.72	1098.17	33.1387
4.74	880.194	29.6681
4.76	732.873	27.0716
4.78	629.652	25.0929
4.8	556.394	23.588
4.82	504.859	22.4691
4.84	469.975	21.6789
4.86	448.93	21.188
4.88	439.331	20.9602
4.9	440.714	20.9932
4.92	453.212	21.2888
4.94	477.876	21.8604
4.96	516.855	22.7344
4.98	573.792	23.954
5	654.59	25.5849
5.02	768.993	27.7307
5.04	934.271	30.5658
5.06	1183.95	34.4085
5.08	1585.04	39.8125
5.1	2261.15	47.5515
5.12	3400.4	58.313
5.14	5201.35	72.1204
5.16	7620.97	87.2982
5.18	9633.87	98.1523
5.2	9327.36	96.5782
5.22	7053.09	83.9827
5.24	4725.81	68.7445
5.26	3074.29	55.4463
5.28	2046.27	45.2357
5.3	1435.25	37.8847
5.32	1065.87	32.6476
5.34	828.481	28.7833
5.36	665.109	25.7897
5.38	546.665	23.3809
5.4	457.71	21.3942
5.42	389.169	19.7274
5.44	335.254	18.3099
5.46	292.091	17.0907
5.48	257.001	16.0312
5.5	228.085	15.1025
5.52	203.973	14.2819
5.54	183.652	13.5518
5.56	166.363	12.8982
5.58	151.528	12.3097
5.6	138.703	11.7772
5.62	127.539	11.2933
5.64	117.761	10.8518
5.66	114.686	10.7092
5.68	107.22	10.3547
5.7	100.607	10.0303
5.72	94.729	9.73288
5.74	90.2538	9.5002
5.76	85.5954	9.25178
5.78	81.7731	9.04285
5.8	78.0577	8.83503
5.82	74.7367	8.64504
5.84	71.7724	8.47186
5.86	69.1342	8.3147
5.88	66.7976	8.17298
5.9	64.7433	8.04632
5.92	62.9578	7.9346
5.94	61.4328	7.83791
5.96	60.1655	7.75664
5.98	59.1596	7.69153
6	58.4266	7.64373
6.02	57.9876	7.61496
6.04	57.8765	7.60766
6.06	48.6407	6.97429
6.08	49.6187	7.04405
6.1	51.1601	7.15263
6.12	54.0617	7.35266
6.14	57.3818	7.57508
6.16	62.1999	7.88669
6.18	69.4121	8.33139
6.2	80.8069	8.98926
6.22	103.911	10.1937
6.24	136.148	11.6683
6.26	188.248	13.7203
6.28	262.653	16.2066
6.3	338.322	18.3935
6.32	354.244	18.8214
6.34	292.826	17.1122
6.36	214.756	14.6545
6.38	155.993	12.4897
6.4	119.015	10.9094
6.42	97.5526	9.87687
6.44	85.4337	9.24303
6.46	78.5459	8.86261
6.48	74.6465	8.63982
6.5	72.6217	8.52184
6.52	71.9095	8.47995
6.54	72.2051	8.49736
6.56	73.3354	8.56361
6.58	75.2054	8.67211
6.6	77.7727	8.81888
6.62	81.0339	9.00188
6.64	85.018	9.22052
6.66	89.7841	9.47545
6.68	86.3478	9.29235
6.7	93.2166	9.65487
6.72	101.241	10.0619
6.74	110.636	10.5183
6.76	121.684	11.0311
6.78	134.761	11.6086
6.8	150.361	12.2622
6.82	169.15	13.0058
6.84	192.036	13.8577
6.86	221.91	14.8966
6.88	257.347	16.042
6.9	302.541	17.3937
6.92	361.424	19.0111
6.94	440.274	20.9827
6.96	550.098	23.4542
6.98	712.13	26.6858
7	968.397	31.1191
7.02	1394.87	37.3479
7.04	2103.71	45.8662
7.06	3205.3	56.6154
7.08	4639.86	68.1165
7.1	5729.89	75.6961
7.12	5437.34	73.7383
7.14	4187.97	64.7145
7.16	3063.11	55.3454
7.18	2404.91	49.0399
7.2	2096.52	45.7878
7.22	1856.85	43.0911
7.24	1565.05	39.5607
7.26	1250.17	35.3578
7.28	949.848	30.8196
7.3	718.522	26.8053
7.32	564.049	23.7497
7.34	466.975	21.6096
7.36	407.84	20.1951
7.38	373.601	19.3288
7.4	357.152	18.8985
7.42	355.707	18.8602
7.44	369.888	19.2325
7.46	404.084	20.1018
7.48	467.637	21.6249
7.5	575.099	23.9812
7.52	742.208	27.2435
7.54	967.456	31.104
7.56	1184.91	34.4225
7.58	1308.95	36.1794
7.6	1446.5	38.0328
7.62	1795.98	42.379
7.64	2479.62	49.7958
7.66	3477	58.9661
7.68	4338.46	65.867
7.7	4208	64.8691
7.72	3204.21	56.6058
7.74	2166.3	46.5435
7.76	1427.21	37.7785
7.78	965.976	31.0801
7.8	690.93	26.2855
7.82	524.658	22.9054
7.84	417.914	20.4429
7.86	344.75	18.5674
7.88	292.145	17.0923
7.9	253.205	15.9124
7.92	223.917	14.9639
7.94	201.701	14.2022
7.96	184.911	13.5982
7.98	172.45	13.132
8	163.606	12.7908
8.02	157.96	12.5682
8.04	155.329	12.4631
8.06	155.757	12.4803
8.08	159.535	12.6307
8.1	167.274	12.9335
8.12	180.06	13.4186
8.14	199.793	14.1348
8.16	230.017	15.1663
8.18	277.809	16.6676
8.2	357.16	18.8987
8.22	492.581	22.1942
8.24	718.104	26.7975
8.26	1061.24	32.5766
8.28	1477.5	38.4383
8.3	1715.79	41.4221
8.32	1522.42	39.0182
8.34	1113.21	33.3648
8.36	762.513	27.6136
8.38	530.471	23.032
8.4	393.249	19.8305
8.42	317.034	17.8055
8.44	276.87	16.6394
8.46	258.825	16.088
8.48	256.886	16.0277
8.5	269.969	16.4307
8.52	301.133	17.3532
8.54	359.414	18.9582
8.56	463.976	21.5401
8.58	642.551	25.3486
8.6	949.004	30.8059
8.62	1403.15	37.4587
8.64	1907.54	43.6754
8.66	2095.07	45.7719
8.68	1751.65	41.8527
8.7	1231.82	35.0973
8.72	819.308	28.6236
8.74	551.19	23.4774
8.76	390.78	19.7681
8.78	296.12	17.2081
8.8	238.183	15.4332
8.82	200.699	14.1668
8.84	175.684	13.2546
8.86	158.697	12.5975
8.88	147.722	12.1541
8.9	141.543	11.8972
8.92	139.924	11.8289
8.94	142.404	11.9333
8.96	148.73	12.1955
8.98	160.098	12.653
9	177.788	13.3337
9.02	204.301	14.2934
9.04	243.71	15.6112
9.06	306.333	17.5024
9.08	409.767	20.2427
9.1	585.743	24.2021
9.12	878.308	29.6363
9.14	1322.6	36.3676
9.16	1860.03	43.1281
9.18	2175.11	46.6381
9.2	1953	44.1928
9.22	1423.1	37.7239
9.24	946.87	30.7713
9.26	623.078	24.9615
9.28	425.318	20.6232
9.3	308.675	17.5692
9.32	238.736	15.4511
9.34	196.101	14.0036
9.36	168.368	12.9757
9.38	149.269	12.2176
9.4	131.856	11.4828
9.42	114.139	10.6836
9.44	99.0155	9.95065
9.46	87.6545	9.3624
9.48	79.5836	8.92096
9.5	74.073	8.60657
9.52	70.565	8.4003
9.54	68.7516	8.29166
9.56	68.5534	8.2797
9.58	70.0944	8.37224
9.6	73.7253	8.58634
9.62	80.1473	8.9525
9.64	90.7487	9.52621
9.66	108.368	10.41
9.68	138.575	11.7718
9.7	190.802	13.8131
9.72	277.361	16.6542
9.74	405.796	20.1444
9.76	548.193	23.4135
9.78	604.838	24.5935
9.8	509.898	22.5809
9.82	362.413	19.0372
9.84	244.383	15.6328
9.86	167.59	12.9457
9.88	121.586	11.0266
9.9	94.5024	9.72123
9.92	78.0122	8.83245
9.94	67.4367	8.21198
9.96	60.4333	7.77388
9.98	55.8439	7.47288
10	53.0828	7.28579
10.02	51.8915	7.20357
10.04	52.2533	7.22864
10.06	54.3359	7.37129
10.08	58.4942	7.64815
10.1	64.1613	8.01007
10.12	67.8156	8.23503
10.14	72.1352	8.49324
10.16	77.1268	8.78219
10.18	85.1936	9.23004
10.2	98.2758	9.91342
10.22	119.856	10.9479
10.24	154.896	12.4457
10.26	210.203	14.4984
10.28	292.252	17.0954
10.3	396.514	19.9127
10.32	503.525	22.4394
10.34	629.08	25.0815
10.36	802.23	28.3237
10.38	941.198	30.679
10.4	887.802	29.796
10.42	689.571	26.2597
10.44	495.329	22.256
10.46	358.663	18.9384
10.48	273.266	16.5308
10.5	213.737	14.6197
10.52	168.701	12.9885
10.54	137.947	11.7451
10.56	119.276	10.9214
10.58	109.79	10.4781
10.6	107.568	10.3715
10.62	112.031	10.5845
10.64	123.039	11.0923
10.66	145.453	12.0604
10.68	187.294	13.6855
10.7	261.352	16.1664
10.72	386.04	19.6479
10.74	574.346	23.9655
10.76	793.916	28.1765
10.78	897.679	29.9613
10.8	769.262	27.7356
10.82	545.173	23.3489
10.84	360.145	18.9775
10.86	238.031	15.4283
10.88	164.045	12.808
10.9	119.945	10.952
10.92	92.9841	9.64282
10.94	74.8064	8.64907
10.96	61.8947	7.86732
10.98	52.3526	7.23551
11	45.1147	6.71675
11.02	39.4781	6.28316
11.04	35.027	5.91836
11.06	31.4662	5.60948
11.08	28.5901	5.34697
11.1	26.2526	5.12373
11.12	24.3489	4.93446
11.14	22.8029	4.77524
11.16	21.5599	4.64326
11.18	20.8098	4.56177
11.2	20.0764	4.48067
11.22	19.568	4.42357
11.24	18.8982	4.4
11.26	18.8609	4.4
11.28	19.0743	4.4
11.3	19.5793	4.42486
11.32	20.4365	4.52067
11.34	21.7498	4.66367
11.36	23.7032	4.8686
11.38	26.5617	5.1538
11.4	30.9115	5.55981
11.42	38.3207	6.19037
11.44	49.9628	7.06844
11.46	69.3041	8.32491
11.48	99.4114	9.97053
11.5	139.03	11.7911
11.52	170.717	13.0659
11.54	166.573	12.9063
11.56	137.645	11.7322
11.58	114.803	10.7146
11.6	109.965	10.4864
11.62	122.398	11.0634
11.64	139.689	11.819
11.66	136.878	11.6995
11.68	109.799	10.4785
11.7	79.968	8.94248
11.72	58.2091	7.62949
11.74	44.6614	6.68292
11.76	36.7354	6.06097
11.78	32.3089	5.68409
11.8	29.8164	5.46044
11.82	28.9175	5.3775
11.84	29.2123	5.40484
11.86	29.9511	5.47276
11.88	32.9	5.73585
11.9	37.124	6.09294
11.92	41.6141	6.4509
11.94	44.8188	6.69469
11.96	48.0826	6.93416
11.98	54.4008	7.37569
12	66.0578	8.1276
12.02	85.6837	9.25655
12.04	116.224	10.7807
12.06	158.301	12.5818
12.08	211.369	14.5385
12.1	278.599	16.6913
12.12	337.735	18.3776
12.14	330.463	18.1786
12.16	261.376	16.1671
12.18	190.387	13.7981
12.2	142.522	11.9383
12.22	117.208	10.8263
12.24	108.372	10.4102
12.26	114.813	10.7151
12.28	137.329	11.7188
12.3	182.628	13.514
12.32	260.463	16.1389
12.34	375.098	19.3674
12.36	496.406	22.2802
12.38	534.016	23.1088
12.4	454.109	21.3098
12.42	337.331	18.3666
12.44	241.445	15.5385
12.46	175.471	13.2466
12.48	134.896	11.6145
12.5	113.23	10.641
12.52	104.928	10.2434
12.54	107.694	10.3776
12.56	122.892	11.0857
12.58	155.237	12.4594
12.6	211.168	14.5316
12.62	291.796	17.082
12.64	372.737	19.3064
12.66	406.566	20.1635
12.68	385.146	19.6251
12.7	321.406	17.9278
12.72	245.601	15.6717
12.74	190.806	13.8133
12.76	164.611	12.8301
12.78	165.39	12.8604
12.8	193.149	13.8978
12.82	250.132	15.8156
12.84	333.592	18.2645
12.86	420.653	20.5098
12.88	467.011	21.6104
12.9	432.918	20.8067
12.92	334.438	18.2876
12.94	237.292	15.4043
12.96	170.633	13.0627
12.98	133.321	11.5465
13	118.339	10.8784
13.02	122.214	11.0551
13.04	144.191	12.008
13.06	182.628	13.514
13.08	221.497	14.8828
13.1	225.054	15.0018
13.12	190.858	13.8151
13.14	156.107	12.4943
13.16	139.591	11.8149
13.18	136.121	11.6671
13.2	126.07	11.2281
13.22	101.291	10.0644
13.24	75.1508	8.66896
13.26	55.7221	7.46472
13.28	43.0469	6.56102
13.3	35.212	5.93397
13.32	31.1245	5.57893
13.34	28.2214	5.31238
13.36	25.8788	5.08712
13.38	23.6107	4.85909
13.4	21.641	4.65199
13.42	20.1856	4.49284
13.44	19.3705	4.4012
13.46	19.0381	4.4
13.48	19.3724	4.40141
13.5	20.4431	4.52141
13.52	22.0267	4.69326
13.54	23.1003	4.80627
13.56	22.7353	4.76816
13.58	21.1576	4.59974
13.6	19.4482	4.41001
13.62	18.1149	4.4
13.64	17.6457	4.4
13.66	17.727	4.4
13.68	18.3017	4.4
13.7	19.4281	4.40774
13.72	21.4782	4.63446
13.74	24.2296	4.92236
13.76	27.7186	5.26485
13.78	30.5578	5.52791
13.8	30.9427	5.56261
13.82	29.9213	5.47003
13.84	29.4342	5.42533
13.86	29.5987	5.44047
13.88	31.368	5.60071
13.9	34.464	5.8706
13.92	38.3627	6.19376
13.94	43.6318	6.60544
13.96	50.6596	7.11756
13.98	60.5109	7.77888
14	75.1329	8.66793
14.02	97.9293	9.89592
14.04	133.762	11.5656
14.06	187.159	13.6806
14.08	254.611	15.9565
14.1	306.912	17.5189
14.12	309.418	17.5903
14.14	291.859	17.0839
14.16	303.119	17.4103
14.18	370.156	19.2394
14.2	507.884	22.5363
14.22	710.611	26.6573
14.24	899.798	29.9966
14.26	928.493	30.4712
14.28	786.417	28.0431
14.3	601.375	24.5229
14.32	440.694	20.9927
14.34	318.652	17.8508
14.36	241.12	15.528
14.38	202.52	14.231
14.4	194.963	13.9629
14.42	209.568	14.4765
14.44	227.485	15.0826
14.46	219.399	14.8121
14.48	189.268	13.7575
14.5	163.739	12.7961
14.52	148.604	12.1903
14.54	133.448	11.552
14.56	115.498	10.747
14.58	101.914	10.0953
14.6	95.8839	9.79203
14.62	97.0959	9.85372
14.64	105.52	10.2723
14.66	122.764	11.0799
14.68	153.501	12.3895
14.7	207.501	14.4049
14.72	299.689	17.3115
14.74	445.877	21.1158
14.76	642.218	25.342
14.78	807.059	28.4088
14.8	796.292	28.2186
14.82	636.374	25.2265
14.84	470.518	21.6914
14.86	360.988	18.9997
14.88	294.407	17.1583
14.9	236.071	15.3646
14.92	181.311	13.4652
14.94	140.975	11.8733
14.96	115.629	10.7531
14.98	102.844	10.1412
15	100.738	10.0369
15.02	109.06	10.4432
15.04	128.236	11.3241
15.06	155.118	12.4546
15.08	176.925	13.3013
15.1	188.437	13.7272
15.12	208.04	14.4236
15.14	243.32	15.5987
15.16	266.564	16.3268
15.18	242.05	15.5579
15.2	191.68	13.8449
15.22	149.449	12.2249
15.24	124.263	11.1473
15.26	116.635	10.7998
15.28	127.297	11.2826
15.3	160.065	12.6517
15.32	218.773	14.791
15.34	301.48	17.3632
15.36	371.992	19.2871
15.38	369.215	19.215
15.4	306.055	17.4944
15.42	231.8	15.225
15.44	166.162	12.8904
15.46	119.018	10.9095
15.48	89.958	9.48462
15.5	74.4424	8.628
15.52	67.9068	8.24056
15.54	69.2008	8.3187
15.56	78.1472	8.84009
15.58	93.2129	9.65469
15.6	106.547	10.3222
15.62	105.057	10.2497
15.64	93.1054	9.64912
15.66	82.6073	9.08885
15.68	76.2532	8.73231
15.7	76.0396	8.72007
15.72	84.4154	9.18779
15.74	96.9858	9.84814
15.76	99.2305	9.96145
15.78	83.2326	9.12319
15.8	62.2975	7.89288
15.82	46.1548	6.79373
15.84	35.704	5.97528
15.86	29.4697	5.4286
15.88	25.9152	5.0907
15.9	23.9504	4.89391
15.92	23.0984	4.80608
15.94	23.0978	4.80602
15.96	24.4808	4.94781
15.98	27.2871	5.22371
16	31.8637	5.6448
16.02	37.3801	6.11392
16.04	40.6108	6.37266
16.06	39.1619	6.25795
16.08	36.5293	6.04394
16.1	36.0951	6.00792
16.12	39.0977	6.25281
16.14	45.4708	6.7432
16.16	53.4406	7.31031
16.18	57.8606	7.60661
16.2	55.9622	7.48079
16.22	52.9389	7.27591
16.24	53.2689	7.29855
16.26	57.7846	7.60162
16.28	68.8756	8.29913
16.3	88.5533	9.41027
16.32	118.434	10.8827
16.34	162.943	12.7649
16.36	229.882	15.1619
16.38	319.395	17.8716
16.4	390.176	19.7529
16.42	371.937	19.2857
16.44	285.321	16.8914
16.46	200.938	14.1753
16.48	143.26	11.9691
16.5	109.53	10.4657
16.52	92.1092	9.59735
16.54	84.7968	9.20852
16.56	84.3436	9.18388
16.58	89.5273	9.46189
16.6	101.018	10.0508
16.62	121.506	11.023
16.64	156.261	12.5005
16.66	214.76	14.6547
16.68	307.294	17.5298
16.7	438.572	20.9421
16.72	592.165	24.3344
16.74	690.492	26.2772
16.76	663.083	25.7504
16.78	585.52	24.1975
16.8	520.16	22.807
16.82	449.56	21.2028
16.84	369.776	19.2296
16.86	312.588	17.6802
16.88	301.208	17.3553
16.9	340.775	18.4601
16.92	418.307	20.4526
16.94	474.702	21.7877
16.96	432.201	20.7894
16.98	324.864	18.024
17	227.012	15.0669
17.02	160.021	12.6499
17.04	119.101	10.9133
17.06	95.536	9.77425
17.08	82.3719	9.0759
17.1	75.9818	8.71675
17.12	74.7384	8.64514
17.14	78.3513	8.85163
17.16	87.756	9.36782
17.18	106.133	10.3021
17.2	137.69	11.7341
17.22	181.751	13.4815
17.24	223.22	14.9405
17.26	237.004	15.3949
17.28	219.914	14.8295
17.3	189.816	13.7774
17.32	162.793	12.759
17.34	148.476	12.1851
17.36	144.189	12.0079
17.38	147.877	12.1605
17.4	157.144	12.5357
17.42	156.042	12.4917
17.44	137.487	11.7255
17.46	119.1	10.9133
17.48	113.371	10.6476
17.5	122.129	11.0512
17.52	139.815	11.8243
17.54	150.511	12.2683
17.56	146.031	12.0843
17.58	139.671	11.8182
17.6	137.648	11.7323
17.62	139.572	11.814
17.64	154.021	12.4105
17.66	192.804	13.8854
17.68	267.501	16.3555
17.7	385.62	19.6372
17.72	527.095	22.9586
17.74	601.771	24.531
17.76	538.447	23.2045
17.78	420.674	20.5104
17.8	334.266	18.2829
17.82	290.463	17.043
17.84	265.247	16.2864
17.86	233.233	15.272
17.88	184.269	13.5746
17.9	135.496	11.6403
17.92	99.2144	9.96064
17.94	75.569	8.69304
17.96	61.1175	7.81777
17.98	52.886	7.27227
18	49.318	7.02268
18.02	49.5732	7.04082
18.04	53.2834	7.29955
18.06	58.0348	7.61806
18.08	57.9311	7.61125
18.1	51.7044	7.19058
18.12	45.1752	6.72125
18.14	41.4445	6.43774
18.16	40.2025	6.34055
18.18	41.1795	6.41712
18.2	45.1285	6.71778
18.22	54.5436	7.38537
18.24	68.7398	8.29095
18.26	83.0027	9.11058
18.28	89.2484	9.44714
18.3	86.7801	9.31558
18.32	83.4588	9.13558
18.34	89.1605	9.44249
18.36	108.456	10.4142
18.38	138.558	11.7711
18.4	165.443	12.8625
18.42	172.427	13.1311
18.44	156.661	12.5164
18.46	130.233	11.412
18.48	111.721	10.5698
18.5	107.88	10.3865
18.52	110.748	10.5237
18.54	104.891	10.2416
18.56	89.6478	9.46825
18.58	72.6794	8.52522
18.6	56.0649	7.48765
18.62	42.5426	6.52247
18.64	33.1998	5.76193
18.66	27.299	5.22484
18.68	24.0806	4.9072
18.7	22.899	4.78529
18.72	23.492	4.84686
18.74	25.625	5.06211
18.76	27.5874	5.25237
18.78	26.9386	5.19024
18.8	24.5901	4.95884
18.82	22.7783	4.77266
18.84	22.0271	4.69331
18.86	21.6338	4.65121
18.88	21.8845	4.67809
18.9	23.5072	4.84842
18.92	27.2109	5.21641
18.94	33.8733	5.82008
18.96	44.5232	6.67257
18.98	60.3493	7.76848
19	79.6155	8.92275
19.02	93.0271	9.64506
19.04	94.8958	9.74145
19.06	97.5201	9.87523
19.08	110.157	10.4956
19.1	125.117	11.1856
19.12	121.751	11.0341
19.14	99.6686	9.98342
19.16	77.3219	8.79329
19.18	62.1361	7.88264
19.2	54.3081	7.3694
19.22	53.9193	7.34297
19.24	57.3786	7.57486
19.26	60.9672	7.80815
19.28	66.8612	8.17687
19.3	79.6518	8.92479
19.32	98.1817	9.90867
19.34	113.066	10.6332
19.36	117.581	10.8435
19.38	120.232	10.965
19.4	132.696	11.5194
19.42	154.55	12.4318
19.44	164.001	12.8063
19.46	142.079	11.9197
19.48	105.228	10.2581
19.5	73.3195	8.56268
19.52	51.8599	7.20138
19.54	39.2723	6.26676
19.56	32.9156	5.73721
19.58	30.9257	5.56109
19.6	31.9304	5.6507
19.62	33.9415	5.82594
19.64	33.6536	5.80117
19.66	30.2916	5.50378
19.68	25.3565	5.03552
19.7	20.9163	4.57343
19.72	18.1083	4.4
19.74	17.0775	4.4
19.76	17.6815	4.4
19.78	19.7853	4.44807
19.8	22.9975	4.79557
19.82	24.7129	4.9712
19.84	23.3547	4.83267
19.86	21.0177	4.58451
19.88	19.9583	4.46747
19.9	20.9636	4.5786
19.92	24.5309	4.95287
19.94	30.555	5.52766
19.96	36.801	6.06638
19.98	38.812	6.22993
20	36.3336	6.02773
20.02	34.816	5.90051
20.04	37.5122	6.12472
20.06	45.2946	6.73012
20.08	56.1695	7.49463
20.1	63.9539	7.99712
20.12	64.267	8.01667
20.14	61.7088	7.8555
20.16	58.013	7.61663
20.18	54.545	7.38546
20.2	55.7012	7.46332
20.22	64.3025	8.01889
20.24	83.0869	9.1152
20.26	114.267	10.6896
20.28	153.807	12.4019
20.3	185.124	13.606
20.32	192.201	13.8637
20.34	174.16	13.197
20.36	147.403	12.141
20.38	127.828	11.3061
20.4	112.198	10.5924
20.42	93.1965	9.65384
20.44	73.8718	8.59487
20.46	59.7931	7.7326
20.48	52.6435	7.25558
20.5	52.0991	7.21797
20.52	57.2502	7.56638
20.54	66.5649	8.15873
20.56	78.1288	8.83905
20.58	89.3722	9.45369
20.6	93.8067	9.68539
20.62	91.9184	9.58741
20.64	89.1139	9.44002
20.66	83.9534	9.16261
20.68	80.8737	8.99298
20.7	86.8552	9.31961
20.72	106.152	10.303
20.74	141.762	11.9064
20.76	190.949	13.8184
20.78	232.822	15.2585
20.8	242.62	15.5763
20.82	232.178	15.2374
20.84	223.326	14.9441
20.86	208.107	14.4259
20.88	172.489	13.1335
20.9	133.689	11.5624
20.92	107.727	10.3791
20.94	95.8484	9.79022
20.96	96.0671	9.80138
20.98	107.733	10.3795
21	126.757	11.2586
21.02	145.826	12.0759
21.04	159.072	12.6124
21.06	158.447	12.5876
21.08	143.803	11.9918
21.1	129.498	11.3797
21.12	123.147	11.0972
21.14	119.591	10.9358
21.16	119.206	10.9181
21.18	131.282	11.4578
21.2	161.55	12.7102
21.22	203.858	14.2779
21.24	228.036	15.1009
21.26	207.163	14.3931
21.28	167.263	12.933
21.3	139.853	11.826
21.32	133.777	11.5662
21.34	147.941	12.1631
21.36	175.364	13.2425
21.38	196.751	14.0268
21.4	190.415	13.7991
21.42	171.823	13.1081
21.44	168.371	12.9758
21.46	191.5	13.8384
21.48	240.191	15.4981
21.5	296.959	17.2325
21.52	331.71	18.2129
21.54	314.085	17.7224
21.56	253.877	15.9335
21.58	195.82	13.9936
21.6	161.06	12.691
21.62	148.374	12.1809
21.64	149.992	12.2471
21.66	150.882	12.2834
21.68	141.689	11.9033
21.7	125.743	11.2135
21.72	104.618	10.2283
21.74	85.6635	9.25546
21.76	74.3278	8.62135
21.78	70.3882	8.38977
21.8	71.7717	8.47182
21.82	74.747	8.64564
21.84	78.207	8.84347
21.86	80.7943	8.98856
21.88	77.7102	8.81534
21.9	70.147	8.37538
21.92	64.9766	8.0608
21.94	65.371	8.08523
21.96	72.6682	8.52457
21.98	89.2606	9.44778
22	120.239	10.9653
22.02	172.996	13.1528
22.04	253.196	15.9121
22.06	348.244	18.6613
22.08	400.095	20.0024
22.1	362.941	19.051
22.12	283.824	16.8471
22.14	212.299	14.5705
22.16	167.59	12.9456
22.18	150.077	12.2506
22.2	148.846	12.2003
22.22	144.43	12.0179
22.24	125.244	11.1912
22.26	103.818	10.1891
22.28	89.3512	9.45258
22.3	80.5459	8.97474
22.32	75.8449	8.7089
22.34	76.0258	8.71928
22.36	82.308	9.07238
22.38	98.2167	9.91044
22.4	124.65	11.1647
22.42	155.286	12.4614
22.44	175.996	13.2663
22.46	167.678	12.949
22.48	136.442	11.6808
22.5	108.332	10.4083
22.52	94.7436	9.73363
22.54	96.1675	9.8065
22.56	107.774	10.3814
22.58	117.675	10.8478
22.6	117.138	10.823
22.62	111.867	10.5767
22.64	108.319	10.4076
22.66	109.057	10.4431
22.68	111.643	10.5661
22.7	113.001	10.6302
22.72	113.131	10.6363
22.74	116.949	10.8143
22.76	123.42	11.1095
22.78	131.75	11.4783
22.8	146.81	12.1165
22.82	163.705	12.7947
22.84	168.968	12.9988
22.86	156.512	12.5105
22.88	129.332	11.3724
22.9	102.621	10.1302
22.92	87.5876	9.35883
22.94	84.6514	9.20062
22.96	87.0869	9.33203
22.98	85.8568	9.2659
23	82.0115	9.05602
23.02	80.8662	8.99256
23.04	80.1921	8.95501
23.06	77.1978	8.78623
23.08	75.3396	8.67984
23.1	77.499	8.80335
23.12	82.822	9.10066
23.14	93.0599	9.64675
23.16	113.542	10.6556
23.18	143.12	11.9633
23.2	165.086	12.8486
23.22	154.508	12.4301
23.24	121.247	11.0112
23.26	91.5903	9.57028
23.28	74.4346	8.62755
23.3	69.0172	8.30766
23.32	71.8655	8.47735
23.34	77.8924	8.82567
23.36	86.0883	9.27838
23.38	101.627	10.081
23.4	123.722	11.1231
23.42	137.582	11.7296
23.44	132.724	11.5206
23.46	123.243	11.1015
23.48	118.437	10.8829
23.5	113.775	10.6665
23.52	105.052	10.2495
23.54	88.8601	9.42656
23.56	71.4936	8.45539
23.58	59.6615	7.72409
23.6	54.7594	7.39996
23.62	54.7913	7.40211
23.64	58.2928	7.63497
23.66	64.4189	8.02614
23.68	72.7863	8.53149
23.7	84.8091	9.20918
23.72	95.9346	9.79462
23.74	99.4612	9.97302
23.76	91.6731	9.57461
23.78	76.8148	8.7644
23.8	63.5002	7.9687
23.82	53.6288	7.32317
23.84	47.3158	6.87865
23.86	45.5707	6.75061
23.88	46.7972	6.84085
23.9	48.0884	6.93458
23.92	49.0345	7.00246
23.94	47.809	6.9144
23.96	43.9829	6.63196
23.98	37.9318	6.15888
24	30.7933	5.54918
24.02	24.9538	4.99538
24.04	20.917	4.57351
24.06	18.5176	4.4
24.08	17.2794	4.4
24.1	16.995	4.4
24.12	17.4701	4.4
24.14	18.7797	4.4
24.16	21.1468	4.59857
24.18	25.2054	5.0205
24.2	31.9428	5.65179
24.22	42.2351	6.49885
24.24	56.0322	7.48547
24.26	69.0566	8.31003
24.28	74.94	8.65679
24.3	77.5664	8.80718
24.32	82.0292	9.057
24.34	87.4093	9.34929
24.36	96.9344	9.84553
24.38	112.985	10.6294
24.4	125.233	11.1908
24.42	123.124	11.0961
24.44	116.433	10.7904
24.46	120.717	10.9871
24.48	141.998	11.9163
24.5	179.485	13.3972
24.52	224.212	14.9737
24.54	251.002	15.8431
24.56	254.278	15.9461
24.58	246.627	15.7043
24.6	219.4	14.8121
24.62	180.725	13.4434
24.64	146.575	12.1068
24.66	119.256	10.9204
24.68	95.3765	9.76609
24.7	74.3176	8.62076
24.72	58.8954	7.67434
24.74	49.4311	7.03072
24.76	43.3254	6.5822
24.78	37.9701	6.16199
24.8	33.3595	5.77577
24.82	30.9853	5.56644
24.84	31.5232	5.61455
24.86	34.8785	5.9058
24.88	39.7049	6.30119
24.9	43.616	6.60424
24.92	45.5416	6.74845
24.94	45.0784	6.71404
24.96	42.5671	6.52435
24.98	40.6514	6.37585
25	39.0987	6.25289
25.02	37.4082	6.11622
25.04	36.8826	6.0731
25.06	37.0229	6.08464
25.08	38.0435	6.16794
25.1	41.9427	6.47632
25.12	48.6187	6.97271
25.14	53.2588	7.29786
25.16	51.4085	7.16997
25.18	46.7537	6.83767
25.2	44.3036	6.65609
25.22	44.6169	6.67959
25.24	45.2161	6.72429
25.26	45.7112	6.76101
25.28	47.6342	6.90176
25.3	51.2185	7.15671
25.32	54.8387	7.40532
25.34	58.8534	7.6716
25.36	60.5799	7.78331
25.38	56.6026	7.52347
25.4	52.22	7.22634
25.42	52.4008	7.23884
25.44	56.9923	7.54933
25.46	61.1299	7.81856
25.48	62.2951	7.89273
25.5	63.4096	7.96301
25.52	63.3398	7.95863
25.54	58.2991	7.63538
25.56	51.1154	7.14951
25.58	47.5134	6.893
25.6	50.23	7.08731
25.62	60.8348	7.79967
25.64	79.2315	8.90121
25.66	98.5943	9.92947
25.68	104.426	10.2189
25.7	95.8365	9.78961
25.72	82.84	9.10165
25.74	70.2631	8.38231
25.76	62.2884	7.8923
25.78	62.0415	7.87664
25.8	69.7962	8.35441
25.82	80.192	8.955
25.84	83.7042	9.149
25.86	80.595	8.97747
25.88	76.6408	8.75447
25.9	70.7025	8.40848
25.92	63.9903	7.99939
25.94	58.9156	7.67565
25.96	51.7511	7.19382
25.98	41.9649	6.47803
26	34.1634	5.84494
26.02	30.4473	5.51791
26.04	31.4262	5.60591
26.06	37.0047	6.08314
26.08	46.195	6.79669
26.1	53.8392	7.33752
26.12	53.0946	7.28661
26.14	47.4601	6.88913
26.16	42.7916	6.54153
26.18	39.1284	6.25527
26.2	36.1275	6.01062
26.22	34.3564	5.86143
26.24	33.7387	5.8085
26.26	32.0871	5.66455
26.28	27.3136	5.22624
26.3	21.6884	4.65708
26.32	17.6147	4.4
26.34	15.2146	4.4
26.36	13.5637	4.4
26.38	12.0886	4.4
26.4	11.0698	4.4
26.42	10.7178	4.4
26.44	11.1422	4.4
26.46	12.5264	4.4
26.48	15.245	4.4
26.5	19.7335	4.44224
26.52	25.6835	5.06789
26.54	30.6184	5.53339
26.56	31.2691	5.59188
26.58	28.6643	5.35391
26.6	26.0707	5.10594
26.62	24.7061	4.97053
26.64	24.6209	4.96194
26.66	26.7986	5.17674
26.68	31.9137	5.64923
26.7	38.6637	6.21801
26.72	42.4262	6.51354
26.74	40.496	6.36364
26.76	36.9516	6.07878
26.78	36.7312	6.06063
26.8	42.4347	6.51419
26.82	55.9342	7.47891
26.84	78.6788	8.87011
26.86	108.35	10.4091
26.88	129.211	11.3671
26.9	120.922	10.9964
26.92	93.6247	9.67599
26.94	68.8042	8.29483
26.96	52.8331	7.26864
26.98	44.3756	6.6615
27	40.307	6.34878
27.02	36.8473	6.0702
27.04	34.1703	5.84554
27.06	34.4564	5.86996
27.08	38.1717	6.17833
27.1	44.0301	6.63552
27.12	47.6465	6.90265
27.14	45.402	6.7381
27.16	40.104	6.33277
27.18	34.333	5.85944
27.2	29.8065	5.45954
27.22	28.6385	5.35149
27.24	31.6334	5.62436
27.26	38.6225	6.2147
27.28	48.1935	6.94215
27.3	56.4163	7.51108
27.32	56.7532	7.53347
27.34	50.0882	7.0773
27.36	41.9704	6.47846
27.38	34.2594	5.85315
27.4	29.0531	5.39009
27.42	27.8664	5.27887
27.44	31.3462	5.59877
27.46	40.1182	6.33389
27.48	53.59	7.32052
27.5	66.2585	8.13993
27.52	67.1316	8.19339
27.54	54.5808	7.38788
27.56	39.4975	6.2847
27.58	28.1583	5.30644
27.6	21.1275	4.59646
27.62	17.4021	4.4
27.64	15.9786	4.4
27.66	16.2863	4.4
27.68	18.1081	4.4
27.7	21.1728	4.60139
27.72	23.7078	4.86907
27.74	22.698	4.76425
27.76	18.9465	4.4
27.78	15.3956	4.4
27.8	12.8188	4.4
27.82	10.9246	4.4
27.84	9.73438	4.4
27.86	9.19234	4.4
27.88	9.27243	4.4
27.9	10.0421	4.4
27.92	11.6305	4.4
27.94	14.1145	4.4
27.96	16.9789	4.4
27.98	19.0832	4.4
28	20.2235	4.49706
28.02	21.6309	4.65091
28.04	23.7038	4.86865
28.06	26.7768	5.17463
28.08	30.4461	5.5178
28.1	34.6874	5.88961
28.12	39.2309	6.26346
28.14	42.8379	6.54506
28.16	47.3677	6.88242
28.18	55.8162	7.47102
28.2	67.4548	8.21308
28.22	75.9406	8.71439
28.24	76.6885	8.7572
28.26	78.6832	8.87036
28.28	90.9515	9.53685
28.3	113.045	10.6323
28.32	131.966	11.4876
28.34	126.242	11.2358
28.36	99.9917	9.99958
28.38	74.8807	8.65336
28.4	59.0311	7.68317
28.42	50.8168	7.12859
28.44	44.4546	6.66743
28.46	36.5608	6.04656
28.48	28.9988	5.38505
28.5	23.5509	4.85293
28.52	20.0489	4.4776
28.54	18.0486	4.4
28.56	17.4167	4.4
28.58	17.6964	4.4
28.6	17.9008	4.4
28.62	17.4345	4.4
28.64	16.9949	4.4
28.66	17.5364	4.4
28.68	19.5241	4.41861
28.7	22.6311	4.75721
28.72	25.9179	5.09096
28.74	27.7476	5.2676
28.76	27.5457	5.2484
28.78	25.8245	5.08178
28.8	22.6146	4.75548
28.82	19.3884	4.40323
28.84	17.3733	4.4
28.86	16.6508	4.4
28.88	17.1664	4.4
28.9	18.9475	4.4
28.92	21.9347	4.68345
28.94	26.4854	5.14639
28.96	32.505	5.70132
28.98	39.472	6.28268
29	48.6655	6.97606
29.02	62.9355	7.93319
29.04	82.4693	9.08126
29.06	99.6324	9.98161
29.08	101.327	10.0661
29.1	85.6224	9.25324
29.12	65.4882	8.09248
29.14	49.1299	7.00927
29.16	38.6299	6.2153
29.18	33.4188	5.7809
29.2	32.527	5.70325
29.22	35.6604	5.97163
29.24	43.3856	6.58677
29.26	56.4944	7.51628
29.28	73.8974	8.59636
29.3	88.5447	9.40982
29.32	90.7087	9.52411
29.34	85.6463	9.25453
29.36	87.2368	9.34006
29.38	102.404	10.1195
29.4	130.616	11.4287
29.42	160.299	12.6609
29.44	173.47	13.1708
29.46	171.323	13.089
29.48	165.455	12.8629
29.5	155.338	12.4635
29.52	140.365	11.8476
29.54	129.347	11.3731
29.56	124.048	11.1377
29.58	115.331	10.7392
29.6	102.68	10.1331
29.62	89.9785	9.4857
29.64	74.5822	8.6361
29.66	57.1946	7.56271
29.68	43.3225	6.58198
29.7	34.4737	5.87143
29.72	28.9455	5.3801
29.74	24.5746	4.95728
29.76	20.9023	4.5719
29.78	18.3437	4.4
29.8	16.884	4.4
29.82	16.1933	4.4
29.84	16.278	4.4
29.86	17.111	4.4
29.88	19.0014	4.4
29.9	22.3541	4.72802
29.92	27.3	5.22494
29.94	32.558	5.70596
29.96	37.2851	6.10615
29.98	42.9973	6.55723
30	49.2221	7.01585
30.02	52.3763	7.23714
30.04	53.8401	7.33758
30.06	56.0404	7.48601
30.08	55.6255	7.45825
30.1	52.9059	7.27364
30.12	50.5773	7.11177
30.14	46.2882	6.80354
30.16	38.62	6.2145
30.18	30.8594	5.55512
30.2	25.6386	5.06346
30.22	23.1626	4.81276
30.24	22.8509	4.78027
30.26	24.5493	4.95472
30.28	28.3705	5.3264
30.3	34.9598	5.91268
30.32	45.8092	6.76825
30.34	61.5387	7.84466
30.36	80.0093	8.94479
30.38	94.0431	9.69758
30.4	95.9198	9.79387
30.42	91.303	9.55526
30.44	84.863	9.21211
30.46	74.1656	8.61195
30.48	63.0733	7.94187
30.5	56.6283	7.52518
30.52	55.0128	7.41706
30.54	57.266	7.56743
30.56	61.7179	7.85607
30.58	66.5691	8.15899
30.6	70.2733	8.38292
30.62	69.4336	8.33268
30.64	63.3519	7.95939
30.66	55.3274	7.43824
30.68	47.9563	6.92505
30.7	41.6147	6.45094
30.72	37.8893	6.15543
30.74	37.9217	6.15806
30.76	42.29	6.50307
30.78	50.0829	7.07692
30.8	56.8526	7.54007
30.82	57.7675	7.60049
30.84	54.2467	7.36524
30.86	50.5682	7.11113
30.88	49.7596	7.05405
30.9	53.9865	7.34755
30.92	63.0045	7.93754
30.94	75.5742	8.69334
30.96	94.4467	9.71837
30.98	117.328	10.8318
31	128.068	11.3167
31.02	113.732	10.6645
31.04	87.1797	9.337
31.06	64.8912	8.05551
31.08	50.3616	7.09659
31.1	41.9576	6.47747
31.12	36.1376	6.01145
31.14	30.2387	5.49897
31.16	24.7252	4.97245
31.18	20.6656	4.54594
31.2	18.3255	4.4
31.22	17.7334	4.4
31.24	18.757	4.4
31.26	21.181	4.60228
31.28	24.2198	4.92136
31.3	27.3109	5.22598
31.32	31.0325	5.57068
31.34	36.5118	6.0425
31.36	43.13	6.56734
31.38	45.4822	6.74405
31.4	41.244	6.42215
31.42	35.4794	5.95646
31.44	30.8449	5.55382
31.46	27.7286	5.26579
31.48	26.2444	5.12293
31.5	26.406	5.13867
31.52	28.1314	5.3039
31.54	32.438	5.69544
31.56	40.7811	6.38601
31.58	53.4064	7.30797
31.6	69.1429	8.31522
31.62	82.7934	9.09909
31.64	83.6146	9.1441
31.66	70.8517	8.41735
31.68	57.4286	7.57817
31.7	49.6818	7.04853
31.72	46.5732	6.82446
31.74	45.7478	6.76371
31.76	43.7612	6.61522
31.78	39.3909	6.27621
31.8	34.9672	5.9133
31.82	31.0712	5.57416
31.84	27.7207	5.26505
31.86	26.0841	5.10726
31.88	25.6319	5.0628
31.9	24.8849	4.98848
31.92	24.0115	4.90015
31.94	21.9703	4.68725
31.96	18.3668	4.4
31.98	14.9224	4.4
32	12.6247	4.4
32.02	11.2717	4.4
32.04	10.477	4.4
32.06	10.1389	4.4
32.08	10.4932	4.4
32.1	11.6257	4.4
32.12	13.3488	4.4
32.14	15.4003	4.4
32.16	17.3394	4.4
32.18	19.1984	4.4
32.2	20.7267	4.55265
32.22	21.746	4.66326
32.24	22.7254	4.76712
32.26	23.3194	4.82901
32.28	24.152	4.91447
32.3	26.0348	5.10243
32.32	28.8155	5.36801
32.34	32.373	5.68973
32.36	37.8538	6.15254
32.38	44.9705	6.706
32.4	53.1259	7.28875
32.42	63.1298	7.94543
32.44	70.9397	8.42257
32.46	67.0199	8.18657
32.48	53.845	7.33791
32.5	41.277	6.42472
32.52	31.9054	5.64849
32.54	25.3495	5.03483
32.56	21.436	4.6299
32.58	19.7901	4.44861
32.6	20.2935	4.50483
32.62	23.303	4.82731
32.64	28.8884	5.3748
32.66	36.0343	6.00285
32.68	41.2363	6.42155
32.7	39.8562	6.31318
32.72	33.4151	5.78058
32.74	26.2029	5.11888
32.76	19.9153	4.46266
32.78	15.4357	4.4
32.8	12.8096	4.4
32.82	11.6037	4.4
32.84	11.3985	4.4
32.86	12.031	4.4
32.88	13.3613	4.4
32.9	15.4341	4.4
32.92	18.5802	4.4
32.94	23.3707	4.83432
32.96	30.3719	5.51107
32.98	39.2057	6.26144
33	46.1722	6.79501
33.02	47.6113	6.90009
33.04	45.3817	6.73659
33.06	42.0549	6.48497
33.08	39.1092	6.25373
33.1	35.4248	5.95188
33.12	31.5686	5.61859
33.14	30.0391	5.4808
33.16	31.7864	5.63794
33.18	36.0306	6.00255
33.2	39.8244	6.31066
33.22	39.2372	6.26396
33.24	36.4558	6.03787
33.26	34.7563	5.89545
33.28	34.3277	5.85898
33.3	34.267	5.8538
33.32	35.0306	5.91866
33.34	39.0504	6.24903
33.36	47.4621	6.88927
33.38	57.1567	7.56021
33.4	59.9326	7.74162
33.42	53.1718	7.2919
33.44	44.4851	6.66971
33.46	39.1484	6.25687
33.48	38.0588	6.16918
33.5	40.7911	6.38679
33.52	45.5342	6.7479
33.54	50.6763	7.11873
33.56	58.0292	7.61769
33.58	70.646	8.40512
33.6	90.3345	9.50445
33.62	110.62	10.5176
33.64	116.041	10.7723
33.66	100.429	10.0214
33.68	76.3205	8.73616
33.7	56.5473	7.5198
33.72	44.627	6.68034
33.74	39.7149	6.30197
33.76	40.2248	6.3423
33.78	45.9228	6.77663
33.8	58.3726	7.6402
33.82	77.9801	8.83063
33.84	98.0102	9.90001
33.86	102.425	10.1205
33.88	87.3666	9.34701
33.9	66.5545	8.1581
33.92	49.3758	7.02679
33.94	38.5422	6.20823
33.96	33.3971	5.77902
33.98	31.6938	5.62972
34	30.9367	5.56208
34.02	30.0446	5.4813
34.04	29.6271	5.44308
34.06	30.7672	5.54682
34.08	33.3747	5.77708
34.1	36.0411	6.00342
34.12	38.8174	6.23036
34.14	42.1654	6.49349
34.16	44.3952	6.66297
34.18	45.7007	6.76023
34.2	47.7305	6.90873
34.22	48.1424	6.93847
34.24	44.0726	6.63872
34.26	37.752	6.14427
34.28	32.4444	5.69599
34.3	29.639	5.44417
34.32	29.6585	5.44597
34.34	30.7095	5.54161
34.36	30.4821	5.52106
34.38	30.2132	5.49665
34.4	32.3264	5.68563
34.42	37.2096	6.09997
34.44	43.9945	6.63283
34.46	51.7558	7.19415
34.48	57.2852	7.5687
34.5	56.473	7.51485
34.52	52.6759	7.25782
34.54	50.0249	7.07283
34.56	50.2364	7.08777
34.58	54.3591	7.37286
34.6	63.5714	7.97317
34.62	78.6151	8.86651
34.64	94.2896	9.71028
34.66	97.3865	9.86846
34.68	84.6407	9.20004
34.7	69.1143	8.3135
34.72	58.8379	7.67059
34.74	53.4969	7.31416
34.76	49.3369	7.02402
34.78	45.1117	6.71653
34.8	42.8505	6.54603
34.82	44.1022	6.64095
34.84	46.7983	6.84093
34.86	47.778	6.91217
34.88	47.4461	6.88811
34.9	47.5114	6.89285
34.92	48.9533	6.99667
34.94	52.0293	7.21314
34.96	58.3331	7.63761
34.98	65.9642	8.12184
35	67.6816	8.22688
35.02	63.4247	7.96396
35.04	59.6686	7.72455
35.06	57.1705	7.56112
35.08	55.6992	7.46319
35.1	56.3761	7.5084
35.12	58.3815	7.64078
35.14	59.5038	7.71387
35.16	56.0547	7.48697
35.18	48.6504	6.97498
35.2	41.6003	6.44983
35.22	35.5011	5.95828
35.24	29.27	5.41018
35.26	23.8832	4.88705
35.28	20.4625	4.52355
35.3	19.0237	4.4
35.32	18.9926	4.4
35.34	19.3806	4.40234
35.36	19.823	4.45231
35.38	20.7549	4.55576
35.4	22.7773	4.77256
35.42	25.754	5.07484
35.44	29.2006	5.40376
35.46	32.4656	5.69786
35.48	34.1041	5.83988
35.5	34.0895	5.83862
35.52	33.9629	5.82777
35.54	35.2861	5.94021
35.56	38.7907	6.22822
35.58	45.3051	6.73091
35.6	55.9484	7.47987
35.62	69.6323	8.3446
35.64	79.8807	8.9376
35.66	77.9172	8.82707
35.68	68.3674	8.26846
35.7	60.7154	7.79201
35.72	55.0276	7.41806
35.74	49.6332	7.04508
35.76	45.4299	6.74017
35.78	43.3714	6.5857
35.8	45.1229	6.71735
35.82	52.534	7.24803
35.84	65.4661	8.09111
35.86	78.8695	8.88085
35.88	86.2499	9.28709
35.9	88.3846	9.40131
35.92	86.2883	9.28915
35.94	78.3569	8.85194
35.96	67.2389	8.19993
35.98	54.8607	7.4068
36	44.4448	6.66669
36.02	39.1462	6.2567
36.04	39.3128	6.26999
36.06	43.5236	6.59724
36.08	48.7314	6.98079
36.1	52.5583	7.24971
36.12	53.4481	7.31082
36.14	50.3806	7.09793
36.16	43.7951	6.61779
36.18	37.1445	6.09462
36.2	32.2865	5.68212
36.22	28.9518	5.38069
36.24	27.2824	5.22325
36.26	26.6867	5.16592
36.28	26.7435	5.17141
36.3	28.3722	5.32656
36.32	32.4769	5.69885
36.34	40.1977	6.34017
36.36	53.3258	7.30245
36.38	70.2854	8.38364
36.4	81.2	9.01111
36.42	77.2945	8.79173
36.44	66.3588	8.14609
36.46	54.1616	7.35946
36.48	41.3198	6.42805
36.5	30.4524	5.51837
36.52	23.1821	4.81478
36.54	19.1426	4.4
36.56	17.4125	4.4
36.58	17.0402	4.4
36.6	17.2141	4.4
36.62	17.2051	4.4
36.64	16.7292	4.4
36.66	16.5639	4.4
36.68	17.398	4.4
36.7	19.3836	4.40268
36.72	23.1486	4.8113
36.74	29.4369	5.42558
36.76	37.3295	6.10979
36.78	42.8436	6.5455
36.8	42.0244	6.48262
36.82	37.1332	6.0937
36.84	32.9	5.73585
36.86	31.6848	5.62892
36.88	32.8816	5.73425
36.9	35.8498	5.98747
36.92	41.1211	6.41257
36.94	46.0328	6.78475
36.96	45.6356	6.75541
36.98	40.9629	6.40023
37	37.5054	6.12417
37.02	38.5273	6.20703
37.04	44.9298	6.70297
37.06	55.3751	7.44144
37.08	65.2729	8.07917
37.1	67.8531	8.2373
37.12	58.4459	7.64499
37.14	44.4891	6.67002
37.16	33.7538	5.8098
37.18	27.8111	5.27362
37.2	25.9906	5.09809
37.22	27.4939	5.24346
37.24	31.2621	5.59125
37.26	36.8987	6.07443
37.28	44.4117	6.66421
37.3	53.0266	7.28194
37.32	59.0701	7.68571
37.34	57.6633	7.59364
37.36	50.538	7.10901
37.38	43.4264	6.58987
37.4	38.9101	6.2378
37.42	37.3116	6.10832
37.44	37.1285	6.09331
37.46	37.7637	6.14522
37.48	39.0172	6.24637
37.5	41.0938	6.41045
37.52	44.5629	6.67555
37.54	48.6356	6.97392
37.56	53.1264	7.28879
37.58	58.4259	7.64369
37.6	64.1159	8.00724
37.62	69.9147	8.3615
37.64	75.5664	8.69289
37.66	80.8684	8.99269
37.68	84.5132	9.19311
37.7	88.2634	9.39486
37.72	91.1673	9.54816
37.74	88.7184	9.41904
37.76	84.1781	9.17486
37.78	83.6031	9.14347
37.8	91.1065	9.54497
37.82	110.784	10.5254
37.84	142.898	11.954
37.86	173.164	13.1592
37.88	173.749	13.1814
37.9	145.472	12.0612
37.92	114.483	10.6997
37.94	93.4858	9.6688
37.96	80.0801	8.94875
37.98	70.0072	8.36703
38	60.6315	7.78662
38.02	50.5741	7.11155
38.04	41.9813	6.47929
38.06	35.9468	5.99557
38.08	31.8327	5.64204
38.1	29.2989	5.41284
38.12	27.6474	5.25808
38.14	26.9423	5.1906
38.16	27.9094	5.28294
38.18	30.4052	5.51409
38.2	33.3969	5.779
38.22	36.1448	6.01205
38.24	37.8549	6.15263
38.26	37.956	6.16085
38.28	37.6595	6.13673
38.3	38.2787	6.18698
38.32	39.4078	6.27757
38.34	40.1095	6.33321
38.36	40.2511	6.34438
38.38	40.6342	6.37449
38.4	42.7162	6.53576
38.42	47.5216	6.89359
38.44	54.7455	7.39902
38.46	64.1809	8.0113
38.48	76.0891	8.72291
38.5	85.2996	9.23578
38.52	82.4336	9.07929
38.54	68.2816	8.26327
38.56	53.8497	7.33823
38.58	45.2809	6.72911
38.6	43.1862	6.57162
38.62	47.5457	6.89534
38.64	58.3685	7.63993
38.66	74.2216	8.6152
38.68	88.8627	9.4267
38.7	90.1778	9.4962
38.72	78.6684	8.86952
38.74	67.4678	8.21388
38.76	64.4065	8.02537
38.78	70.4001	8.39048
38.8	82.0282	9.05694
38.82	89.846	9.47872
38.84	83.5225	9.13906
38.86	69.7501	8.35165
38.88	59.1539	7.69116
38.9	52.3327	7.23414
38.92	47.2769	6.87582
38.94	44.7921	6.69269
38.96	45.6104	6.75355
38.98	48.8882	6.99201
39	53.7049	7.32837
39.02	59.4373	7.70956
39.04	65.6583	8.10298
39.06	71.6204	8.46289
39.08	75.3498	8.68043
39.1	76.2821	8.73397
39.12	77.9127	8.82682
39.14	83.6652	9.14687
39.16	91.1799	9.54882
39.18	92.24	9.60417
39.2	87.5565	9.35716
39.22	85.5	9.24662
39.24	87.577	9.35826
39.26	89.5676	9.46401
39.28	85.6974	9.25729
39.3	77.1237	8.78201
39.32	69.7452	8.35136
39.34	67.9736	8.24461
39.36	73.4163	8.56833
39.38	84.6893	9.20268
39.4	98.0171	9.90036
39.42	102.953	10.1466
39.44	92.5341	9.61946
39.46	75.8865	8.71129
39.48	60.4092	7.77234
39.5	47.7631	6.91108
39.52	39.4939	6.28442
39.54	36.2624	6.02183
39.56	37.6434	6.13542
39.58	42.0624	6.48556
39.6	46.6792	6.83222
39.62	50.367	7.09697
39.64	53.4619	7.31176
39.66	56.4346	7.5123
39.68	58.9188	7.67586
39.7	56.27	7.50134
39.72	47.9617	6.92544
39.74	40.1789	6.33869
39.76	36.0697	6.00581
39.78	34.7776	5.89725
39.8	35.5184	5.95973
39.82	37.7025	6.14024
39.84	38.2915	6.18801
39.86	35.3591	5.94635
39.88	31.8557	5.64409
39.9	31.1415	5.58046
39.92	34.1507	5.84386
39.94	39.9639	6.3217
39.96	47.185	6.86913
39.98	54.0113	7.34924
[truncated: 501 more rows]
