# Supplementary material for: A porous metal-organic cage liquid for sustainable CO2 conversion reactions
Source: Nat Commun. 2023 Jun 7;14:3317. doi: 10.1038/s41467-023-39089-x (PMC10247695; doi:10.1038/s41467-023-39089-x)
Supplement: Supplementary file 5 — Source Data [file 41467_2023_39089_MOESM5_ESM.zip › DATA/Pore size.txt]

Cumulative Pore Volume vs. Pore Width
: dV/dW Volume
Pore Width (nm)	dV/dW Pore Volume (cm3/g·nm)
0.52189	0
0.59338	0
0.62913	0
0.66488	1.38666
0.73637	0
0.77211	0
0.84361	0
0.87935	0
0.95084	0.10749
1.02234	0.21044
1.09383	0.10081
1.16532	0
1.23681	0
1.3083	0.00175
1.3798	0.06959
1.48703	0.04307
1.55853	0.02691
1.66576	0
1.773	0
1.84449	0
1.98748	0.00512
2.09472	0.01233
2.20195	0.01476
2.34494	0.00781
2.45218	0.01668
2.59516	0.00435
2.73814	0.01099
2.91687	0.00787
3.05986	0.01138
3.23859	0.00443
3.41732	0.00585
3.59605	0.00632
3.81052	0.00583
4.025	0.00528
4.23948	0.00539
4.45395	0.00855
4.70417	0.00789
4.9544	0.00759
5.20462	0.0048
5.49059	0.00583
5.77655	0.00387
6.09827	0.00307
6.41998	0.00655
6.7417	0.00654
7.09916	0.00938
7.45662	0.00843
7.84982	0.00205
8.27877	0.00207
8.70773	0.0068
9.13668	0.00492
9.63712	0.00272
10.1376	0.00129
10.638	0.00256
11.2099	0.00351
11.7819	0.00388
12.3896	0.00407
13.033	0.00288
13.6764	0.0015
14.3913	0.00144
15.1063	0.0014
15.8927	0.0013
16.7148	0.00188
17.5727	0.00186
18.4664	0.00129
19.3958	0.00131
20.3967	0.00121
21.4333	0.00139
22.5057	0.00133
23.6496	0.00125
24.8292	0.00114
26.116	0.00108
27.4386	0.00102
28.797	9.46066E-4
30.2626	8.67184E-4
31.7996	7.87693E-4
33.4082	5.82322E-4
35.0883	6.17008E-4
36.8756	5.93461E-4
38.7344	4.95025E-4
40.6646	4.10526E-4
42.7379	3.62838E-4
44.8827	0.01086
