# Supplementary material for: A porous metal-organic cage liquid for sustainable CO2 conversion reactions
Source: Nat Commun. 2023 Jun 7;14:3317. doi: 10.1038/s41467-023-39089-x (PMC10247695; doi:10.1038/s41467-023-39089-x)
Supplement: Supplementary file 5 — Source Data [file 41467_2023_39089_MOESM5_ESM.zip › DATA/TG.txt]

23.256	100	25.77	100	22.572	100
23.252	99.99806	25.768	99.99338	22.566	99.99539
23.244	99.99709	25.77	99.98487	22.565	99.99194
23.239	99.99952	25.78	99.97542	22.565	99.98963
23.237	100.00387	25.781	99.96501	22.567	99.9881
23.247	100.00436	25.78	99.95461	22.569	99.98656
23.254	100.00339	25.781	99.94516	22.572	99.98541
23.258	100.00145	25.771	99.93476	22.574	99.98426
23.255	99.99952	25.766	99.92625	22.576	99.98426
23.252	99.99806	25.765	99.91868	22.58	99.98387
23.243	99.99613	25.75	99.91301	22.571	99.98387
23.188	99.99467	25.679	99.90639	22.519	99.98618
23.163	99.99274	25.646	99.89788	22.499	99.98656
23.148	99.99128	25.633	99.89126	22.494	99.98694
23.198	99.99031	25.698	99.8837	22.549	99.98886
23.226	99.9937	25.734	99.88181	22.579	99.9927
23.238	99.99709	25.753	99.87897	22.602	99.99539
23.244	99.99903	25.772	99.87424	22.629	99.99654
23.256	99.99952	25.789	99.86952	22.646	99.99731
23.276	100	25.808	99.86479	22.656	99.99846
23.3	100.00194	25.826	99.86101	22.662	100.00077
23.32	100.00436	25.847	99.85817	22.68	100.00307
23.337	100.00726	25.877	99.85722	22.702	100.0023
23.363	100.00969	25.901	99.85533	22.725	99.99885
23.391	100.00969	25.925	99.85061	22.751	99.99539
23.422	100.0092	25.945	99.84304	22.774	99.99347
23.446	100.00969	25.973	99.83548	22.803	99.99386
23.472	100.01114	26.005	99.82602	22.831	99.99501
23.51	100.01404	26.045	99.81562	22.883	99.99232
23.566	100.01356	26.097	99.79766	22.93	99.9881
23.616	100.01404	26.141	99.77874	22.978	99.98618
23.654	100.01501	26.177	99.75983	23.004	99.9831
23.679	100.01404	26.192	99.74565	23.032	99.9808
23.708	100.01162	26.218	99.7343	23.06	99.97965
23.728	100.01065	26.241	99.7239	23.066	99.97888
23.73	100.01308	26.256	99.71823	23.085	99.97696
23.748	100.01308	26.284	99.71161	23.115	99.97504
23.787	100.01259	26.319	99.70878	23.169	99.97542
23.852	100.01647	26.38	99.70783	23.223	99.97734
23.907	100.01986	26.426	99.7031	23.261	99.97926
23.952	100.02179	26.468	99.69648	23.308	99.9808
23.995	100.02179	26.513	99.68703	23.353	99.98195
24.038	100.02179	26.557	99.67757	23.406	99.98234
24.085	100.02131	26.608	99.67001	23.455	99.98118
24.132	100.02228	26.653	99.66528	23.502	99.97888
24.182	100.02373	26.711	99.66339	23.552	99.97734
24.231	100.02615	26.763	99.65866	23.603	99.97696
24.283	100.02809	26.814	99.65015	23.657	99.97773
24.338	100.02954	26.867	99.63786	23.714	99.97773
24.392	100.02954	26.92	99.62935	23.77	99.97888
24.449	100.03002	26.976	99.62179	23.823	99.97965
24.518	100.02906	27.03	99.61611	23.894	99.97965
24.593	100.02906	27.091	99.60666	23.972	99.97965
24.667	100.02906	27.166	99.59247	24.048	99.98003
24.718	100.02809	27.247	99.57734	24.104	99.98003
24.76	100.0247	27.315	99.55465	24.144	99.9785
24.783	100.0247	27.368	99.53291	24.185	99.9785
24.821	100.02518	27.401	99.51683	24.211	99.97926
24.87	100.02421	27.434	99.50359	24.25	99.97888
24.934	100.02518	27.462	99.48846	24.294	99.97888
25.006	100.02809	27.513	99.47145	24.363	99.98042
25.067	100.03099	27.575	99.45632	24.425	99.98157
25.126	100.03438	27.662	99.44497	24.482	99.98195
25.185	100.03632	27.737	99.43457	24.539	99.98118
25.251	100.03681	27.804	99.42133	24.605	99.97926
25.317	100.03729	27.867	99.40715	24.673	99.97581
25.389	100.03729	27.932	99.39391	24.738	99.9735
25.453	100.03632	28.001	99.37973	24.798	99.97197
25.505	100.03438	28.069	99.36649	24.861	99.97235
25.559	100.03196	28.132	99.3542	24.925	99.97274
25.616	100.03051	28.202	99.34096	24.991	99.97274
25.69	100.03196	28.271	99.32867	25.064	99.97274
25.768	100.03438	28.344	99.31543	25.134	99.97389
25.838	100.03681	28.412	99.30314	25.202	99.97542
25.904	100.03729	28.477	99.29085	25.27	99.97696
25.973	100.03584	28.543	99.27572	25.343	99.97734
26.051	100.03487	28.609	99.25965	25.425	99.97696
26.134	100.03342	28.684	99.24452	25.505	99.97658
26.215	100.03196	28.759	99.23222	25.575	99.97658
26.3	100.03002	28.835	99.22088	25.643	99.97696
26.376	100.02857	28.907	99.20953	25.713	99.97773
26.449	100.02857	28.977	99.19629	25.787	99.97811
26.52	100.02954	29.055	99.184	25.864	99.97773
26.592	100.03051	29.132	99.17171	25.941	99.97773
26.675	100.03099	29.21	99.15753	26.024	99.97658
26.756	100.02954	29.288	99.14145	26.107	99.97466
26.852	100.02712	29.37	99.12443	26.193	99.9712
26.95	100.02664	29.457	99.10647	26.282	99.96851
27.044	100.02567	29.554	99.09039	26.37	99.96698
27.116	100.02373	29.639	99.07527	26.46	99.96582
27.168	100.02373	29.725	99.06014	26.557	99.96314
27.221	100.02276	29.813	99.04028	26.651	99.96083
27.284	100.02228	29.907	99.02232	26.747	99.95814
27.368	100.02325	29.999	99.0053	26.811	99.95584
27.449	100.02179	30.06	98.98828	26.871	99.95392
27.53	100.02034	30.109	98.9722	26.932	99.95162
27.608	100.01986	30.175	98.95424	27.005	99.94931
27.679	100.01889	30.263	98.94005	27.092	99.9497
27.754	100.01792	30.359	98.92776	27.172	99.94893
27.831	100.01598	30.442	98.90507	27.257	99.94778
27.915	100.01501	30.518	98.87954	27.339	99.94624
28.003	100.01404	30.592	98.8559	27.419	99.94547
28.093	100.01308	30.674	98.83699	27.498	99.94509
28.186	100.01211	30.758	98.81997	27.585	99.9447
28.277	100.01065	30.846	98.80484	27.678	99.94394
28.356	100.0092	30.935	98.78877	27.765	99.94202
28.435	100.00823	31.028	98.77175	27.844	99.93818
28.517	100.00823	31.123	98.75284	27.923	99.93434
28.614	100.00872	31.211	98.73487	28.004	99.93088
28.706	100.00726	31.286	98.71501	28.094	99.92934
28.79	100.00533	31.37	98.6961	28.175	99.92896
28.867	100.00291	31.452	98.67719	28.261	99.92896
28.949	100.00194	31.545	98.66112	28.348	99.92858
29.039	100.00048	31.626	98.6441	28.438	99.92858
29.128	99.99855	31.715	98.62519	28.528	99.92781
29.219	99.99661	31.806	98.60628	28.612	99.92742
29.311	99.99419	31.898	98.58548	28.692	99.92742
29.403	99.99274	31.988	98.56467	28.781	99.92781
29.489	99.99128	32.07	98.54104	28.872	99.92896
29.57	99.98983	32.15	98.51645	28.966	99.93126
29.655	99.98983	32.235	98.4947	29.052	99.93395
29.751	99.98983	32.324	98.4739	29.144	99.93549
29.848	99.98935	32.419	98.45499	29.233	99.93472
29.944	99.98741	32.517	98.43608	29.328	99.93318
30.038	99.9845	32.618	98.41528	29.413	99.93203
30.132	99.98257	32.716	98.39353	29.5	99.93165
30.225	99.98257	32.806	98.37084	29.591	99.9305
30.311	99.9816	32.896	98.34909	29.686	99.92742
30.395	99.98111	32.982	98.3264	29.779	99.92243
30.489	99.97869	33.076	98.30465	29.868	99.91898
30.584	99.97579	33.169	98.28291	29.957	99.91706
30.674	99.97288	33.263	98.26116	30.044	99.91667
30.764	99.96949	33.352	98.23941	30.135	99.91629
30.857	99.96755	33.442	98.21766	30.23	99.91552
30.951	99.96513	33.537	98.19686	30.325	99.91475
31.044	99.96368	33.631	98.17606	30.427	99.91475
31.13	99.96319	33.722	98.1562	30.524	99.91514
31.218	99.96174	33.809	98.1354	30.624	99.91629
31.318	99.95981	33.901	98.11365	30.719	99.91629
31.414	99.95642	33.995	98.09001	30.817	99.91514
31.513	99.95399	34.092	98.06354	30.91	99.91437
31.606	99.95206	34.186	98.03896	31.003	99.91398
31.699	99.95109	34.281	98.01248	31.099	99.9159
31.796	99.95012	34.379	97.9879	31.192	99.91667
31.894	99.94964	34.474	97.9652	31.282	99.91667
31.992	99.94915	34.573	97.94157	31.372	99.9159
32.089	99.94818	34.675	97.91793	31.465	99.91398
32.179	99.94625	34.776	97.89523	31.574	99.91206
32.271	99.94334	34.873	97.87538	31.68	99.90861
32.359	99.94092	34.959	97.85363	31.785	99.90515
32.453	99.93753	35.041	97.83094	31.878	99.90246
32.544	99.93608	35.131	97.80541	31.965	99.90093
32.641	99.93366	35.219	97.77988	32.057	99.89901
32.738	99.93123	35.316	97.7553	32.149	99.89747
32.832	99.9293	35.411	97.73449	32.249	99.8967
32.926	99.92736	35.51	97.71464	32.349	99.89594
33.017	99.92687	35.603	97.69478	32.444	99.89478
33.106	99.92591	35.699	97.6702	32.538	99.8944
33.198	99.92397	35.792	97.64278	32.633	99.8944
33.291	99.92203	35.892	97.61725	32.727	99.89517
33.39	99.92058	35.99	97.59361	32.823	99.89594
33.494	99.9201	36.093	97.56902	32.916	99.89632
33.589	99.92058	36.19	97.5435	33.001	99.89594
33.684	99.92106	36.289	97.51702	33.088	99.89555
33.768	99.91864	36.378	97.49149	33.176	99.89517
33.856	99.91477	36.472	97.4688	33.264	99.89478
33.951	99.90993	36.569	97.44989	33.356	99.8944
34.055	99.90605	36.668	97.42719	33.448	99.89363
34.16	99.90508	36.759	97.40261	33.543	99.89171
34.262	99.90411	36.849	97.37708	33.643	99.88864
34.358	99.90266	36.941	97.35344	33.739	99.88442
34.454	99.89976	37.04	97.33264	33.835	99.88096
34.547	99.89588	37.142	97.30995	33.93	99.87827
34.634	99.89346	37.233	97.28536	34.021	99.87712
34.721	99.89104	37.314	97.25889	34.118	99.87597
34.811	99.88862	37.393	97.23147	34.211	99.87443
34.906	99.8862	37.476	97.20594	34.306	99.87366
34.994	99.88426	37.574	97.1823	34.398	99.87213
35.077	99.88232	37.678	97.1615	34.492	99.87213
35.166	99.8799	37.777	97.14164	34.586	99.87213
35.257	99.87845	37.873	97.11895	34.68	99.87213
35.354	99.87699	37.967	97.09626	34.776	99.87328
35.448	99.87699	38.059	97.07073	34.87	99.87328
35.538	99.87603	38.156	97.04614	34.964	99.87366
35.633	99.87409	38.249	97.02156	35.056	99.87366
35.73	99.87118	38.347	96.99697	35.147	99.87328
35.83	99.86779	38.445	96.97428	35.242	99.87251
35.93	99.86683	38.549	96.95159	35.336	99.87213
36.032	99.86537	38.651	96.9289	35.43	99.87251
36.133	99.86344	38.744	96.90715	35.515	99.87405
36.227	99.8615	38.829	96.8854	35.599	99.87443
36.316	99.86053	38.917	96.8646	35.691	99.87136
36.4	99.85908	39.007	96.8438	35.794	99.86675
36.481	99.85811	39.104	96.82016	35.898	99.86176
36.567	99.85617	39.202	96.79368	35.998	99.85907
36.653	99.85375	39.296	96.76815	36.088	99.85638
36.739	99.85133	39.388	96.74357	36.182	99.85485
36.829	99.84842	39.468	96.71899	36.277	99.85408
36.924	99.84552	39.55	96.6944	36.369	99.85331
37.021	99.84503	39.639	96.66982	36.463	99.85254
37.108	99.84455	39.741	96.64713	36.549	99.85216
37.188	99.84455	39.84	96.62349	36.639	99.85178
37.269	99.84213	39.931	96.59985	36.733	99.85216
37.358	99.83874	40.009	96.57527	36.826	99.85293
37.45	99.83632	40.088	96.55257	36.918	99.85446
37.545	99.83438	40.168	96.52988	37.011	99.85562
37.643	99.83293	40.257	96.50908	37.106	99.85485
37.742	99.83051	40.35	96.48638	37.198	99.85331
37.834	99.82808	40.444	96.46369	37.288	99.85293
37.925	99.82469	40.533	96.44289	37.372	99.85293
38.012	99.82179	40.622	96.42398	37.455	99.85254
38.099	99.81985	40.72	96.40507	37.536	99.85139
38.175	99.81888	40.823	96.38143	37.62	99.84909
38.249	99.81743	40.917	96.35779	37.708	99.8464
38.329	99.81452	41.004	96.33604	37.807	99.84218
38.416	99.8121	41.085	96.31335	37.904	99.83834
38.504	99.80968	41.179	96.29066	38	99.83565
38.593	99.80774	41.26	96.26702	38.091	99.8345
38.682	99.80532	41.344	96.24622	38.177	99.83334
38.772	99.80339	41.424	96.22636	38.267	99.83296
38.86	99.80339	41.512	96.20178	38.36	99.83258
38.948	99.8029	41.6	96.17625	38.454	99.83258
39.034	99.80145	41.683	96.15166	38.541	99.83296
39.121	99.79806	41.768	96.13086	38.626	99.83219
39.203	99.79418	41.852	96.10817	38.717	99.83181
39.293	99.79225	41.941	96.08359	38.804	99.83219
39.385	99.7908	42.03	96.059	38.895	99.83334
39.482	99.78886	42.114	96.03726	38.984	99.83373
39.573	99.78644	42.197	96.01645	39.068	99.83334
39.659	99.78353	42.281	95.99565	39.15	99.83258
39.743	99.78305	42.367	95.97579	39.23	99.83181
39.82	99.78305	42.455	95.9531	39.311	99.83104
39.897	99.78256	42.539	95.92757	39.394	99.83181
39.974	99.78063	42.622	95.90299	39.475	99.83258
40.049	99.7782	42.704	95.88313	39.556	99.83258
40.127	99.77481	42.786	95.86706	39.639	99.82989
40.212	99.77288	42.869	95.85004	39.73	99.82528
40.291	99.77046	42.951	95.83018	39.822	99.82029
40.379	99.769	43.03	95.80843	39.914	99.8176
40.458	99.76803	43.112	95.78669	40.005	99.81683
40.543	99.7661	43.192	95.76494	40.094	99.81568
40.623	99.76513	43.273	95.74414	40.178	99.81414
40.704	99.76319	43.354	95.72334	40.258	99.81184
40.779	99.76319	43.44	95.70253	40.329	99.81069
40.855	99.76271	43.52	95.68173	40.402	99.81069
40.937	99.76222	43.601	95.66188	40.481	99.81069
41.021	99.76077	43.685	95.64013	40.57	99.8103
41.108	99.7569	43.771	95.62122	40.669	99.80954
41.19	99.75351	43.858	95.60609	40.764	99.80915
41.271	99.75157	43.933	95.59096	40.843	99.80877
41.353	99.74963	44.013	95.57678	40.917	99.80761
41.433	99.75012	44.093	95.55881	40.996	99.80685
41.52	99.75012	44.182	95.53706	41.088	99.80608
41.604	99.75157	44.261	95.51059	41.175	99.80608
41.694	99.75254	44.339	95.48506	41.252	99.80646
41.778	99.75351	44.42	95.46426	41.326	99.80685
41.861	99.75496	44.511	95.44535	41.404	99.80723
41.941	99.75641	44.598	95.42738	41.488	99.8057
42.019	99.75883	44.677	95.40847	41.573	99.80301
42.097	99.75932	44.756	95.38956	41.655	99.79917
42.17	99.7598	44.837	95.36781	41.731	99.79609
42.243	99.75835	44.919	95.34512	41.814	99.79302
42.315	99.7569	44.997	95.32337	41.902	99.79033
42.394	99.75496	45.075	95.30352	41.995	99.7888
42.475	99.75157	45.152	95.28366	42.085	99.78765
42.555	99.74673	45.236	95.26664	42.17	99.78765
42.63	99.73995	45.313	95.24773	42.256	99.78688
42.704	99.73317	45.393	95.22882	42.335	99.78534
42.775	99.72639	45.469	95.20613	42.414	99.78458
42.849	99.71961	45.551	95.18438	42.488	99.78496
42.926	99.71089	45.635	95.16642	42.566	99.78611
43	99.70314	45.718	95.14939	42.641	99.78688
43.075	99.69491	45.796	95.13143	42.715	99.78688
43.153	99.68668	45.869	95.11252	42.793	99.78765
43.237	99.67796	45.939	95.09361	42.868	99.78957
43.321	99.66973	46.011	95.07375	42.945	99.79149
43.397	99.6615	46.087	95.05295	43.024	99.79149
43.473	99.65423	46.159	95.03215	43.098	99.7911
43.552	99.64745	46.235	95.01135	43.172	99.79072
43.631	99.64261	46.308	94.9896	43.241	99.78918
43.705	99.63873	46.38	94.96785	43.319	99.78573
43.777	99.63583	46.452	94.948	43.403	99.78112
43.846	99.63341	46.537	94.92909	43.489	99.77651
43.918	99.63147	46.623	94.91207	43.569	99.77305
43.988	99.62905	46.7	94.89694	43.651	99.77037
44.064	99.62856	46.77	94.8837	43.727	99.76845
44.141	99.62711	46.832	94.87141	43.802	99.7673
44.211	99.62663	46.899	94.85722	43.876	99.76691
44.283	99.62469	46.975	94.83831	43.955	99.76653
44.351	99.62178	47.054	94.81657	44.036	99.76691
44.422	99.61646	47.134	94.79293	44.105	99.76691
44.492	99.60823	47.212	94.77118	44.171	99.76653
44.567	99.60048	47.288	94.75132	44.24	99.76653
44.647	99.59467	47.361	94.73241	44.32	99.76461
44.722	99.59273	47.431	94.71539	44.403	99.76461
44.795	99.58982	47.492	94.69554	44.481	99.76422
44.864	99.58643	47.563	94.67568	44.55	99.76538
44.938	99.58159	47.637	94.65772	44.612	99.76538
45.012	99.57917	47.717	94.63975	44.681	99.76499
45.083	99.57723	47.793	94.62273	44.754	99.76461
45.156	99.57723	47.867	94.60382	44.834	99.76461
45.229	99.57529	47.937	94.58491	44.914	99.76499
45.302	99.57336	48.008	94.56789	44.992	99.76422
45.375	99.56997	48.079	94.55276	45.068	99.76192
45.45	99.56609	48.154	94.53574	45.147	99.75731
45.534	99.56367	48.225	94.51778	45.226	99.75232
45.614	99.56222	48.304	94.50076	45.303	99.7481
45.688	99.56222	48.379	94.48563	45.375	99.74656
45.76	99.56077	48.454	94.46955	45.441	99.74579
45.837	99.55931	48.527	94.4497	45.501	99.74464
45.918	99.55641	48.6	94.42984	45.569	99.7431
45.995	99.55302	48.678	94.41282	45.65	99.74118
46.073	99.55108	48.759	94.40053	45.74	99.74157
46.151	99.54914	48.84	94.38635	45.83	99.74272
46.228	99.54769	48.915	94.36933	45.907	99.7431
46.301	99.54527	48.992	94.34947	45.983	99.7431
46.375	99.54285	49.067	94.33056	46.054	99.74233
46.454	99.54043	49.146	94.31354	46.125	99.74157
46.531	99.53994	49.221	94.29652	46.207	99.74157
46.613	99.53946	49.296	94.27761	46.284	99.74118
46.695	99.53801	49.37	94.25965	46.362	99.74003
46.779	99.53607	49.447	94.24168	46.43	99.73888
46.863	99.53219	49.53	94.2275	46.498	99.7385
46.941	99.5288	49.616	94.21237	46.566	99.73888
47.017	99.52638	49.701	94.19724	46.65	99.73926
47.092	99.52445	49.778	94.18116	46.738	99.73811
47.174	99.52396	49.862	94.16415	46.824	99.73504
47.258	99.52251	49.936	94.14713	46.909	99.73005
47.342	99.52009	50.018	94.12916	46.998	99.72429
47.423	99.51573	50.103	94.1112	47.09	99.71968
47.508	99.5104	50.187	94.09512	47.178	99.71738
47.6	99.5075	50.279	94.08094	47.266	99.71699
47.689	99.50653	50.369	94.06676	47.356	99.71661
47.776	99.50653	50.463	94.05257	47.447	99.71584
47.86	99.50653	50.549	94.0365	47.531	99.7143
47.95	99.50604	50.628	94.02137	47.613	99.71315
48.045	99.50556	50.705	94.0053	47.699	99.71315
48.139	99.50556	50.785	93.98828	47.788	99.71353
48.228	99.50314	50.872	93.97409	47.875	99.71353
48.311	99.5012	50.963	93.95802	47.962	99.71353
48.395	99.49878	51.05	93.94384	48.05	99.71315
48.475	99.49636	51.139	93.92871	48.139	99.71277
48.565	99.49442	51.232	93.91169	48.228	99.71238
48.658	99.49248	51.32	93.89561	48.32	99.71123
48.752	99.49152	51.406	93.87954	48.406	99.71046
48.845	99.49103	51.494	93.8663	48.487	99.70931
48.94	99.49055	51.587	93.84928	48.568	99.70816
49.036	99.48958	51.676	93.83037	48.656	99.70739
49.131	99.48716	51.761	93.81146	48.749	99.70547
49.219	99.4828	51.849	93.79444	48.842	99.70202
49.316	99.47844	51.94	93.77931	48.934	99.69818
49.415	99.47747	52.036	93.76418	49.028	99.69433
49.52	99.47699	52.129	93.74811	49.123	99.69203
49.615	99.4765	52.226	93.73393	49.221	99.68858
49.713	99.47505	52.321	93.71974	49.32	99.68666
49.804	99.4736	52.428	93.70556	49.418	99.68474
49.899	99.47118	52.529	93.68949	49.516	99.68435
49.995	99.46682	52.625	93.66963	49.612	99.68358
50.095	99.46391	52.721	93.65261	49.703	99.68243
50.19	99.46246	52.823	93.63465	49.797	99.68128
50.284	99.46101	52.926	93.62046	49.892	99.67974
50.384	99.46052	53.019	93.60533	49.993	99.67897
50.491	99.45907	53.108	93.58831	50.095	99.67897
50.6	99.45762	53.198	93.56846	50.194	99.67821
50.697	99.45713	53.3	93.55144	50.294	99.67782
50.794	99.45568	53.409	93.53631	50.392	99.67705
50.894	99.4552	53.514	93.52307	50.481	99.67744
51.004	99.4552	53.618	93.50983	50.571	99.67744
51.114	99.45568	53.712	93.49376	50.671	99.67821
51.218	99.45423	53.805	93.47674	50.773	99.67859
51.321	99.45277	53.895	93.46067	50.879	99.67782
51.421	99.45084	53.987	93.44554	50.972	99.67705
51.525	99.4489	54.087	93.43135	51.067	99.67552
51.629	99.44696	54.193	93.41528	51.164	99.67283
51.736	99.44309	54.302	93.40204	51.269	99.66899
51.843	99.4397	54.408	93.38786	51.371	99.66554
51.951	99.43728	54.504	93.3784	51.481	99.66323
52.058	99.43437	54.604	93.36517	51.593	99.66285
52.163	99.43147	54.7	93.35287	51.708	99.66285
52.277	99.42808	54.799	93.33869	51.815	99.66285
52.389	99.42566	54.901	93.32451	51.921	99.66246
52.495	99.42372	55.004	93.30938	52.021	99.66208
52.602	99.42178	55.122	93.29236	52.128	99.66208
52.718	99.42033	55.243	93.27629	52.235	99.66169
52.833	99.41936	55.356	93.26116	52.35	99.66131
52.941	99.41791	55.465	93.24792	52.465	99.65977
53.043	99.415	55.571	93.23185	52.581	99.65862
53.145	99.41209	55.677	93.21388	52.687	99.65632
53.259	99.40822	55.774	93.19686	52.791	99.65555
53.374	99.40677	55.873	93.18457	52.889	99.65555
53.493	99.40628	55.979	93.17133	52.99	99.65555
53.606	99.40725	56.094	93.15715	53.087	99.65555
53.718	99.40628	56.21	93.14107	53.186	99.65632
53.827	99.40386	56.328	93.12595	53.289	99.65747
53.945	99.40096	56.444	93.1146	53.402	99.65824
54.059	99.39902	56.555	93.10136	53.518	99.65785
54.172	99.39757	56.666	93.09001	53.626	99.65517
54.282	99.39708	56.774	93.07583	53.734	99.65094
54.385	99.39611	56.889	93.06165	53.843	99.64557
54.493	99.39369	57.004	93.04841	53.963	99.64288
54.606	99.3903	57.12	93.03423	54.081	99.64057
54.724	99.3874	57.233	93.02004	54.198	99.63904
54.846	99.38546	57.348	93.00586	54.308	99.63635
54.967	99.38498	57.459	92.98979	54.418	99.63482
55.082	99.38449	57.569	92.97182	54.531	99.6329
55.19	99.38352	57.679	92.95859	54.65	99.63136
55.303	99.38062	57.796	92.94535	54.768	99.62982
55.419	99.37771	57.914	92.934	54.886	99.62867
55.542	99.37432	58.034	92.91887	54.999	99.62905
55.664	99.3719	58.147	92.9028	55.116	99.62944
55.783	99.37045	58.262	92.88767	55.234	99.62944
55.9	99.36948	58.371	92.87254	55.349	99.62867
56.014	99.36851	58.487	92.8612	55.46	99.6279
56.134	99.36657	58.6	92.85079	55.574	99.62713
56.257	99.36222	58.717	92.83756	55.692	99.62713
56.385	99.35834	58.83	92.82243	55.811	99.62598
56.511	99.35447	58.952	92.80635	55.931	99.6256
56.632	99.35447	59.071	92.79312	56.046	99.62521
56.746	99.35592	59.195	92.77893	56.158	99.6256
56.858	99.3564	59.321	92.76381	56.265	99.6256
56.981	99.35447	59.45	92.75057	56.38	99.62368
57.101	99.34962	59.575	92.73828	56.506	99.61984
57.225	99.34575	59.698	92.72882	56.636	99.61485
57.341	99.3443	59.813	92.71653	56.763	99.60947
57.467	99.3443	59.926	92.70424	56.886	99.60601
57.585	99.34333	60.039	92.68816	57.005	99.60371
57.707	99.34091	60.154	92.67114	57.127	99.60256
57.825	99.33849	60.274	92.65507	57.251	99.60179
57.947	99.33607	60.395	92.64183	57.382	99.59949
58.067	99.33461	60.521	92.62765	57.51	99.5968
58.186	99.33122	60.644	92.6163	57.628	99.59296
58.306	99.32832	60.768	92.6059	57.741	99.59065
58.424	99.32686	60.897	92.59361	57.855	99.58912
58.543	99.3259	61.03	92.58037	57.975	99.58874
58.662	99.32541	61.156	92.56524	58.097	99.58797
58.79	99.32251	61.265	92.552	58.212	99.58758
58.918	99.3196	61.376	92.53688	58.331	99.58643
59.043	99.31669	61.491	92.52269	58.452	99.58528
59.166	99.31621	61.617	92.50946	58.58	99.58413
59.293	99.31621	61.741	92.49905	58.702	99.58336
59.421	99.31524	61.858	92.48676	58.822	99.58221
59.545	99.31234	61.975	92.47069	58.939	99.58067
59.663	99.30943	62.096	92.45462	59.057	99.57837
59.783	99.30749	62.218	92.43759	59.177	99.5776
59.906	99.30749	62.341	92.42341	59.303	99.57606
60.037	99.30701	62.467	92.41396	59.436	99.57299
60.176	99.30604	62.596	92.40545	59.565	99.56954
60.317	99.3041	62.72	92.39599	59.691	99.56608
60.448	99.3012	62.84	92.38275	59.814	99.56454
60.573	99.29732	62.958	92.36668	59.938	99.56339
60.692	99.2949	63.078	92.35344	60.061	99.56224
60.811	99.29442	63.203	92.34115	60.188	99.56109
60.934	99.29442	63.331	92.33075	60.315	99.5607
61.059	99.29296	63.46	92.31846	60.443	99.5607
61.186	99.29006	63.589	92.30427	60.576	99.56147
61.305	99.28861	63.712	92.29009	60.704	99.56301
61.423	99.28812	63.839	92.2778	60.827	99.56301
61.542	99.28764	63.963	92.26834	60.951	99.56301
61.665	99.2857	64.091	92.25794	61.079	99.56147
61.795	99.28231	64.219	92.24943	61.21	99.56147
61.928	99.27844	64.345	92.23809	61.341	99.56185
62.063	99.27456	64.464	92.22579	61.464	99.56147
62.189	99.27166	64.591	92.21256	61.588	99.56147
62.313	99.26972	64.718	92.19837	61.712	99.56147
62.44	99.26875	64.847	92.18324	61.841	99.56185
62.567	99.26875	64.972	92.17001	61.968	99.56147
62.697	99.26827	65.097	92.16055	62.088	99.56109
62.82	99.26778	65.22	92.1511	62.209	99.5607
62.943	99.2673	65.346	92.14164	62.337	99.55993
63.068	99.26488	65.475	92.12935	62.475	99.55801
63.196	99.26197	65.612	92.1199	62.61	99.55456
63.323	99.25907	65.753	92.1076	62.747	99.55034
63.452	99.25664	65.887	92.09247	62.875	99.54726
63.583	99.25519	66.017	92.07734	63.005	99.54534
63.718	99.25374	66.137	92.06316	63.131	99.54381
63.847	99.25229	66.256	92.05276	63.254	99.54265
63.981	99.25083	66.378	92.04047	63.382	99.54189
64.117	99.24938	66.503	92.03007	63.514	99.54189
64.25	99.24841	66.629	92.01967	63.646	99.54189
64.379	99.24648	66.757	92.01021	63.779	99.5415
64.499	99.24357	66.881	92.0017	63.908	99.54073
64.634	99.24066	67.008	91.9913	64.043	99.53958
64.766	99.23873	67.14	91.97996	64.172	99.5392
64.903	99.23727	67.27	91.96766	64.301	99.53766
65.034	99.23534	67.397	91.95632	64.427	99.53651
65.163	99.2334	67.516	91.94213	64.554	99.53498
65.293	99.23195	67.64	91.92795	64.683	99.53421
65.418	99.23049	67.768	91.91755	64.811	99.53459
65.543	99.2271	67.901	91.90999	64.939	99.53536
65.672	99.22468	68.035	91.90148	65.066	99.53574
65.796	99.22178	68.161	91.89202	65.195	99.53536
65.927	99.22081	68.292	91.87878	65.318	99.53421
66.058	99.21839	68.416	91.86744	65.451	99.53267
66.188	99.21548	68.545	91.85704	65.582	99.5296
66.315	99.21209	68.678	91.84852	65.721	99.52614
66.435	99.20919	68.813	91.83718	65.862	99.52154
66.562	99.20773	68.953	91.82583	65.998	99.51693
66.7	99.20676	69.09	91.8126	66.128	99.51424
66.833	99.20676	69.219	91.79936	66.254	99.51193
66.968	99.20676	69.353	91.78612	66.384	99.5104
67.098	99.20676	69.483	91.77383	66.521	99.50771
67.235	99.20531	69.616	91.76343	66.661	99.50579
67.369	99.20386	69.752	91.75492	66.792	99.50464
67.498	99.20144	69.884	91.74546	66.926	99.50464
67.625	99.19998	70.011	91.73317	67.055	99.50387
67.752	99.19756	70.14	91.71993	67.182	99.50272
67.879	99.19466	70.267	91.70859	67.309	99.50234
67.999	99.19175	70.395	91.70197	67.437	99.5031
68.121	99.19078	70.528	91.69629	67.569	99.50234
68.25	99.18885	70.659	91.68967	67.699	99.5008
68.39	99.18643	70.799	91.67738	67.83	99.49888
68.528	99.18352	70.932	91.66415	67.967	99.49773
68.663	99.18013	71.056	91.65091	68.105	99.49696
68.793	99.17722	71.179	91.64051	68.24	99.49542
68.922	99.17432	71.313	91.63105	68.368	99.49465
69.05	99.1719	71.448	91.62349	68.492	99.4935
69.179	99.17044	71.579	91.61687	68.612	99.49273
69.307	99.16996	71.711	91.60741	68.741	99.49081
69.434	99.16899	71.839	91.59796	68.873	99.48659
69.561	99.16754	71.968	91.58756	69.011	99.48198
69.686	99.1656	72.092	91.57905	69.149	99.47737
69.82	99.16366	72.22	91.56959	69.287	99.4743
69.957	99.16124	72.359	91.55919	69.423	99.47238
70.099	99.15882	72.495	91.54879	69.554	99.47085
70.229	99.15688	72.634	91.53744	69.69	99.46893
70.356	99.15446	72.768	91.5261	69.827	99.46624
70.488	99.15156	72.898	91.51853	69.966	99.46317
70.628	99.14865	73.024	91.51191	70.098	99.46048
70.77	99.14575	73.146	91.5034	70.232	99.45971
70.911	99.14381	73.275	91.49584	70.358	99.45894
71.043	99.14236	73.399	91.48733	70.494	99.45779
71.171	99.14139	73.531	91.47787	70.629	99.45549
71.296	99.13993	73.672	91.46747	70.771	99.45357
71.425	99.13558	73.815	91.45613	70.907	99.45242
71.561	99.13122	73.953	91.44951	71.036	99.45165
71.694	99.1288	74.08	91.44289	71.167	99.45011
71.836	99.12783	74.204	91.43438	71.297	99.44973
71.976	99.12589	74.329	91.42209	71.43	99.44858
72.112	99.12444	74.459	91.41169	71.56	99.44666
72.239	99.12347	74.592	91.40318	71.691	99.44512
72.36	99.12202	74.72	91.39656	71.819	99.44512
72.484	99.12056	74.853	91.38994	71.947	99.44589
72.613	99.1196	74.987	91.38238	72.076	99.44512
72.743	99.11814	75.126	91.37197	72.211	99.44128
72.871	99.11717	75.256	91.36252	72.35	99.43552
72.997	99.11475	75.386	91.35496	72.486	99.42937
73.127	99.11136	75.513	91.35023	72.619	99.42515
73.265	99.10797	75.642	91.34455	72.747	99.4217
73.402	99.1041	75.774	91.33699	72.877	99.41862
73.54	99.10216	75.909	91.32943	73.005	99.41632
73.676	99.10022	76.05	91.32091	73.137	99.41517
73.811	99.09877	76.185	91.31146	73.268	99.41363
73.945	99.09732	76.321	91.30106	73.405	99.41209
74.08	99.09683	76.453	91.29255	73.54	99.41017
74.214	99.09538	76.588	91.28499	73.679	99.40902
74.346	99.09199	76.72	91.27931	73.81	99.40749
74.474	99.08909	76.851	91.26986	73.948	99.40633
74.604	99.08715	76.978	91.26135	74.084	99.4048
74.73	99.08618	77.101	91.25473	74.217	99.40326
74.859	99.08376	77.228	91.24811	74.349	99.40211
74.99	99.08037	77.357	91.24149	74.48	99.40057
75.124	99.07892	77.495	91.23014	74.615	99.39865
75.258	99.07746	77.635	91.22258	74.752	99.39712
75.394	99.07649	77.771	91.21123	74.885	99.39635
75.528	99.07311	77.909	91.20367	75.012	99.39635
75.66	99.06972	78.038	91.19516	75.138	99.3952
75.797	99.06681	78.17	91.19327	75.265	99.39443
75.928	99.06536	78.304	91.19138	75.395	99.39405
76.062	99.06439	78.44	91.18665	75.535	99.39213
76.195	99.06245	78.574	91.1753	75.67	99.38752
76.329	99.06051	78.7	91.1649	75.808	99.38137
76.464	99.05809	78.828	91.15545	75.936	99.376
76.597	99.05519	78.958	91.14883	76.066	99.37177
76.729	99.05277	79.091	91.14032	76.195	99.36909
76.86	99.04938	79.224	91.13086	76.332	99.36755
76.991	99.04647	79.354	91.12141	76.469	99.36601
77.117	99.04357	79.481	91.11384	76.608	99.36448
77.249	99.04066	79.61	91.10912	76.746	99.36256
77.378	99.03921	79.74	91.10439	76.885	99.36025
77.511	99.03775	79.869	91.09966	77.021	99.35833
77.641	99.03582	80	91.09399	77.154	99.3568
77.773	99.03436	80.13	91.08737	77.286	99.35757
77.907	99.03194	80.263	91.08169	77.418	99.35872
78.04	99.02855	80.401	91.07507	77.55	99.3591
78.173	99.02371	80.529	91.07035	77.684	99.35833
78.304	99.02032	80.659	91.06373	77.816	99.35718
78.432	99.0179	80.787	91.05711	77.95	99.35641
78.56	99.01596	80.92	91.04955	78.085	99.35488
78.694	99.01354	81.052	91.04387	78.216	99.35219
78.829	99.01209	81.181	91.03631	78.346	99.35027
78.962	99.01063	81.309	91.02969	78.473	99.35027
79.09	99.00967	81.438	91.02307	78.601	99.35104
79.22	99.00773	81.575	91.0174	78.731	99.35104
79.359	99.00579	81.71	91.01172	78.862	99.34912
79.497	99.00289	81.843	91.007	78.998	99.34605
79.629	98.99998	81.973	91.00132	79.136	99.34144
79.765	98.99611	82.105	90.99565	79.275	99.3376
79.899	98.99272	82.243	90.98809	79.411	99.33491
80.036	98.99126	82.379	90.97863	79.547	99.33222
80.172	98.99126	82.514	90.97012	79.683	99.32953
80.305	98.98981	82.642	90.9635	79.82	99.328
80.449	98.98642	82.772	90.95783	79.957	99.32723
80.586	98.98206	82.907	90.95216	80.09	99.32608
80.72	98.97964	83.049	90.94459	80.226	99.32454
80.849	98.97819	83.195	90.93892	80.367	99.32224
80.976	98.97819	83.332	90.93325	80.508	99.32147
81.105	98.97819	83.467	90.92852	80.64	99.32109
81.233	98.97722	83.593	90.92379	80.769	99.32109
81.361	98.97577	83.72	90.91717	80.905	99.3207
81.491	98.97383	83.845	90.9115	81.043	99.3207
81.62	98.97141	83.974	90.90961	81.18	99.32032
81.75	98.96899	84.106	90.90772	81.308	99.31917
81.886	98.96657	84.236	90.90677	81.434	99.31763
82.025	98.96366	84.37	90.90393	81.56	99.31648
82.167	98.96076	84.506	90.89826	81.692	99.31609
82.301	98.95785	84.643	90.89259	81.83	99.31571
82.434	98.9564	84.777	90.88691	81.963	99.31494
82.56	98.95494	84.907	90.88313	82.088	99.31341
82.694	98.95252	85.034	90.87746	82.213	99.3111
82.83	98.94913	85.16	90.87084	82.342	99.30803
82.97	98.94623	85.291	90.86706	82.479	99.30419
83.107	98.94429	85.427	90.86233	82.622	99.30035
83.237	98.94235	85.563	90.85949	82.769	99.29728
83.364	98.94042	85.695	90.85193	82.91	99.29497
83.493	98.93896	85.825	90.8472	83.047	99.29305
83.624	98.93703	85.955	90.83869	83.183	99.29037
83.759	98.93363	86.085	90.83113	83.317	99.28729
83.897	98.92976	86.215	90.82451	83.456	99.28499
84.035	98.92637	86.344	90.82167	83.587	99.28345
84.165	98.92443	86.475	90.82167	83.72	99.28307
84.288	98.92347	86.604	90.81884	83.849	99.2823
84.417	98.9225	86.735	90.81316	83.986	99.28077
84.551	98.92056	86.873	90.80465	84.125	99.27961
84.685	98.91862	87.011	90.79709	84.263	99.27923
84.822	98.9162	87.143	90.78952	84.397	99.27923
84.953	98.91475	87.273	90.78385	84.531	99.27885
85.082	98.91233	87.406	90.77912	84.664	99.27769
85.207	98.91039	87.544	90.77723	84.795	99.27616
85.337	98.90845	87.676	90.77439	84.921	99.27424
85.474	98.90748	87.801	90.77061	85.051	99.27424
85.613	98.90555	87.925	90.76683	85.183	99.27462
85.742	98.90361	88.06	90.76399	85.322	99.27539
85.871	98.90167	88.195	90.76021	85.452	99.27501
86.004	98.90071	88.329	90.75454	85.58	99.27424
86.144	98.90022	88.462	90.74792	85.702	99.27385
86.285	98.89974	88.594	90.74225	85.829	99.27155
86.419	98.8978	88.727	90.73752	85.963	99.26771
86.55	98.89392	88.857	90.73468	86.101	99.2631
86.679	98.88908	88.987	90.73185	86.24	99.25926
86.815	98.88472	89.118	90.72712	86.376	99.25657
86.949	98.88279	89.25	90.72145	86.511	99.25389
87.082	98.88133	89.383	90.71483	86.649	99.25197
87.216	98.88085	89.514	90.71294	86.788	99.25005
87.348	98.87794	89.644	90.71199	86.929	99.24851
87.483	98.87407	89.775	90.71104	87.066	99.24582
87.615	98.8702	89.904	90.70726	87.195	99.24313
87.747	98.86729	90.034	90.6997	87.323	99.2416
87.881	98.86632	90.166	90.69402	87.456	99.24121
88.012	98.86535	90.298	90.6893	87.598	99.2416
88.14	98.86342	90.431	90.68741	87.742	99.24045
88.265	98.86003	90.564	90.68551	87.883	99.23929
88.396	98.85664	90.699	90.68362	88.015	99.23737
88.528	98.85421	90.836	90.68079	88.146	99.23622
88.661	98.85325	90.971	90.67795	88.277	99.23545
88.793	98.85131	91.105	90.67322	88.411	99.23507
88.926	98.8484	91.239	90.66755	88.547	99.23469
89.057	98.84501	91.369	90.66093	88.683	99.23392
89.191	98.84308	91.502	90.6562	88.818	99.23353
89.326	98.84211	91.627	90.65053	88.946	99.23353
89.473	98.84066	91.754	90.64675	89.065	99.23353
89.609	98.83775	91.881	90.64297	89.178	99.23353
89.74	98.83388	92.014	90.64013	89.297	99.23161
89.864	98.83049	92.153	90.63729	89.424	99.22777
89.992	98.82952	92.288	90.63635	89.556	99.22278
90.128	98.82903	92.419	90.63446	89.696	99.21741
90.262	98.82855	92.548	90.63351	89.834	99.21395
90.397	98.82564	92.676	90.62878	89.975	99.21165
90.524	98.82225	92.808	90.625	90.105	99.21126
90.644	98.82032	92.944	90.62027	90.234	99.21049
90.771	98.81838	93.084	90.61744	90.364	99.20896
90.902	98.81693	93.22	90.61365	90.502	99.20665
91.039	98.81402	93.351	90.61176	90.641	99.20473
91.173	98.81208	93.477	90.60987	90.779	99.20435
91.308	98.81063	93.608	90.60798	90.912	99.2032
91.437	98.80966	93.739	90.6042	91.047	99.20205
91.571	98.80821	93.875	90.60136	91.182	99.19936
91.7	98.80627	94.009	90.60042	91.318	99.19821
91.831	98.80433	94.147	90.59758	91.451	99.19821
91.963	98.8024	94.283	90.59474	91.585	99.19974
92.097	98.80046	94.414	90.59191	91.719	99.20089
92.228	98.79756	94.546	90.59001	91.853	99.20051
92.352	98.79465	94.677	90.58812	91.985	99.19936
92.479	98.79271	94.808	90.58434	92.118	99.19821
92.613	98.79174	94.935	90.57867	92.249	99.19859
92.75	98.79126	95.056	90.573	92.376	99.19936
92.884	98.78884	95.18	90.56638	92.498	99.19859
93.011	98.78593	95.299	90.56165	92.625	99.19705
93.138	98.78351	95.428	90.55976	92.755	99.19398
93.275	98.78109	95.559	90.55881	92.888	99.19091
93.413	98.77915	95.7	90.55881	93.021	99.18745
93.551	98.77673	95.842	90.55598	93.154	99.18477
93.682	98.77528	95.985	90.55219	93.286	99.18285
93.812	98.77286	96.126	90.5503	93.424	99.18016
93.945	98.77189	96.259	90.54841	93.564	99.17824
94.079	98.76947	96.386	90.54652	93.705	99.1767
94.214	98.76802	96.505	90.54179	93.841	99.17593
94.347	98.76414	96.631	90.53612	93.971	99.17517
94.479	98.76027	96.761	90.53139	94.102	99.17478
94.608	98.75688	96.901	90.52855	94.237	99.17363
94.738	98.75446	97.035	90.52761	94.375	99.17171
94.868	98.75252	97.163	90.52855	94.507	99.17017
95	98.7501	97.29	90.52855	94.639	99.16979
95.136	98.74768	97.421	90.52666	94.77	99.17017
95.273	98.74574	97.556	90.52572	94.904	99.17094
95.407	98.74525	97.693	90.52383	95.035	99.17094
95.533	98.74477	97.822	90.52383	95.167	99.17094
95.659	98.7438	97.95	90.52099	95.293	99.16979
95.79	98.7409	98.081	90.51721	95.426	99.16864
95.926	98.73799	98.213	90.51343	95.557	99.16825
96.062	98.73557	98.347	90.51154	95.687	99.16902
96.194	98.73412	98.483	90.50681	95.814	99.16979
96.33	98.73218	98.616	90.50303	95.935	99.16864
96.465	98.73073	98.749	90.4983	96.062	99.1671
96.596	98.72976	98.881	90.49735	96.189	99.16403
96.715	98.72879	99.015	90.49924	96.319	99.16057
96.84	98.72734	99.148	90.49924	96.45	99.15673
96.968	98.72395	99.28	90.49735	96.586	99.15366
97.109	98.72007	99.417	90.49263	96.724	99.15174
97.245	98.71717	99.554	90.49073	96.867	99.15021
97.381	98.71523	99.691	90.49263	97.006	99.14752
97.51	98.71474	99.821	90.49641	97.142	99.1456
97.643	98.71329	99.952	90.49452	97.275	99.14368
97.767	98.71039	100.085	90.48695	97.409	99.14253
97.897	98.70893	100.223	90.4775	97.544	99.14061
98.026	98.70893	100.355	90.46899	97.677	99.13907
98.156	98.70797	100.481	90.46331	97.811	99.1383
98.29	98.70603	100.608	90.46331	97.944	99.13907
98.419	98.70167	100.734	90.46331	98.083	99.13869
98.549	98.69731	100.862	90.46237	98.22	99.13753
98.675	98.69295	100.986	90.45953	98.36	99.13523
98.804	98.68956	101.115	90.45669	98.496	99.13485
98.939	98.68714	101.244	90.45669	98.629	99.13446
99.073	98.68617	101.379	90.45859	98.755	99.13446
99.205	98.68666	101.512	90.45859	98.883	99.13293
99.335	98.68666	101.648	90.45575	99.011	99.13101
99.466	98.68472	101.781	90.45008	99.143	99.12985
99.598	98.6823	101.907	90.44629	99.274	99.12985
99.729	98.67939	102.032	90.4444	99.401	99.13101
99.858	98.67746	102.162	90.44251	99.524	99.13177
99.988	98.67649	102.301	90.44157	99.639	99.13139
100.121	98.676	102.439	90.44157	99.76	99.13024
100.256	98.67552	102.573	90.44062	99.889	99.12717
100.387	98.67358	102.708	90.43967	100.024	99.12333
100.51	98.67019	102.838	90.434	100.166	99.1191
100.638	98.66729	102.969	90.42644	100.303	99.11603
100.764	98.66583	103.094	90.42171	100.442	99.11449
100.894	98.66487	103.217	90.42076	100.581	99.11334
101.024	98.6639	103.349	90.41982	100.72	99.11296
101.159	98.66244	103.484	90.41793	100.855	99.11142
101.29	98.65954	103.623	90.41225	100.987	99.11027
101.421	98.6576	103.757	90.41225	101.117	99.10835
101.552	98.65615	103.882	90.41225	101.246	99.10758
101.685	98.65518	104.011	90.4132	101.378	99.10605
101.817	98.65373	104.136	90.4132	101.509	99.10489
101.947	98.65179	104.268	90.41225	101.647	99.10374
102.079	98.6484	104.401	90.40942	101.788	99.10336
102.211	98.64453	104.535	90.40658	101.926	99.10259
102.345	98.64162	104.667	90.40185	102.061	99.10221
102.479	98.64065	104.805	90.39996	102.189	99.10182
102.607	98.63968	104.945	90.39902	102.32	99.10144
102.731	98.63968	105.082	90.39618	102.449	99.10144
102.852	98.63968	105.221	90.39145	102.577	99.10144
102.986	98.63872	105.348	90.38862	102.701	99.10182
103.128	98.63629	105.481	90.38672	102.824	99.10259
103.265	98.63387	105.608	90.38483	102.953	99.10259
103.395	98.63242	105.734	90.38294	103.08	99.10182
103.52	98.63193	105.859	90.38011	103.21	99.10029
103.645	98.63193	105.991	90.37821	103.34	99.09798
103.779	98.63145	106.125	90.37538	103.468	99.09491
103.912	98.62855	106.259	90.37349	103.602	99.09261
104.053	98.62564	106.387	90.3697	103.738	99.08992
104.191	98.62322	106.525	90.3697	103.881	99.08761
104.325	98.62225	106.666	90.3697	104.021	99.08493
104.451	98.62225	106.806	90.36876	104.155	99.08185
104.577	98.62176	106.935	90.36498	104.283	99.07993
104.702	98.61886	107.06	90.36214	104.418	99.07878
104.829	98.61547	107.185	90.35836	104.555	99.0784
104.958	98.61159	107.312	90.35552	104.693	99.07763
105.082	98.60966	107.437	90.35458	104.824	99.07648
105.207	98.60869	107.565	90.35268	104.955	99.07571
105.335	98.60869	107.693	90.35268	105.091	99.07533
105.467	98.60724	107.822	90.34985	105.226	99.07648
105.603	98.60675	107.956	90.34985	105.36	99.07648
105.737	98.60482	108.085	90.35079	105.493	99.07609
105.87	98.60385	108.216	90.35174	105.629	99.07456
106.001	98.60336	108.341	90.34985	105.768	99.07302
106.131	98.60191	108.472	90.34512	105.903	99.07341
106.266	98.59997	108.603	90.34228	106.035	99.07456
106.402	98.59755	108.739	90.34134	106.159	99.07494
106.532	98.59658	108.871	90.34228	106.283	99.07456
106.66	98.59465	109	90.34134	106.403	99.07341
106.785	98.59222	109.128	90.34039	106.525	99.07264
106.911	98.58932	109.26	90.3385	106.647	99.07302
107.038	98.58787	109.393	90.33567	106.762	99.07341
107.17	98.58641	109.526	90.32905	106.887	99.07264
107.305	98.58496	109.652	90.32243	107.019	99.07149
107.443	98.58351	109.78	90.31865	107.163	99.0688
107.576	98.58205	109.905	90.31865	107.31	99.06573
107.707	98.58109	110.037	90.31959	107.454	99.06342
107.833	98.58012	110.168	90.32054	107.597	99.06189
107.959	98.57818	110.299	90.32148	107.737	99.0615
108.082	98.57721	110.427	90.31959	107.87	99.05958
108.21	98.57576	110.555	90.31581	107.997	99.05843
108.341	98.57382	110.684	90.31014	108.123	99.05689
108.478	98.57237	110.818	90.3073	108.252	99.05574
108.615	98.57092	110.948	90.30635	108.39	99.05497
108.748	98.57092	111.078	90.30541	108.531	99.05459
108.874	98.57092	111.205	90.30352	108.669	99.05459
108.999	98.56898	111.337	90.30257	108.804	99.0542
109.127	98.56656	111.473	90.29973	108.931	99.05267
109.258	98.56268	111.605	90.29973	109.066	99.05267
109.393	98.55978	111.734	90.29784	109.194	99.05267
109.53	98.55784	111.864	90.29973	109.327	99.05305
109.663	98.55784	111.994	90.2969	109.456	99.05305
109.793	98.55784	112.13	90.29312	109.591	99.05305
109.918	98.55784	112.265	90.29028	109.721	99.05344
110.046	98.5559	112.396	90.28933	109.844	99.05344
110.177	98.55348	112.526	90.29028	109.968	99.05382
110.309	98.55106	112.658	90.28933	110.096	99.0542
110.439	98.54864	112.79	90.28839	110.229	99.05536
110.569	98.54719	112.917	90.2865	110.358	99.05574
110.697	98.54573	113.042	90.28839	110.481	99.05613
110.825	98.5438	113.173	90.28744	110.606	99.05459
110.954	98.54138	113.308	90.28555	110.74	99.0519
111.085	98.53896	113.445	90.28272	110.879	99.0496
111.22	98.53799	113.575	90.28272	111.013	99.04729
111.357	98.53799	113.703	90.28366	111.152	99.04537
111.486	98.53799	113.834	90.28272	111.289	99.04345
111.61	98.5375	113.968	90.28082	111.428	99.04153
111.737	98.53508	114.096	90.27988	111.555	99.04
111.867	98.53363	114.224	90.2761	111.681	99.03923
112.001	98.53266	114.354	90.27231	111.808	99.03961
112.134	98.53266	114.484	90.26853	111.945	99.04038
112.26	98.53314	114.613	90.27042	112.083	99.04
112.388	98.53217	114.742	90.27326	112.227	99.03846
112.515	98.53072	114.871	90.27515	112.364	99.03692
112.65	98.52878	115.004	90.27137	112.497	99.03616
112.788	98.5254	115.139	90.26664	112.624	99.03577
112.92	98.52297	115.278	90.2638	112.749	99.03692
113.043	98.52104	115.409	90.26191	112.88	99.03769
113.167	98.51958	115.535	90.26191	113.014	99.03884
113.293	98.5191	115.66	90.25908	113.151	99.03923
113.427	98.51765	115.79	90.25719	113.288	99.03923
113.564	98.51716	115.926	90.25435	113.422	99.03923
113.7	98.51571	116.058	90.25246	113.551	99.03961
113.832	98.51377	116.186	90.24962	113.677	99.04
113.964	98.51135	116.316	90.24584	113.804	99.04038
114.091	98.5099	116.45	90.24395	113.932	99.04115
114.218	98.50941	116.585	90.243	114.061	99.04153
114.345	98.50893	116.712	90.243	114.183	99.04115
114.476	98.50748	116.841	90.24206	114.309	99.03846
114.607	98.50457	116.972	90.24206	114.439	99.03462
114.737	98.50215	117.112	90.24017	114.574	99.03078
114.867	98.50118	117.243	90.24111	114.709	99.02809
114.995	98.50167	117.37	90.24206	114.841	99.02733
115.127	98.50118	117.496	90.243	114.973	99.02733
115.257	98.5007	117.629	90.24111	115.107	99.02656
115.395	98.49925	117.764	90.23922	115.24	99.02579
115.53	98.49828	117.894	90.23733	115.375	99.02502
115.667	98.49634	118.021	90.23638	115.509	99.02502
115.795	98.49489	118.145	90.23166	115.643	99.02541
115.925	98.49392	118.267	90.22787	115.776	99.02502
116.052	98.49295	118.404	90.22598	115.91	99.02464
116.18	98.49198	118.545	90.22504	116.042	99.0231
116.313	98.48956	118.683	90.22315	116.175	99.02272
116.445	98.48665	118.815	90.21842	116.308	99.02272
116.575	98.4852	118.939	90.21464	116.437	99.02387
116.699	98.48472	119.066	90.2118	116.573	99.02464
116.825	98.48423	119.2	90.2118	116.706	99.02502
116.963	98.48375	119.33	90.2118	116.838	99.02579
117.105	98.48278	119.464	90.21085	116.967	99.02656
117.243	98.48278	119.592	90.20896	117.096	99.02733
117.374	98.48278	119.727	90.20518	117.228	99.02771
117.5	98.48181	119.857	90.20518	117.351	99.02809
117.627	98.48084	119.988	90.20329	117.474	99.02848
117.753	98.48036	120.112	90.2014	117.599	99.02848
117.878	98.47842	120.235	90.19762	117.726	99.02886
118.005	98.476	120.368	90.19384	117.856	99.02925
118.132	98.47213	120.509	90.191	117.985	99.02848
118.268	98.47019	120.65	90.19005	118.116	99.02656
118.402	98.4697	120.784	90.18911	118.247	99.02387
118.537	98.4697	120.909	90.18816	118.381	99.0208
118.667	98.46922	121.037	90.18438	118.515	99.01926
118.795	98.46777	121.169	90.17776	118.654	99.01696
118.924	98.46583	121.3	90.17209	118.794	99.01619
119.055	98.46486	121.433	90.17114	118.933	99.01619
119.189	98.46486	121.568	90.1702	119.067	99.01696
119.327	98.46631	121.7	90.1702	119.199	99.01734
119.459	98.4668	121.83	90.16831	119.331	99.01734
119.587	98.46728	121.959	90.16547	119.467	99.01734
119.716	98.46631	122.089	90.16169	119.598	99.01811
119.844	98.46389	122.224	90.15885	119.731	99.01888
119.972	98.46147	122.35	90.15696	119.865	99.01964
120.098	98.46002	122.474	90.15601	120	99.02041
120.221	98.45953	122.598	90.15318	120.133	99.02041
120.351	98.45905	122.723	90.1494	120.263	99.02003
120.487	98.45808	122.853	90.1475	120.398	99.01964
120.623	98.45566	122.981	90.1475	120.532	99.02003
120.761	98.45372	123.11	90.1475	120.661	99.02118
120.894	98.45324	123.243	90.14372	120.788	99.02272
121.024	98.45275	123.379	90.14088	120.916	99.02387
121.15	98.45179	123.517	90.13805	121.045	99.02464
121.276	98.44985	123.655	90.1371	121.17	99.02464
121.406	98.44743	123.787	90.13521	121.292	99.02502
121.541	98.44549	123.918	90.13521	121.411	99.02502
121.679	98.44452	124.048	90.13427	121.53	99.02541
121.815	98.44452	124.177	90.13616	121.656	99.02464
121.95	98.44598	124.306	90.13616	121.791	99.0231
122.084	98.44598	124.435	90.13427	121.929	99.01964
122.214	98.44452	124.57	90.13238	122.063	99.01657
122.341	98.44258	124.705	90.12859	122.196	99.01465
122.467	98.44113	124.841	90.1267	122.335	99.01427
122.597	98.44065	124.975	90.12386	122.471	99.01389
122.726	98.43968	125.105	90.12103	122.606	99.01389
122.857	98.43871	125.23	90.12008	122.741	99.01235
122.986	98.43677	125.354	90.12008	122.878	99.01081
123.114	98.43387	125.482	90.11535	123.017	99.00928
123.246	98.43193	125.611	90.10968	123.152	99.00928
123.381	98.43048	125.743	90.10401	123.28	99.01043
123.519	98.42999	125.873	90.10306	123.408	99.01081
123.654	98.42999	126.007	90.10212	123.538	99.00966
123.787	98.42951	126.141	90.10023	123.672	99.00966
123.915	98.42902	126.273	90.09928	123.809	99.01005
124.042	98.42806	126.399	90.09645	123.943	99.01197
124.168	98.42564	126.526	90.0955	124.077	99.01427
124.293	98.42418	126.653	90.09455	124.206	99.01542
124.428	98.42321	126.784	90.09266	124.332	99.01657
124.557	98.42273	126.913	90.09266	124.455	99.01657
124.69	98.42225	127.042	90.09172	124.585	99.01696
124.813	98.41934	127.17	90.09077	124.712	99.01811
124.942	98.41643	127.305	90.08604	124.843	99.01926
125.076	98.4145	127.441	90.08226	124.97	99.01964
125.212	98.4145	127.574	90.07943	125.098	99.01964
125.348	98.4145	127.703	90.07753	125.222	99.01888
125.478	98.4145	127.83	90.07564	125.348	99.01849
125.605	98.41353	127.962	90.07186	125.479	99.01734
125.732	98.41304	128.09599	90.06997	125.616	99.01504
125.865	98.41111	128.23	90.06619	125.76	99.01197
125.998	98.40965	128.358	90.06241	125.9	99.01005
126.132	98.40723	128.48399	90.05768	126.044	99.01005
126.259	98.40578	128.612	90.0539	126.181	99.00966
126.385	98.40481	128.744	90.052	126.315	99.00928
126.51	98.40384	128.871	90.04822	126.446	99.00889
126.638	98.40287	128.998	90.0435	126.581	99.00851
126.771	98.40094	129.129	90.04066	126.722	99.00813
126.906	98.39852	129.26199	90.04066	126.859	99.00736
127.038	98.39706	129.397	90.0435	126.989	99.00659
127.164	98.39658	129.52499	90.04444	127.119	99.00659
127.289	98.39561	129.653	90.0416	127.251	99.00774
127.42	98.39464	129.78101	90.03499	127.382	99.00889
127.553	98.39416	129.918	90.02931	127.515	99.00928
127.684	98.39416	130.052	90.02458	127.645	99.00813
127.816	98.39416	130.188	90.02175	127.778	99.00774
127.944	98.39319	130.323	90.01891	127.911	99.00813
128.07001	98.39271	130.45799	90.01797	128.04401	99.01005
128.19501	98.39125	130.59599	90.01607	128.172	99.01197
128.326	98.39174	130.727	90.00946	128.299	99.01312
128.46001	98.39222	130.855	90.00378	128.423	99.01389
128.59399	98.39367	130.98399	90	128.551	99.01427
128.726	98.39367	131.11301	90.00095	128.681	99.01581
128.86099	98.39367	131.243	90.00095	128.813	99.01696
128.994	98.39416	131.37601	90.00189	128.938	99.01734
129.12801	98.39416	131.508	90.00095	129.056	99.01734
129.26199	98.39271	131.63901	89.99716	129.174	99.01696
129.395	98.38931	131.772	89.9896	129.302	99.01619
129.52699	98.38593	131.903	89.98298	129.44099	99.01427
129.65801	98.3835	132.035	89.98204	129.58299	99.0112
129.791	98.38302	132.16299	89.98393	129.72301	99.00889
129.92	98.38447	132.28799	89.98393	129.85899	99.00736
130.043	98.38496	132.41701	89.98204	129.99699	99.00659
130.16499	98.38496	132.55299	89.98109	130.13001	99.00582
130.293	98.38302	132.689	89.98109	130.26	99.00505
130.423	98.38108	132.82401	89.9792	130.394	99.00467
130.551	98.37914	132.95399	89.97258	130.526	99.00428
130.683	98.37769	133.084	89.96691	130.66299	99.00505
130.81799	98.37624	133.211	89.96312	130.797	99.0062
130.955	98.37576	133.33501	89.96218	130.931	99.00736
131.089	98.3743	133.461	89.96123	131.065	99.00813
131.22501	98.37333	133.592	89.96123	131.19299	99.00813
131.358	98.37237	133.72	89.96123	131.323	99.00851
131.492	98.37043	133.852	89.95934	131.452	99.00851
131.61999	98.36994	133.979	89.95367	131.578	99.01005
131.752	98.36994	134.11099	89.948	131.71201	99.01158
131.888	98.3714	134.242	89.94327	131.84801	99.0135
132.022	98.3714	134.36999	89.94043	131.991	99.01465
132.153	98.37043	134.49699	89.94138	132.123	99.01619
132.276	98.36898	134.62601	89.94232	132.25301	99.01772
132.401	98.36849	134.761	89.94043	132.379	99.01888
132.52699	98.36801	134.901	89.93665	132.5	99.01964
132.659	98.36752	135.036	89.93003	132.619	99.0208
132.793	98.36704	135.16901	89.92436	132.739	99.02233
132.92799	98.36559	135.298	89.92057	132.86099	99.02272
133.058	98.36413	135.425	89.92057	132.985	99.02195
133.18401	98.36268	135.554	89.91963	133.11	99.01964
133.311	98.3622	135.686	89.91774	133.24499	99.01619
133.439	98.3622	135.81799	89.91301	133.385	99.0135
133.573	98.3622	135.95	89.91112	133.52901	99.01197
133.70799	98.36171	136.08	89.90923	133.67101	99.01158
133.84399	98.36026	136.21001	89.90545	133.80901	99.01158
133.977	98.35735	136.34	89.89883	133.94	99.0112
134.106	98.35493	136.467	89.89221	134.07201	99.0112
134.231	98.35348	136.59599	89.88748	134.207	99.0112
134.36	98.35251	136.722	89.88465	134.345	99.0112
134.491	98.35203	136.849	89.8837	134.482	99.01158
134.621	98.3496	136.981	89.88181	134.618	99.01235
134.75	98.34815	137.119	89.88181	134.76	99.0135
134.882	98.3467	137.259	89.88181	134.90199	99.01427
135.015	98.34573	137.394	89.88086	135.041	99.01504
135.149	98.34428	137.521	89.87803	135.174	99.01465
135.27699	98.34234	137.651	89.8733	135.30499	99.01427
135.40199	98.34234	137.784	89.86857	135.437	99.01427
135.52901	98.34283	137.924	89.86384	135.565	99.01504
135.664	98.34283	138.061	89.85912	135.694	99.01657
135.8	98.3404	138.19701	89.85628	135.82001	99.01734
135.933	98.33798	138.326	89.85155	135.953	99.01849
136.062	98.33604	138.45799	89.84777	136.078	99.01888
136.19501	98.33653	138.589	89.84588	136.201	99.01888
136.32899	98.33701	138.71899	89.84588	136.32201	99.01811
136.461	98.33604	138.85001	89.84682	136.44901	99.01811
136.592	98.33362	138.982	89.84682	136.58099	99.02003
136.726	98.3312	139.11301	89.84399	136.70799	99.02272
136.857	98.32927	139.239	89.83831	136.83501	99.02425
136.98599	98.32878	139.36501	89.83075	136.96201	99.02348
137.11099	98.32878	139.493	89.82602	137.09801	99.02118
137.239	98.32878	139.62199	89.82413	137.237	99.01772
137.36999	98.32733	139.746	89.82035	137.37399	99.01504
137.50301	98.32636	139.86999	89.81657	137.508	99.01197
137.635	98.32491	140	89.81184	137.63901	99.01005
137.767	98.32394	140.134	89.80806	137.774	99.00928
137.896	98.32249	140.26401	89.80711	137.90401	99.01043
138.026	98.32103	140.394	89.80522	138.03301	99.01273
138.157	98.32055	140.522	89.80238	138.164	99.01427
138.295	98.31958	140.65801	89.7986	138.302	99.01427
138.43201	98.31861	140.795	89.79482	138.442	99.0135
138.565	98.31764	140.92799	89.79293	138.58099	99.01389
138.69299	98.31716	141.062	89.79198	138.72	99.01504
138.82001	98.31667	141.189	89.78915	138.851	99.01657
138.946	98.31619	141.31799	89.78442	138.985	99.01696
139.076	98.31571	141.448	89.7778	139.117	99.01657
139.20599	98.31522	141.575	89.77307	139.259	99.01581
139.336	98.3128	141.707	89.76929	139.394	99.01542
139.468	98.31038	141.836	89.76645	139.521	99.01542
139.601	98.30796	141.964	89.76456	139.64101	99.01619
139.732	98.30602	142.09399	89.76172	139.76601	99.01772
139.856	98.30457	142.226	89.75794	139.899	99.01926
139.982	98.30263	142.356	89.75227	140.032	99.0208
140.119	98.30069	142.482	89.74943	140.15801	99.0231
140.256	98.29972	142.612	89.74754	140.28301	99.02502
140.394	98.29827	142.74899	89.7447	140.40601	99.02656
140.523	98.2973	142.885	89.73903	140.52901	99.02656
140.653	98.29633	143.022	89.73336	140.647	99.02694
140.782	98.2973	143.148	89.73147	140.77499	99.02579
140.912	98.29779	143.28301	89.72769	140.90801	99.0231
141.04601	98.2973	143.416	89.72579	141.049	99.01926
141.17799	98.29488	143.55299	89.72107	141.181	99.01581
141.304	98.29198	143.687	89.71539	141.31	99.01427
141.43201	98.29052	143.819	89.70972	141.437	99.01273
141.55901	98.29101	143.951	89.70499	141.57001	99.01273
141.69501	98.29149	144.07899	89.70216	141.70799	99.01312
141.827	98.28859	144.20599	89.69648	141.84599	99.01427
141.96001	98.28568	144.33701	89.68986	141.98399	99.01504
142.091	98.28423	144.47099	89.6823	142.121	99.01504
142.21899	98.28471	144.60899	89.67663	142.261	99.01504
142.353	98.28471	144.741	89.67379	142.397	99.01542
142.49001	98.28229	144.87601	89.6719	142.534	99.01542
142.627	98.2789	145.008	89.67284	142.672	99.01619
142.759	98.27745	145.134	89.6719	142.808	99.01696
142.88901	98.27648	145.257	89.67001	142.94501	99.01772
143.017	98.276	145.379	89.66717	143.076	99.01811
143.144	98.27357	145.51	89.66055	143.21001	99.01734
143.27	98.27164	145.647	89.65582	143.34599	99.01696
143.399	98.27067	145.784	89.6511	143.481	99.01772
143.536	98.2697	145.91701	89.64732	143.61301	99.01888
143.67101	98.26825	146.051	89.64542	143.742	99.02041
143.8	98.26583	146.18201	89.64164	143.867	99.02118
143.924	98.26486	146.313	89.63786	143.989	99.0208
144.05	98.26341	146.442	89.63219	144.11	99.02041
144.183	98.26195	146.571	89.62651	144.233	99.0208
144.319	98.25953	146.702	89.62084	144.35899	99.0231
144.453	98.25759	146.834	89.61611	144.487	99.02579
144.58501	98.25614	146.96899	89.61233	144.612	99.02694
144.71201	98.25566	147.103	89.6076	144.74001	99.02541
144.84399	98.25517	147.23399	89.60193	144.87399	99.02156
144.976	98.2542	147.362	89.59531	145.011	99.01811
145.104	98.2542	147.48801	89.59247	145.151	99.01542
145.235	98.25372	147.617	89.58964	145.28799	99.01427
145.364	98.25324	147.74499	89.58585	145.425	99.01389
145.49499	98.25275	147.873	89.57924	145.561	99.01312
145.625	98.25081	148.00301	89.57356	145.7	99.01273
145.757	98.24936	148.134	89.56884	145.84	99.01273
145.88699	98.24742	148.267	89.56694	145.976	99.01312
146.01601	98.24645	148.397	89.56505	146.108	99.01273
146.145	98.24597	148.53101	89.56222	146.237	99.0112
146.27901	98.24549	148.666	89.55749	146.37601	99.00966
146.42	98.24403	148.80299	89.55182	146.51401	99.00966
146.55701	98.24258	148.94	89.54614	146.653	99.0112
146.686	98.24064	149.065	89.53952	146.791	99.0135
146.815	98.23919	149.189	89.53196	146.925	99.01542
146.948	98.23725	149.313	89.52629	147.056	99.01619
147.076	98.23532	149.448	89.52156	147.189	99.01696
147.20399	98.23241	149.588	89.51778	147.326	99.01734
147.327	98.22902	149.727	89.51399	147.464	99.01772
147.459	98.22612	149.86099	89.50927	147.597	99.01772
147.59399	98.22321	149.993	89.50548	147.728	99.01772
147.724	98.22176	150.12399	89.50265	147.855	99.01849
147.851	98.22079	150.25101	89.49886	147.981	99.01964
147.977	98.22079	150.381	89.49508	148.102	99.02003
148.11501	98.21934	150.507	89.4913	148.22301	99.02003
148.254	98.2174	150.64	89.48752	148.343	99.02003
148.393	98.21449	150.776	89.48468	148.463	99.02041
148.52	98.21256	150.912	89.47901	148.586	99.02118
148.647	98.21159	151.047	89.47239	148.718	99.0208
148.776	98.2111	151.179	89.46577	148.853	99.01964
148.912	98.2111	151.30701	89.4601	148.992	99.01696
149.054	98.20965	151.436	89.45726	149.13001	99.01542
149.19	98.2082	151.56599	89.45064	149.269	99.01465
149.321	98.20481	151.69299	89.44308	149.41	99.0135
149.442	98.2019	151.82001	89.43551	149.549	99.01273
149.56599	98.20045	151.95	89.43079	149.685	99.01235
149.69299	98.19948	152.088	89.42795	149.81599	99.01312
149.819	98.19851	152.228	89.42606	149.948	99.0135
149.94901	98.19657	152.368	89.42228	150.084	99.0135
150.07899	98.19464	152.504	89.41566	150.22099	99.0135
150.213	98.19367	152.636	89.40904	150.36099	99.0135
150.347	98.19367	152.761	89.40431	150.49899	99.0135
150.48	98.19222	152.885	89.39959	150.636	99.01389
150.61	98.19076	153.01199	89.39391	150.773	99.01427
150.746	98.18834	153.143	89.38824	150.911	99.01389
150.883	98.18495	153.278	89.38257	151.04601	99.01427
151.019	98.18059	153.412	89.37689	151.179	99.01465
151.149	98.17769	153.545	89.37311	151.30499	99.01619
151.276	98.1772	153.677	89.36933	151.429	99.01734
151.41	98.17769	153.804	89.3646	151.551	99.01888
151.54401	98.17624	153.93201	89.35893	151.683	99.02003
151.67999	98.1743	154.061	89.35136	151.823	99.0208
151.812	98.17188	154.19099	89.34474	151.961	99.02041
151.94099	98.17139	154.32001	89.33623	152.089	99.02003
152.073	98.17188	154.44901	89.33056	152.209	99.02003
152.203	98.17236	154.57899	89.32678	152.32899	99.02003
152.332	98.17139	154.715	89.32205	152.44901	99.02041
152.466	98.16849	154.849	89.31638	152.56799	99.02156
152.599	98.16461	154.98	89.30881	152.69099	99.02118
152.73801	98.16171	155.11501	89.30125	152.821	99.01926
152.871	98.15977	155.248	89.29463	152.95399	99.01542
152.99899	98.15832	155.37801	89.28896	153.091	99.01158
153.12399	98.15638	155.507	89.28328	153.229	99.00889
153.25	98.15493	155.634	89.27572	153.37199	99.00774
153.379	98.15299	155.76401	89.26721	153.515	99.00659
153.508	98.15057	155.894	89.26154	153.655	99.00659
153.64101	98.14766	156.021	89.25775	153.78999	99.0062
153.77499	98.14476	156.14999	89.25492	153.923	99.00697
153.914	98.14282	156.282	89.24924	154.05499	99.00813
154.047	98.14282	156.41701	89.24263	154.19	99.00928
154.179	98.14185	156.552	89.23601	154.33	99.00966
154.30499	98.1404	156.687	89.23128	154.467	99.00928
154.433	98.13798	156.82001	89.22561	154.601	99.00813
154.564	98.13604	156.952	89.21993	154.73599	99.00736
154.701	98.13507	157.08501	89.21142	154.87399	99.00774
154.838	98.13556	157.218	89.2048	155.011	99.00889
154.972	98.13556	157.353	89.19818	155.145	99.01005
155.09599	98.13507	157.481	89.19346	155.27699	99.0112
155.224	98.13314	157.612	89.18873	155.41299	99.01197
155.356	98.12975	157.742	89.18306	155.545	99.01389
155.492	98.12636	157.87601	89.17644	155.676	99.01581
155.62801	98.12248	158.00501	89.16982	155.798	99.01772
155.757	98.11909	158.136	89.16131	155.92101	99.01811
155.89	98.11764	158.265	89.15469	156.04601	99.01734
156.024	98.11619	158.396	89.14807	156.174	99.01696
156.16	98.11473	158.52699	89.14145	156.30299	99.01619
156.291	98.1128	158.661	89.13483	156.431	99.01657
156.42	98.10989	158.795	89.12821	156.55499	99.01734
156.55	98.10747	158.925	89.1216	156.679	99.01888
156.67799	98.10505	159.05499	89.11592	156.80499	99.01888
156.80701	98.10359	159.19099	89.11025	156.94099	99.01696
156.94299	98.10069	159.326	89.10552	157.08	99.0135
157.08501	98.09585	159.46201	89.0989	157.21899	99.01005
157.226	98.09246	159.59399	89.09039	157.354	99.00889
157.358	98.09052	159.727	89.08188	157.492	99.00774
157.483	98.09052	159.86	89.07716	157.63001	99.00736
157.606	98.08955	159.994	89.07432	157.773	99.00659
157.731	98.08761	160.12601	89.07148	157.92	99.0062
157.857	98.08471	160.26	89.06486	158.06599	99.00544
157.98599	98.0818	160.393	89.05541	158.20399	99.00544
158.117	98.07987	160.524	89.04879	158.343	99.00582
158.24899	98.0789	160.655	89.04122	158.48	99.00659
158.379	98.07793	160.787	89.03555	158.61501	99.00659
158.511	98.07648	160.916	89.02704	158.746	99.0062
158.644	98.07357	161.04201	89.02042	158.877	99.00428
158.778	98.07115	161.17	89.01475	159.009	99.00313
158.907	98.06824	161.301	89.00813	159.145	99.00198
159.03799	98.06631	161.433	88.99868	159.27499	99.00275
159.16901	98.06437	161.564	88.99111	159.407	99.0039
159.3	98.06243	161.69901	88.98544	159.537	99.00467
159.42999	98.06146	161.83299	88.98071	159.66701	99.00505
159.556	98.05953	161.968	88.97504	159.799	99.00582
159.686	98.05614	162.10001	88.96747	159.929	99.00774
159.815	98.05178	162.232	88.95991	160.056	99.00928
159.94901	98.04839	162.364	88.95045	160.18201	99.01005
160.082	98.04645	162.49699	88.94005	160.308	99.01005
160.216	98.04548	162.631	88.93154	160.435	99.01081
160.347	98.04306	162.76199	88.92587	160.565	99.01158
160.479	98.04016	162.895	88.92209	160.687	99.01273
160.616	98.03677	163.02699	88.91831	160.80701	99.01312
160.758	98.03435	163.157	88.91263	160.935	99.01158
160.89	98.03289	163.28101	88.90412	161.067	99.00851
161.01601	98.03192	163.41299	88.89561	161.20799	99.00582
161.144	98.03096	163.547	88.88805	161.351	99.0039
161.276	98.03096	163.688	88.88143	161.498	99.00275
161.41299	98.0295	163.82401	88.87386	161.64101	99.00198
161.54401	98.0266	163.957	88.8663	161.78799	99.00121
161.676	98.02224	164.091	88.85968	161.924	99.00083
161.806	98.01836	164.228	88.85306	162.061	99.00083
161.938	98.01691	164.366	88.8455	162.19299	99.00044
162.067	98.01594	164.50101	88.83794	162.328	99.00006
162.19901	98.014	164.62801	88.82943	162.463	99.00006
162.33	98.0111	164.754	88.82186	162.60001	99.00083
162.463	98.00674	164.88001	88.81335	162.74001	99.0016
162.589	98.00287	165.011	88.80484	162.882	99.00121
162.717	97.99754	165.147	88.79822	163.02	99.00006
162.849	97.99318	165.278	88.79066	163.153	98.99891
162.98399	97.99028	165.409	88.78309	163.28301	98.99814
163.118	97.98737	165.536	88.77648	163.41499	98.99814
163.25101	97.98495	165.67	88.76891	163.55	98.99929
163.38699	97.98204	165.799	88.76135	163.683	98.99929
163.524	97.98059	165.92999	88.75284	163.808	98.99929
163.655	97.97865	166.058	88.74338	163.93201	98.99814
163.778	97.97817	166.19099	88.73487	164.061	98.99814
163.90601	97.97575	166.326	88.72731	164.187	98.99891
164.039	97.97139	166.46201	88.72163	164.315	99.00083
164.176	97.96703	166.597	88.71407	164.44	99.00236
164.308	97.96316	166.727	88.70461	164.565	99.0039
164.439	97.96025	166.858	88.69516	164.688	99.00467
164.571	97.95735	166.98599	88.68949	164.812	99.0039
164.703	97.95541	167.117	88.68476	164.937	99.00275
164.832	97.95492	167.248	88.67814	165.069	99.00044
164.96201	97.95347	167.38001	88.67057	165.203	98.99776
165.09399	97.95008	167.513	88.66301	165.341	98.99622
165.23599	97.94621	167.646	88.65355	165.479	98.9943
165.375	97.94476	167.77699	88.64315	165.61999	98.99315
165.513	97.94427	167.91299	88.63275	165.758	98.99238
165.646	97.9433	168.04601	88.62519	165.898	98.99161
165.77499	97.9404	168.17999	88.61668	166.036	98.99123
165.903	97.93604	168.314	88.60817	166.173	98.99161
166.036	97.93071	168.44299	88.60061	166.317	98.992
166.17101	97.92587	168.57201	88.5921	166.459	98.99315
166.30299	97.92345	168.701	88.58169	166.597	98.99315
166.433	97.92248	168.839	88.57035	166.728	98.99277
166.563	97.92199	168.978	88.56089	166.86099	98.992
166.696	97.91957	169.11099	88.55333	166.996	98.99123
166.83299	97.91715	169.237	88.54482	167.135	98.98969
166.967	97.91424	169.362	88.53631	167.27	98.98777
167.095	97.91086	169.489	88.52591	167.405	98.987
167.218	97.90747	169.621	88.51551	167.541	98.98777
167.34399	97.90553	169.75301	88.50605	167.675	98.98816
167.474	97.90408	169.89	88.49754	167.80499	98.98777
167.60899	97.90214	170.024	88.4862	167.935	98.98816
167.73801	97.89875	170.159	88.47485	168.067	98.98931
167.869	97.89487	170.29201	88.4635	168.198	98.98969
167.99699	97.89245	170.424	88.4531	168.332	98.99008
168.131	97.88955	170.556	88.44365	168.46001	98.98969
168.263	97.88713	170.68201	88.43419	168.59	98.99046
168.397	97.88374	170.815	88.42568	168.716	98.99161
168.52499	97.88035	170.951	88.41812	168.839	98.99238
168.65601	97.87696	171.08701	88.40866	168.957	98.99315
168.78799	97.87453	171.222	88.39921	169.078	98.99353
168.922	97.87211	171.351	88.3907	169.205	98.99315
169.054	97.86921	171.485	88.38124	169.347	98.99046
169.181	97.86582	171.618	88.37084	169.49699	98.98624
169.30901	97.86146	171.75301	88.36044	169.643	98.98317
169.439	97.85662	171.886	88.34909	169.77699	98.98125
169.569	97.85226	172.015	88.34058	169.909	98.98086
169.7	97.84838	172.147	88.33018	170.04601	98.98048
169.83	97.84596	172.284	88.31978	170.187	98.98048
169.961	97.84499	172.42101	88.30654	170.33	98.98009
170.09599	97.84306	172.55299	88.29709	170.464	98.97971
170.23	97.83967	172.681	88.28952	170.59599	98.97933
170.367	97.83579	172.813	88.28291	170.73	98.97779
170.504	97.83192	172.94901	88.27439	170.86999	98.97664
170.638	97.82901	173.08501	88.26305	171.013	98.97587
170.769	97.82708	173.21899	88.25454	171.155	98.97664
170.897	97.82514	173.352	88.24508	171.28999	98.97741
171.024	97.82272	173.481	88.23657	171.425	98.97741
171.151	97.81739	173.61	88.22712	171.56	98.97741
171.287	97.81206	173.735	88.21766	171.69299	98.97702
171.42101	97.80722	173.867	88.20726	171.83099	98.97702
171.558	97.80335	174	88.19402	171.964	98.97702
171.688	97.79947	174.132	88.18173	172.103	98.97625
171.82001	97.79657	174.261	88.16755	172.235	98.97549
171.951	97.79463	174.393	88.15526	172.368	98.97587
172.082	97.79173	174.526	88.14769	172.49499	98.97741
172.217	97.78834	174.66701	88.13824	172.61999	98.97779
172.351	97.78398	174.808	88.12595	172.742	98.97779
172.48399	97.77913	174.94501	88.11176	172.867	98.97741
172.61501	97.77526	175.073	88.09947	172.994	98.97856
172.748	97.77138	175.19701	88.08812	173.119	98.97894
172.881	97.76751	175.326	88.07678	173.239	98.97971
173.013	97.76267	175.453	88.06543	173.36	98.97894
173.148	97.75734	175.58501	88.05503	173.489	98.97779
173.27699	97.75298	175.71899	88.04368	173.63001	98.9751
173.40601	97.75008	175.855	88.03234	173.772	98.97164
173.535	97.74766	175.987	88.02004	173.914	98.97011
173.67101	97.74475	176.11501	88.00775	174.054	98.96972
173.808	97.74184	176.24499	87.99452	174.19299	98.96934
173.946	97.73603	176.37801	87.98317	174.33099	98.9678
174.077	97.73119	176.515	87.97182	174.468	98.96589
174.207	97.72732	176.651	87.96142	174.61301	98.96397
174.338	97.72586	176.784	87.94724	174.75501	98.9632
174.468	97.7249	176.916	87.93495	174.89999	98.9632
174.60001	97.72247	177.04401	87.9236	175.036	98.96281
174.727	97.71812	177.177	87.91415	175.17	98.96128
174.864	97.71279	177.312	87.90091	175.304	98.96051
175	97.70746	177.44701	87.88483	175.44099	98.96128
175.134	97.70359	177.577	87.86876	175.57899	98.96243
175.265	97.7002	177.71001	87.85552	175.717	98.96243
175.394	97.69729	177.847	87.84512	175.855	98.96128
175.52499	97.69439	177.98801	87.83378	175.989	98.96013
175.65601	97.68954	178.121	87.82243	176.11999	98.96013
175.789	97.68422	178.25301	87.8073	176.248	98.95974
175.925	97.67986	178.386	87.79028	176.382	98.96013
176.061	97.67502	178.524	87.7761	176.51401	98.96013
176.19501	97.67017	178.662	87.76097	176.648	98.96089
176.326	97.66581	178.795	87.74584	176.78	98.96051
176.457	97.66242	178.925	87.73071	176.911	98.95974
176.591	97.66	179.052	87.71558	177.043	98.95974
176.726	97.65564	179.188	87.69951	177.166	98.95897
176.86	97.64983	179.323	87.68249	177.284	98.95782
176.992	97.64402	179.459	87.66452	177.40199	98.95705
177.121	97.63869	179.589	87.64845	177.52699	98.95782
177.244	97.63337	179.722	87.63238	177.65401	98.95859
177.37199	97.62852	179.85899	87.6163	177.78999	98.95705
177.507	97.6232	179.989	87.60117	177.929	98.95321
177.642	97.61884	180.119	87.5851	178.071	98.94937
177.776	97.61448	180.24699	87.56902	178.209	98.94669
177.907	97.61061	180.38001	87.5539	178.34801	98.94477
178.043	97.6077	180.51601	87.53593	178.49001	98.94323
178.183	97.60577	180.647	87.51797	178.632	98.94246
178.323	97.60286	180.78301	87.49716	178.77	98.94246
178.45799	97.59898	180.91499	87.47636	178.905	98.94208
178.59	97.59463	181.05	87.45651	179.03999	98.94169
178.718	97.58881	181.183	87.43287	179.17799	98.94208
178.842	97.58349	181.313	87.40923	179.315	98.94285
178.96899	97.57913	181.439	87.38559	179.44901	98.94323
179.10001	97.57526	181.567	87.36195	179.58501	98.94208
179.232	97.5709	181.694	87.33737	179.722	98.94092
179.368	97.56557	181.828	87.31278	179.86099	98.94092
179.498	97.55976	181.96201	87.28915	180.002	98.94054
179.62801	97.55443	182.101	87.26551	180.144	98.93939
179.756	97.54959	182.23399	87.24187	180.28301	98.93747
179.888	97.54572	182.36501	87.21728	180.42	98.93593
180.018	97.54281	182.496	87.19081	180.55299	98.93555
180.153	97.53893	182.631	87.16433	180.683	98.93555
180.284	97.53361	182.767	87.13786	180.81599	98.93632
180.418	97.52828	182.901	87.11044	180.948	98.9367
180.55499	97.52247	183.03301	87.08113	181.08299	98.93785
180.689	97.51811	183.168	87.04992	181.216	98.93785
180.81599	97.51375	183.304	87.01967	181.352	98.93824
180.946	97.50891	183.44299	86.98941	181.477	98.93824
181.078	97.5031	183.57899	86.95915	181.591	98.93824
181.214	97.4968	183.71001	86.92606	181.705	98.93824
181.354	97.49002	183.84	86.89391	181.836	98.93824
181.485	97.48373	183.97	86.85987	181.968	98.93785
181.614	97.47985	184.108	86.82678	182.093	98.9367
181.743	97.47647	184.25	86.79274	182.215	98.93401
181.87601	97.47211	184.38901	86.75965	182.34399	98.93094
182.01	97.4663	184.522	86.72655	182.48801	98.92749
182.14101	97.46048	184.64999	86.69346	182.62801	98.9248
182.27	97.45419	184.78101	86.66036	182.76601	98.92211
182.395	97.44838	184.91	86.62821	182.90401	98.92057
182.523	97.44305	185.041	86.59229	183.04601	98.91904
182.653	97.43869	185.173	86.55635	183.18401	98.91827
182.786	97.4353	185.308	86.51853	183.32201	98.91712
182.924	97.42949	185.44	86.48071	183.45799	98.91712
183.058	97.4232	185.57401	86.441	183.59399	98.91712
183.194	97.41738	185.70799	86.40223	183.728	98.91712
183.326	97.41351	185.847	86.36819	183.866	98.91712
183.45599	97.40963	185.985	86.3351	184.006	98.91712
183.586	97.40382	186.123	86.30295	184.148	98.91673
183.71899	97.39753	186.25101	86.26986	184.287	98.91635
183.851	97.39026	186.382	86.23676	184.426	98.91597
183.983	97.38494	186.51	86.20367	184.562	98.9152
184.114	97.38058	186.643	86.17057	184.692	98.91405
184.25101	97.37767	186.773	86.14032	184.825	98.91289
184.39	97.37332	186.905	86.1129	184.95599	98.91251
184.53301	97.3675	187.03999	86.08642	185.092	98.91289
184.672	97.36072	187.175	86.05995	185.23	98.91328
184.808	97.35346	187.31	86.03347	185.366	98.91289
184.94099	97.34716	187.442	86.007	185.496	98.91289
185.069	97.34087	187.57401	85.98052	185.62399	98.91328
185.196	97.33506	187.705	85.95216	185.74499	98.91328
185.321	97.32973	187.838	85.92568	185.871	98.91366
185.44901	97.32392	187.97301	85.9011	185.993	98.91405
185.57899	97.31714	188.114	85.87746	186.12199	98.91443
185.716	97.30988	188.25	85.85193	186.243	98.91443
185.853	97.30309	188.384	85.8264	186.36301	98.91289
185.987	97.29728	188.513	85.80182	186.483	98.91021
186.11501	97.29293	188.644	85.77818	186.61301	98.90675
186.24001	97.28905	188.77699	85.75454	186.75501	98.90252
186.369	97.28469	188.914	85.73374	186.901	98.89869
186.502	97.27888	189.047	85.71388	187.049	98.896
186.63699	97.27162	189.18201	85.69592	187.196	98.89446
186.77	97.26339	189.31599	85.67322	187.339	98.89446
186.90199	97.25612	189.45	85.65053	187.479	98.89369
187.03301	97.24886	189.586	85.62689	187.617	98.89254
187.16499	97.24305	189.718	85.60798	187.76	98.89024
187.297	97.23772	189.84801	85.58623	187.90199	98.8887
187.43401	97.23385	189.979	85.56543	188.03999	98.88832
187.57201	97.229	190.11501	85.54463	188.174	98.88793
187.709	97.22271	190.25301	85.52572	188.30299	98.88793
187.841	97.21496	190.388	85.50681	188.438	98.88793
187.97	97.20818	190.524	85.48601	188.575	98.8864
188.10001	97.2014	190.65801	85.46615	188.717	98.88448
188.233	97.19413	190.79401	85.44818	188.85899	98.88332
188.369	97.18639	190.929	85.43116	189.00301	98.88332
188.50301	97.17912	191.062	85.41225	189.143	98.88332
188.63901	97.17331	191.192	85.39429	189.276	98.88217
188.773	97.1675	191.321	85.37727	189.411	98.88064
188.90199	97.16169	191.45599	85.3612	189.545	98.87987
189.03	97.15588	191.59399	85.34418	189.679	98.88025
189.159	97.14958	191.731	85.32527	189.81	98.88025
189.291	97.14183	191.86301	85.30824	189.93201	98.88064
189.427	97.13215	191.993	85.29122	190.056	98.88025
189.56599	97.12391	192.12601	85.27421	190.183	98.87949
189.70399	97.11617	192.258	85.25813	190.31	98.87872
189.843	97.10987	192.39101	85.24206	190.436	98.87872
189.978	97.10358	192.52499	85.22409	190.558	98.87987
190.107	97.09631	192.66299	85.20518	190.675	98.88102
190.23399	97.08953	192.802	85.18911	190.79401	98.88141
190.366	97.08227	192.936	85.17776	190.922	98.87949
190.50101	97.07694	193.073	85.16263	191.05901	98.87603
190.634	97.07113	193.21201	85.1475	191.20599	98.87142
190.76199	97.06483	193.352	85.13143	191.352	98.86873
190.88699	97.05902	193.481	85.1163	191.5	98.86681
191.019	97.05273	193.61099	85.10212	191.647	98.86566
191.155	97.04643	193.746	85.08604	191.787	98.86413
191.29601	97.0382	193.884	85.06997	191.925	98.86221
191.435	97.02948	194.018	85.052	192.05701	98.86067
191.571	97.02173	194.144	85.03593	192.194	98.85952
191.70599	97.01495	194.271	85.01702	192.336	98.85798
191.84	97.00817	194.40401	84.99905	192.483	98.85683
191.972	96.99994	194.539	84.98298	192.631	98.85529
192.104	96.99123	194.677	84.9688	192.77699	98.85414
192.233	96.98299	194.81	84.95556	192.91901	98.85414
192.368	96.97621	194.94501	84.93949	193.05499	98.85376
192.50101	96.9704	195.082	84.92152	193.19099	98.85222
192.631	96.96459	195.22099	84.90166	193.323	98.84992
192.761	96.95781	195.357	84.88181	193.457	98.848
192.88699	96.95006	195.494	84.86573	193.589	98.84685
193.02	96.94086	195.631	84.8525	193.72501	98.84608
193.15601	96.93021	195.76601	84.8402	193.86099	98.84416
193.29201	96.92101	195.899	84.82508	193.994	98.84339
193.425	96.91374	196.024	84.80995	194.127	98.84301
193.552	96.90842	196.14999	84.79198	194.258	98.84339
193.681	96.90163	196.284	84.77591	194.386	98.84377
193.81	96.8934	196.423	84.75889	194.511	98.84301
193.948	96.8842	196.563	84.7466	194.63901	98.84262
194.08501	96.875	196.69901	84.73336	194.769	98.84224
194.22301	96.86628	196.82899	84.71823	194.895	98.84224
194.358	96.85854	196.96001	84.70027	195.015	98.84185
194.49001	96.85127	197.09	84.68419	195.138	98.84109
194.63001	96.84352	197.224	84.67001	195.261	98.84032
194.767	96.83481	197.362	84.65677	195.38699	98.83878
194.905	96.8256	197.5	84.64259	195.521	98.83532
195.03799	96.81495	197.63699	84.62935	195.66499	98.8311
195.17101	96.80575	197.769	84.61611	195.811	98.82726
195.304	96.79655	197.905	84.60477	195.955	98.82457
195.433	96.78832	198.041	84.58964	196.09599	98.82227
195.564	96.78008	198.17999	84.57167	196.23399	98.82073
195.694	96.7733	198.315	84.55654	196.36999	98.81881
195.826	96.76604	198.44901	84.53952	196.504	98.81766
195.957	96.75781	198.584	84.52534	196.64101	98.81689
196.093	96.74957	198.716	84.5121	196.782	98.81613
196.229	96.74037	198.841	84.49887	196.924	98.81459
196.356	96.73117	198.967	84.48752	197.061	98.81229
196.49001	96.72149	199.09801	84.47239	197.19701	98.80998
196.63901	96.71228	199.237	84.45537	197.328	98.80883
196.797	96.7026	199.379	84.43835	197.463	98.80883
196.93401	96.69388	199.515	84.42133	197.59801	98.80883
197.051	96.6842	199.651	84.40337	197.74001	98.80806
197.15801	96.675	199.78	84.38635	197.884	98.80614
197.285	96.66725	199.914	84.37027	198.026	98.80384
197.41299	96.65853	200.045	84.3542	198.162	98.80153
197.548	96.64885	200.179	84.33907	198.293	98.80038
197.686	96.63916	200.315	84.32394	198.423	98.8
197.82401	96.63044	200.453	84.30976	198.55299	98.8
197.967	96.62318	200.588	84.29463	198.685	98.80038
198.106	96.61446	200.72	84.2795	198.815	98.79923
198.239	96.60526	200.84599	84.26437	198.948	98.79846
198.36501	96.59509	200.978	84.25114	199.08	98.79769
198.487	96.58589	201.10899	84.2379	199.209	98.79693
198.621	96.57669	201.246	84.22182	199.336	98.79616
198.76199	96.56797	201.382	84.20386	199.46001	98.79539
198.899	96.55877	201.51601	84.18589	199.584	98.79385
199.03	96.55102	201.65199	84.17077	199.705	98.79309
199.15801	96.54231	201.785	84.16036	199.82899	98.79232
199.289	96.53407	201.92	84.14902	199.955	98.79078
199.426	96.52439	202.05299	84.13862	200.09	98.78732
199.567	96.51422	202.185	84.12727	200.233	98.78233
199.709	96.50405	202.31599	84.11214	200.38001	98.77773
199.849	96.49485	202.453	84.09418	200.52499	98.77427
199.987	96.48565	202.592	84.07527	200.666	98.77196
200.114	96.4779	202.73	84.06014	200.80499	98.77081
200.246	96.46821	202.862	84.04879	200.946	98.76889
200.377	96.45756	202.99499	84.0365	201.09	98.76774
200.517	96.44545	203.127	84.02042	201.228	98.76659
200.653	96.43383	203.257	84.00341	201.36501	98.76582
200.785	96.42414	203.388	83.98733	201.508	98.76352
200.912	96.41494	203.523	83.97315	201.64999	98.76083
201.039	96.40671	203.661	83.96085	201.79201	98.75891
201.168	96.39606	203.802	83.94667	201.929	98.75776
201.3	96.38443	203.936	83.93343	202.064	98.75622
201.43201	96.37136	204.071	83.92114	202.201	98.75392
201.56799	96.35877	204.198	83.90601	202.338	98.75161
201.707	96.34763	204.33	83.89183	202.47301	98.75008
201.847	96.33843	204.463	83.87481	202.60899	98.74893
201.981	96.32923	204.605	83.86063	202.737	98.74777
202.119	96.31954	204.74499	83.84266	202.869	98.74547
202.25	96.3084	204.884	83.82659	203	98.74393
202.385	96.29678	205.023	83.81241	203.134	98.74201
202.519	96.28564	205.159	83.80011	203.26601	98.74086
202.65401	96.27644	205.293	83.78593	203.399	98.74048
202.785	96.26966	205.425	83.76891	203.53	98.74086
202.91701	96.2624	205.55901	83.75284	203.664	98.74163
203.048	96.2532	205.696	83.73676	203.799	98.7424
203.187	96.24206	205.83299	83.72353	203.93201	98.74125
203.32401	96.22995	205.967	83.71029	204.06	98.74048
203.46001	96.21833	206.101	83.6961	204.17799	98.73932
203.59	96.20767	206.233	83.68192	204.291	98.73856
203.71899	96.19751	206.367	83.66585	204.40401	98.73702
203.85001	96.18588	206.49699	83.64977	204.53	98.73356
203.981	96.17378	206.63001	83.6337	204.664	98.72934
204.117	96.16167	206.759	83.61952	204.804	98.72473
204.254	96.15102	206.893	83.60628	204.94901	98.72128
204.392	96.13988	207.03	83.59399	205.09	98.7182
204.53101	96.12922	207.16901	83.58075	205.233	98.71628
204.664	96.1176	207.30701	83.5694	205.37199	98.7136
204.793	96.10743	207.444	83.55617	205.51401	98.71206
204.92101	96.09775	207.582	83.54104	205.657	98.71014
205.05499	96.08758	207.71899	83.52402	205.80299	98.70822
205.196	96.07644	207.849	83.507	205.94901	98.70668
205.332	96.06481	207.978	83.48998	206.092	98.70553
205.47099	96.05368	208.10899	83.4739	206.229	98.70361
205.59599	96.04399	208.242	83.46067	206.364	98.70054
205.726	96.03334	208.37601	83.44837	206.504	98.69747
205.862	96.0222	208.507	83.43608	206.644	98.69478
205.99699	96.01058	208.63901	83.41906	206.785	98.69286
206.135	95.99847	208.772	83.40204	206.92101	98.69171
206.268	95.98685	208.90401	83.38691	207.05499	98.69017
206.40401	95.97571	209.03799	83.37368	207.192	98.68825
206.536	95.96554	209.173	83.35855	207.33501	98.68633
206.666	95.95585	209.313	83.34153	207.477	98.68441
206.797	95.94568	209.451	83.32545	207.61501	98.68364
206.92799	95.93358	209.589	83.31316	207.75301	98.68249
207.063	95.91905	209.722	83.30182	207.886	98.68096
207.19701	95.90549	209.854	83.28858	208.018	98.67904
207.33	95.8929	209.98599	83.27156	208.146	98.67712
207.45799	95.88224	210.12399	83.25643	208.274	98.6752
207.592	95.87111	210.258	83.24319	208.399	98.67251
207.728	95.859	210.393	83.22995	208.526	98.67097
207.867	95.84835	210.522	83.21577	208.64999	98.67059
208.00101	95.83769	210.653	83.20064	208.77	98.67059
208.131	95.82849	210.787	83.18551	208.88901	98.66944
208.26199	95.82026	210.924	83.17133	209.007	98.66828
208.393	95.81057	211.065	83.1562	209.134	98.66636
208.53101	95.79895	211.201	83.14391	209.272	98.66329
208.67	95.78539	211.33299	83.13162	209.41299	98.65868
208.80901	95.7728	211.465	83.11933	209.556	98.65484
208.944	95.76069	211.597	83.10514	209.696	98.65177
209.08	95.75052	211.735	83.09001	209.834	98.64985
209.21001	95.73938	211.87199	83.07394	209.97301	98.64793
209.34599	95.72825	212.006	83.0607	210.114	98.64601
209.478	95.71711	212.142	83.04558	210.26	98.64371
209.61301	95.70597	212.287	83.03139	210.407	98.64102
209.75101	95.69435	212.43201	83.01626	210.549	98.63872
209.886	95.68127	212.57401	83.00114	210.686	98.63718
210.019	95.66868	212.709	82.98695	210.821	98.63526
210.14999	95.65658	212.843	82.96993	210.96001	98.63372
210.284	95.64447	212.979	82.9548	211.102	98.63219
210.425	95.63188	213.117	82.93968	211.24699	98.63027
210.569	95.61929	213.252	82.92644	211.39	98.62835
210.71001	95.60573	213.385	82.91131	211.52499	98.62643
210.845	95.59265	213.51199	82.89524	211.657	98.62451
210.97301	95.582	213.642	82.88105	211.789	98.62259
211.10001	95.57183	213.78101	82.86876	211.924	98.61952
211.23	95.56166	213.92101	82.85741	212.062	98.61798
211.36301	95.55052	214.058	82.84229	212.202	98.61721
211.5	95.5389	214.187	82.82527	212.34	98.61606
211.635	95.52631	214.314	82.80919	212.474	98.61414
211.771	95.51226	214.446	82.79312	212.603	98.61145
211.905	95.49822	214.584	82.77988	212.732	98.60915
212.037	95.48514	214.71899	82.76853	212.86099	98.60723
212.164	95.47255	214.85899	82.75719	212.992	98.60569
212.291	95.45948	214.99499	82.74395	213.12399	98.60531
212.424	95.44495	215.131	82.72882	213.25	98.60569
212.55901	95.42994	215.263	82.71369	213.373	98.60608
212.7	95.41444	215.394	82.69951	213.49499	98.60569
212.839	95.39991	215.528	82.68627	213.618	98.60377
212.98	95.38732	215.662	82.67209	213.743	98.6007
213.116	95.37473	215.799	82.65601	213.868	98.59724
213.24899	95.36262	215.938	82.64089	214.004	98.59225
213.382	95.34858	216.076	82.62576	214.151	98.58764
213.515	95.3355	216.20799	82.61157	214.306	98.58227
213.64999	95.32194	216.339	82.5955	214.452	98.57766
213.78101	95.30887	216.46899	82.57848	214.59599	98.57459
213.91299	95.29579	216.607	82.55957	214.735	98.57305
214.04401	95.28223	216.748	82.54161	214.86999	98.5719
214.181	95.26771	216.88901	82.52648	215.00501	98.5696
214.32001	95.25415	217.02499	82.51513	215.13699	98.56691
214.46201	95.2401	217.15199	82.50473	215.278	98.56384
214.60001	95.22799	217.27901	82.49338	215.42	98.56153
214.735	95.21492	217.40801	82.47825	215.565	98.55884
214.868	95.20233	217.54201	82.46123	215.711	98.55769
214.99899	95.18974	217.68401	82.4461	215.855	98.55616
215.133	95.17521	217.825	82.43192	215.998	98.555
215.27	95.1602	217.961	82.41963	216.138	98.55193
215.40801	95.1447	218.09399	82.40639	216.27699	98.55001
215.543	95.13066	218.227	82.39221	216.418	98.54771
215.67799	95.1171	218.36301	82.37803	216.55701	98.54656
215.811	95.10305	218.502	82.3629	216.69099	98.54387
215.94	95.08901	218.63901	82.34682	216.823	98.54156
216.071	95.07448	218.772	82.32886	216.96201	98.53964
216.203	95.05995	218.912	82.31184	217.104	98.53811
216.341	95.04446	219.052	82.29765	217.243	98.53657
216.474	95.03041	219.2	82.28442	217.377	98.53542
216.608	95.01734	219.34599	82.27118	217.508	98.53388
216.74001	95.00281	219.493	82.257	217.634	98.53196
216.87601	94.9878	219.62601	82.24187	217.758	98.52928
217.013	94.97182	219.75501	82.22579	217.879	98.52659
217.151	94.95583	219.877	82.21067	218.00301	98.52352
217.289	94.93985	220.011	82.19554	218.12801	98.52198
217.423	94.92533	220.145	82.18135	218.24899	98.52083
217.554	94.91128	220.27499	82.16622	218.367	98.51968
217.686	94.89772	220.40601	82.15299	218.485	98.51852
217.82201	94.88368	220.537	82.1407	218.61501	98.51507
217.95799	94.87012	220.672	82.1303	218.75301	98.51008
218.09399	94.85608	220.808	82.11895	218.89999	98.50432
218.228	94.84252	220.94099	82.10571	219.047	98.49856
218.35899	94.82992	221.077	82.09153	219.19299	98.49433
218.48599	94.81782	221.218	82.07735	219.338	98.49126
218.623	94.80426	221.36099	82.06222	219.479	98.48896
218.761	94.78973	221.49899	82.04614	219.62199	98.48742
218.901	94.77472	221.631	82.03101	219.765	98.4855
219.03301	94.76116	221.756	82.01778	219.911	98.48281
219.164	94.74953	221.88699	82.00548	220.056	98.48012
219.302	94.73791	222.01601	81.99036	220.198	98.47744
219.439	94.72629	222.146	81.97333	220.339	98.47436
219.575	94.71322	222.28101	81.95537	220.482	98.47091
219.709	94.69917	222.41901	81.94119	220.62601	98.4663
219.84399	94.68464	222.562	81.927	220.768	98.46246
219.981	94.6706	222.702	81.91471	220.90601	98.45977
220.112	94.65704	222.838	81.90053	221.04601	98.45785
220.242	94.64445	222.97	81.88635	221.18401	98.4567
220.37601	94.63186	223.101	81.87216	221.323	98.45516
220.51401	94.61927	223.23399	81.85987	221.461	98.45286
220.657	94.60667	223.371	81.84852	221.599	98.45094
220.78799	94.59457	223.508	81.83529	221.73599	98.44902
220.918	94.5844	223.646	81.8211	221.87399	98.4471
221.04601	94.57423	223.782	81.80881	222.01199	98.44403
221.175	94.56406	223.916	81.79652	222.14101	98.44096
221.31	94.55292	224.049	81.78328	222.268	98.4375
221.448	94.54033	224.17999	81.7691	222.39101	98.43404
221.588	94.52677	224.314	81.75492	222.517	98.43059
221.72301	94.51273	224.45399	81.74168	222.642	98.42867
221.854	94.50062	224.59399	81.7275	222.767	98.42828
221.98599	94.489	224.735	81.70764	222.893	98.4279
222.12199	94.47641	224.86999	81.68211	223.017	98.42598
222.259	94.46285	225	81.65942	223.142	98.42406
222.399	94.44735	225.135	81.6424	223.26199	98.42099
222.537	94.43137	225.269	81.62821	223.38699	98.41715
222.66701	94.41684	225.407	81.61498	223.519	98.411
222.795	94.40328	225.54401	81.60079	223.66	98.40409
222.925	94.39166	225.68401	81.58472	223.806	98.3991
223.06	94.37907	225.828	81.5677	223.94901	98.39526
223.19701	94.36405	225.97	81.54973	224.091	98.39296
223.334	94.34711	226.11	81.5365	224.23801	98.38912
223.47099	94.32967	226.24499	81.52515	224.382	98.38566
223.607	94.31466	226.37399	81.5138	224.52699	98.38182
223.744	94.29965	226.50301	81.50057	224.66901	98.37836
223.877	94.28415	226.638	81.4826	224.81	98.37683
224.01401	94.26865	226.77699	81.46653	224.952	98.37568
224.147	94.25413	226.91901	81.45046	225.09599	98.37529
224.286	94.2396	227.051	81.43627	225.24001	98.3726
224.427	94.22459	227.18201	81.41736	225.382	98.36761
224.564	94.20909	227.311	81.3994	225.521	98.36185
224.69901	94.19408	227.44901	81.38143	225.659	98.35724
224.82899	94.17955	227.59399	81.3663	225.801	98.35456
224.963	94.16405	227.73399	81.35306	225.94901	98.35264
225.09599	94.14807	227.87399	81.34172	226.09599	98.3511
225.231	94.13112	228.01	81.32754	226.241	98.3488
225.368	94.11417	228.149	81.31241	226.379	98.34572
225.5	94.09674	228.28799	81.29728	226.511	98.34227
225.631	94.08027	228.423	81.28309	226.642	98.3392
225.757	94.06381	228.55499	81.2708	226.776	98.33612
225.893	94.04831	228.687	81.25473	226.912	98.3342
226.034	94.03281	228.821	81.2396	227.049	98.33113
226.173	94.01587	228.95399	81.22353	227.179	98.32768
226.314	93.99891	229.08701	81.20934	227.304	98.3246
226.452	93.98293	229.222	81.19516	227.426	98.32268
226.588	93.96792	229.364	81.18192	227.548	98.32115
226.722	93.95194	229.504	81.16963	227.674	98.31884
226.853	93.93257	229.638	81.15545	227.799	98.31577
226.98801	93.91272	229.77	81.14221	227.922	98.31232
227.125	93.89238	229.90401	81.12519	228.041	98.31001
227.26199	93.87397	230.04401	81.11006	228.159	98.30694
227.39999	93.85751	230.18401	81.09588	228.29401	98.30233
227.53	93.84104	230.319	81.08075	228.437	98.29696
227.662	93.82506	230.452	81.06657	228.591	98.29043
227.795	93.80763	230.58701	81.04955	228.73801	98.28582
227.93201	93.78777	230.726	81.03347	228.883	98.28159
228.063	93.76743	230.862	81.01551	229.02499	98.27852
228.198	93.7471	230.99899	80.99943	229.166	98.27507
228.327	93.72724	231.132	80.98525	229.308	98.27123
228.464	93.70835	231.272	80.97296	229.45	98.267
228.597	93.69043	231.409	80.95972	229.59399	98.26355
228.73599	93.67397	231.541	80.94554	229.733	98.26009
228.877	93.65751	231.675	80.93041	229.87199	98.25702
229.018	93.64007	231.811	80.91812	230.007	98.25472
229.153	93.62118	231.951	80.90299	230.142	98.25164
229.28301	93.60181	232.08701	80.88597	230.27901	98.24742
229.414	93.58147	232.22099	80.86706	230.422	98.2432
229.543	93.56113	232.356	80.85004	230.561	98.23859
229.679	93.53934	232.493	80.8368	230.702	98.2359
229.81799	93.51803	232.63001	80.81978	230.843	98.23206
229.96201	93.49769	232.767	80.80276	230.98399	98.22899
230.102	93.48123	232.903	80.78385	231.12801	98.22592
230.23399	93.46622	233.037	80.76872	231.268	98.22361
230.36501	93.45072	233.173	80.75454	231.40801	98.22054
230.49899	93.4328	233.313	80.7413	231.54401	98.21747
230.63699	93.41246	233.453	80.72523	231.677	98.21516
230.77699	93.39164	233.588	80.70726	231.81	98.21286
230.916	93.37179	233.724	80.6893	231.94501	98.21017
231.051	93.35241	233.85899	80.67511	232.076	98.2071
231.185	93.33401	233.99699	80.66282	232.209	98.20441
231.317	93.31658	234.134	80.64958	232.33701	98.20172
231.451	93.29914	234.27499	80.63162	232.461	98.19788
231.584	93.2822	234.41299	80.6146	232.57899	98.19366
231.72	93.26476	234.548	80.59758	232.696	98.18982
231.86099	93.24829	234.679	80.58529	232.82001	98.18675
232.002	93.23232	234.81	80.57205	232.944	98.18367
232.138	93.21633	234.94	80.55787	233.07401	98.18022
232.265	93.20035	235.075	80.54179	233.209	98.17561
232.396	93.18292	235.214	80.52477	233.354	98.16947
232.53301	93.16403	235.36	80.51059	233.502	98.16332
232.677	93.14418	235.502	80.49641	233.649	98.1568
232.82001	93.1219	235.63699	80.48317	233.798	98.1518
232.957	93.10011	235.767	80.47182	233.944	98.14758
233.09	93.07977	235.896	80.46048	234.08501	98.14489
233.22301	93.06137	236.032	80.44818	234.228	98.1422
233.357	93.04345	236.17	80.434	234.37399	98.13913
233.491	93.02505	236.311	80.41793	234.522	98.13452
233.625	93.00568	236.44901	80.39996	234.66499	98.13068
233.758	92.98679	236.58299	80.38105	234.80299	98.12646
233.89	92.96839	236.716	80.36214	234.939	98.12416
234.022	92.95047	236.853	80.3489	235.076	98.12108
234.155	92.93255	236.993	80.3385	235.214	98.1184
234.291	92.91366	237.129	80.3281	235.357	98.11417
234.429	92.89526	237.263	80.31486	235.502	98.11033
234.567	92.87734	237.399	80.29879	235.646	98.10649
234.70799	92.85894	237.535	80.27988	235.787	98.1038
234.845	92.84151	237.67101	80.26097	235.92799	98.10073
234.979	92.82407	237.804	80.24395	236.07001	98.09804
235.11	92.80712	237.935	80.22977	236.21001	98.0942
235.243	92.78921	238.07001	80.21464	236.349	98.08998
235.377	92.77032	238.20399	80.19762	236.491	98.08576
235.515	92.75095	238.341	80.1806	236.627	98.08191
235.651	92.73255	238.479	80.16263	236.761	98.07807
235.789	92.71415	238.618	80.14372	236.89	98.07462
235.923	92.69671	238.756	80.12576	237.023	98.0704
236.054	92.67879	238.88901	80.11063	237.151	98.06694
236.187	92.66184	239.02	80.0955	237.278	98.06463
236.323	92.64586	239.15401	80.08321	237.39999	98.0631
236.461	92.63037	239.29401	80.06808	237.52	98.06079
236.59801	92.61438	239.438	80.05295	237.63901	98.05696
236.73399	92.59792	239.57401	80.03593	237.76199	98.05235
236.86999	92.58242	239.70799	80.01986	237.89	98.04889
237.007	92.56596	239.842	80.00567	238.023	98.04505
237.14	92.54901	239.974	79.99244	238.15801	98.04083
237.26601	92.53012	240.107	79.97825	238.297	98.0343
237.394	92.5122	240.239	79.96501	238.44299	98.02777
237.52499	92.49429	240.377	79.94894	238.588	98.02201
237.66299	92.47734	240.515	79.93098	238.729	98.01663
237.8	92.45893	240.65601	79.91112	238.875	98.01318
237.938	92.43956	240.793	79.89315	239.021	98.00896
238.076	92.41874	240.933	79.87897	239.16701	98.00588
238.213	92.39792	241.071	79.8629	239.302	98.00204
238.345	92.37903	241.207	79.84588	239.438	97.9982
238.481	92.36111	241.34599	79.82791	239.573	97.99436
238.61501	92.34319	241.481	79.81184	239.714	97.98976
238.752	92.32431	241.618	79.79577	239.85899	97.98553
238.885	92.30542	241.756	79.78064	240.01	97.98092
239.019	92.28653	241.895	79.76645	240.155	97.97785
239.15801	92.26571	242.03301	79.75227	240.297	97.97478
239.298	92.2444	242.164	79.73525	240.433	97.97209
239.44	92.22164	242.29401	79.71823	240.57401	97.96825
239.575	92.20227	242.426	79.69932	240.716	97.96364
239.70599	92.1829	242.55901	79.68419	240.858	97.95904
239.83501	92.1645	242.69299	79.66906	240.994	97.95481
239.972	92.14464	242.83	79.65583	241.131	97.95136
240.112	92.12479	242.97099	79.64259	241.267	97.9479
240.25501	92.10445	243.112	79.62935	241.40801	97.94521
240.393	92.08411	243.24699	79.61517	241.54601	97.94214
240.528	92.06425	243.382	79.59815	241.679	97.93868
240.66	92.04537	243.517	79.58302	241.811	97.93523
240.78799	92.02648	243.65401	79.56789	241.94299	97.931
240.916	92.00711	243.79401	79.55465	242.077	97.92678
241.048	91.98629	243.93201	79.53858	242.214	97.9214
241.186	91.96643	244.071	79.51872	242.34801	97.91718
241.327	91.94754	244.202	79.50076	242.477	97.91334
241.465	91.92963	244.338	79.48185	242.60001	97.91065
241.597	91.91219	244.476	79.46861	242.716	97.9072
241.727	91.8933	244.61301	79.45348	242.83	97.90374
241.86099	91.87297	244.746	79.43835	242.95399	97.89951
242	91.85117	244.877	79.42417	243.086	97.89491
242.144	91.8289	245.009	79.40904	243.233	97.88876
242.285	91.80711	245.146	79.39297	243.37801	97.88185
242.41901	91.78628	245.28101	79.375	243.52499	97.87455
242.547	91.76594	245.41901	79.35704	243.67	97.86841
242.676	91.7456	245.561	79.34191	243.817	97.8638
242.811	91.72526	245.701	79.32772	243.96001	97.86073
242.952	91.70347	245.84	79.31165	244.102	97.85843
243.092	91.68216	245.97099	79.29558	244.24499	97.85612
243.229	91.66134	246.105	79.2795	244.388	97.85382
243.362	91.64197	246.242	79.26343	244.528	97.85075
243.493	91.62405	246.38001	79.24641	244.668	97.84729
243.623	91.60565	246.521	79.22561	244.80701	97.84268
243.759	91.58628	246.65801	79.20764	244.95	97.83731
243.90199	91.56594	246.795	79.19346	245.093	97.83231
244.045	91.55044	246.935	79.18022	245.237	97.82732
244.18201	91.53688	247.07201	79.16509	245.386	97.82348
244.317	91.52526	247.207	79.14807	245.532	97.81964
244.448	91.50831	247.338	79.132	245.676	97.81542
244.58	91.48894	247.47	79.11876	245.813	97.81119
244.718	91.46957	247.606	79.10363	245.95	97.80774
244.855	91.44729	247.742	79.08756	246.08299	97.80505
244.99699	91.42356	247.879	79.07054	246.22301	97.80275
245.13699	91.39935	248.02	79.05352	246.36301	97.80006
245.273	91.37514	248.16	79.03744	246.49899	97.7966
245.40601	91.35334	248.29601	79.02137	246.633	97.79199
245.534	91.33252	248.42999	79.0053	246.763	97.787
245.668	91.31121	248.567	78.98922	246.895	97.78239
245.80299	91.29039	248.705	78.97409	247.02499	97.77894
245.94299	91.2686	248.84399	78.95896	247.15401	97.77625
246.08099	91.2468	248.98	78.94194	247.278	97.77433
246.217	91.22356	249.112	78.92303	247.40401	97.77164
246.354	91.19935	249.248	78.90601	247.524	97.76857
246.492	91.1761	249.382	78.88994	247.647	97.76435
246.634	91.15334	249.522	78.87481	247.767	97.76089
246.77499	91.13106	249.662	78.85779	247.893	97.75743
246.918	91.1083	249.804	78.83983	248.023	97.75321
247.05901	91.08603	249.94501	78.82375	248.16	97.74822
247.192	91.06569	250.084	78.80768	248.3	97.74131
247.31599	91.04535	250.224	78.78971	248.44901	97.73478
247.44	91.02404	250.367	78.77175	248.59399	97.7294
247.576	91.00273	250.509	78.75662	248.742	97.72479
247.715	90.97949	250.64999	78.74338	248.884	97.72019
247.854	90.95673	250.78301	78.72825	249.02499	97.71635
247.987	90.933	250.914	78.71312	249.164	97.71212
248.12399	90.90927	251.048	78.69894	249.298	97.7079
248.26199	90.88699	251.181	78.68476	249.438	97.70329
248.397	90.86423	251.31799	78.66868	249.578	97.69907
248.53	90.84195	251.45399	78.64977	249.726	97.69638
248.66701	90.81822	251.592	78.63275	249.87601	97.69369
248.81	90.79256	251.728	78.61573	250.02499	97.69023
248.952	90.76592	251.866	78.59871	250.17	97.68639
249.091	90.74074	252.00301	78.58075	250.312	97.68217
249.222	90.7175	252.14	78.56278	250.452	97.67833
249.34801	90.69425	252.274	78.54955	250.589	97.67487
249.478	90.67052	252.412	78.53631	250.728	97.6718
249.616	90.6434	252.547	78.52213	250.86999	97.66835
249.75501	90.6158	252.68201	78.50605	251.011	97.66451
249.89101	90.58965	252.815	78.49092	251.14999	97.6599
250.026	90.56447	252.951	78.47296	251.286	97.65567
250.15401	90.53977	253.09	78.45594	251.424	97.65183
250.286	90.5141	253.229	78.43797	251.562	97.64799
250.423	90.48698	253.36301	78.42095	251.698	97.64492
250.564	90.46083	253.49699	78.40488	251.82899	97.64223
250.709	90.43565	253.632	78.38975	251.95799	97.63955
250.84801	90.41144	253.772	78.37746	252.092	97.63647
250.98599	90.38625	253.912	78.36233	252.22501	97.63302
251.118	90.3601	254.05	78.34531	252.353	97.62995
251.25101	90.33298	254.186	78.3264	252.47501	97.62687
251.38901	90.30538	254.321	78.30749	252.595	97.6238
251.535	90.27778	254.459	78.28952	252.711	97.61996
251.68201	90.24969	254.59599	78.2725	252.832	97.61651
251.82201	90.22112	254.73599	78.25454	252.95399	97.61343
251.95599	90.19352	254.875	78.23752	253.08501	97.60921
252.088	90.16639	255.01601	78.22145	253.22301	97.60307
252.218	90.13831	255.15801	78.20348	253.36501	97.59692
252.354	90.10731	255.3	78.18362	253.513	97.59116
252.492	90.07681	255.438	78.16471	253.66	97.58617
252.636	90.04775	255.578	78.14959	253.804	97.58195
252.782	90.02014	255.715	78.13446	253.946	97.57811
252.92101	89.994	255.854	78.11744	254.08701	97.57542
253.05	89.96833	255.987	78.09947	254.233	97.57196
253.177	89.94363	256.11499	78.08245	254.382	97.56697
253.311	89.92087	256.242	78.06638	254.52901	97.56198
253.452	89.89956	256.37701	78.0503	254.675	97.55852
253.59801	89.87825	256.51801	78.03234	254.819	97.5566
253.741	89.85453	256.659	78.01343	254.963	97.5543
253.87801	89.82789	256.797	77.99546	255.107	97.55161
254.01	89.7998	256.93201	77.98033	255.24899	97.54739
254.14	89.77172	257.07001	77.9671	255.39	97.54316
254.27499	89.74266	257.20902	77.95197	255.53101	97.53855
254.407	89.71215	257.34399	77.934	255.67	97.5351
254.539	89.68067	257.47699	77.91604	255.812	97.53241
254.67101	89.65016	257.61301	77.89996	255.951	97.53011
254.808	89.62014	257.75601	77.88483	256.08701	97.52627
254.94501	89.59011	257.89801	77.86876	256.22101	97.52166
255.08299	89.55815	258.03699	77.8489	256.35998	97.51667
255.22	89.52474	258.168	77.83094	256.49899	97.51244
255.355	89.49277	258.301	77.81392	256.63901	97.50822
255.48399	89.4642	258.43899	77.80068	256.771	97.50515
255.618	89.43708	258.58099	77.78461	256.90399	97.50207
255.75501	89.41093	258.72	77.76664	257.03799	97.49977
255.894	89.38285	258.85998	77.74489	257.177	97.49747
256.03	89.35282	258.99701	77.72504	257.31399	97.49516
256.164	89.3228	259.13599	77.70802	257.448	97.49209
256.301	89.29277	259.27301	77.69194	257.57599	97.48863
256.435	89.26323	259.40799	77.67682	257.70099	97.48479
256.56699	89.23272	259.54501	77.65885	257.82599	97.48095
256.69699	89.20124	259.68399	77.64183	257.94699	97.4775
256.832	89.16977	259.823	77.62197	258.06699	97.47404
256.97501	89.13781	259.95999	77.60117	258.18701	97.47059
257.12	89.10584	260.09299	77.58037	258.31299	97.46521
257.267	89.07098	260.22699	77.56051	258.44901	97.4583
257.40301	89.03659	260.362	77.5435	258.59299	97.45062
257.53699	89.00415	260.50299	77.52648	258.742	97.44447
257.66699	88.97267	260.64401	77.5104	258.89099	97.43948
257.802	88.94119	260.78201	77.49244	259.03799	97.43526
257.93701	88.90778	260.918	77.47353	259.18799	97.4318
258.078	88.87339	261.05301	77.45745	259.33499	97.42835
258.21899	88.83853	261.18601	77.44138	259.48001	97.4245
258.36099	88.80269	261.32101	77.4253	259.62601	97.42028
258.49301	88.76879	261.45499	77.40639	259.771	97.41567
258.62299	88.73586	261.59699	77.38748	259.914	97.41145
258.75601	88.70535	261.741	77.36857	260.056	97.40761
258.89301	88.67387	261.884	77.34871	260.198	97.40415
259.03101	88.64094	262.022	77.3317	260.33801	97.40108
259.16901	88.6085	262.155	77.31373	260.479	97.39724
259.31201	88.57605	262.29098	77.29671	260.62299	97.39302
259.45001	88.54264	262.42401	77.27969	260.771	97.38879
259.58801	88.50825	262.55801	77.25983	260.918	97.38457
259.72101	88.47387	262.68799	77.24092	261.06201	97.3815
259.85699	88.439	262.823	77.22201	261.20099	97.37842
259.996	88.40317	262.961	77.20499	261.33801	97.37497
260.13199	88.36636	263.10101	77.18892	261.47501	97.37074
260.26502	88.33101	263.237	77.17095	261.61499	97.36614
260.39499	88.29469	263.37299	77.14921	261.75299	97.36153
260.52899	88.25788	263.51001	77.12841	261.88901	97.35692
260.659	88.2206	263.646	77.11138	262.02499	97.35231
260.793	88.18379	263.78101	77.09342	262.16	97.34886
260.927	88.14941	263.922	77.07546	262.29599	97.3454
261.06699	88.11406	264.06601	77.0556	262.43399	97.34194
261.20599	88.07919	264.207	77.03858	262.56601	97.3381
261.34399	88.04384	264.341	77.02061	262.69299	97.33427
261.478	88.00752	264.474	77.00265	262.81101	97.33119
261.616	87.96974	264.61099	76.98279	262.92801	97.32774
261.755	87.93052	264.74799	76.96672	263.04999	97.3239
261.89002	87.89178	264.88599	76.9497	263.17499	97.31967
262.02499	87.854	265.022	76.93362	263.29999	97.31507
262.15701	87.81671	265.16598	76.91377	263.427	97.31007
262.29599	87.77846	265.30899	76.89297	263.56201	97.30355
262.43701	87.73875	265.44901	76.87405	263.703	97.29625
262.57599	87.69807	265.58402	76.8542	263.84799	97.28895
262.716	87.65739	265.715	76.83623	263.98901	97.28281
262.85699	87.61623	265.85001	76.81543	264.13501	97.27782
262.99399	87.57652	265.98599	76.79652	264.28	97.27244
263.12701	87.5368	266.13101	76.77761	264.42499	97.26745
263.258	87.49661	266.27399	76.75681	264.57001	97.26169
263.39099	87.45787	266.41	76.73601	264.71399	97.25631
263.52499	87.42058	266.543	76.71615	264.858	97.25171
263.66199	87.38232	266.672	76.69629	265.004	97.24787
263.79999	87.34164	266.81	76.67644	265.14301	97.24326
263.94299	87.29806	266.95099	76.65564	265.28699	97.23788
264.07901	87.25544	267.095	76.63672	265.427	97.23212
264.215	87.2138	267.23599	76.61876	265.56399	97.22636
264.34699	87.17263	267.37201	76.5989	265.703	97.22098
264.483	87.12953	267.508	76.57905	265.841	97.21599
264.61801	87.08692	267.64099	76.5573	265.987	97.21139
264.76001	87.0443	267.77801	76.53745	266.13199	97.20678
264.901	87.00265	267.91901	76.51853	266.27399	97.20217
265.039	86.96149	268.06101	76.49773	266.41598	97.19871
265.17099	86.91791	268.20099	76.47599	266.55899	97.19449
265.30701	86.87432	268.33801	76.45518	266.70099	97.19026
265.44901	86.82783	268.47299	76.43533	266.83899	97.18489
265.59201	86.77989	268.61099	76.41547	266.979	97.17951
265.73099	86.73243	268.74701	76.39467	267.11499	97.17452
265.86301	86.68643	268.88501	76.37481	267.25299	97.16915
265.99399	86.64284	269.02301	76.35496	267.39099	97.16415
266.12601	86.59877	269.155	76.33415	267.52899	97.15839
266.26001	86.5547	269.29001	76.31241	267.664	97.15187
[truncated: 2,412 more rows]
