# Supplementary material for: A porous metal-organic cage liquid for sustainable CO2 conversion reactions
Source: Nat Commun. 2023 Jun 7;14:3317. doi: 10.1038/s41467-023-39089-x (PMC10247695; doi:10.1038/s41467-023-39089-x)
Supplement: Supplementary file 5 — Source Data [file 41467_2023_39089_MOESM5_ESM.zip › DATA/UV.txt]

200	1.92	200	2.08	200	1.76	1.51473
201	2	201	2.18	201	1.86	1.81556
202	2.65	202	2.65	202	2.04	2.1019
203	2.72	203	2.66	203	2.58	2.37375
204	3	204	3.05	204	2.7	2.63112
205	3.12	205	3.02	205	3.06	2.874
206	3.22	206	3.32	206	2.99	3.10239
207	3.4	207	3.57	207	3.21	3.31629
208	3.75	208	3.62	208	3.34	3.5157
209	3.76	209	3.89	209	3.46	3.70063
210	3.81	210	3.82	210	3.7	3.87107
211	4.19	211	4.4	211	3.74	4.02702
212	4.25	212	4.19	212	3.89	4.16849
213	4.64	213	5	213	3.95	4.29546
214	4.79	214	5	214	4.29	4.40795
215	4.64	215	5	215	5	4.50595
216	5	216	5	216	4.49	4.61626
217	5	217	5	217	4.4	4.70271
218	5	218	5	218	5	4.76598
219	5	219	5	219	5	4.82111
220	5	220	5	220	5	4.85238
221	5	221	5	221	4.79	4.87195
222	5	222	5	222	5	4.85924
223	5	223	5	223	5	4.82686
224	5	224	5	224	5	4.77138
225	5	225	5	225	5	4.69317
226	5	226	5	226	4.49	4.59914
227	5	227	5	227	4.64	4.48088
228	5	228	5	228	4.4	4.34463
229	5	229	5	229	4.05	4.18648
230	5	230	5	230	3.89	4.02343
231	5	231	5	231	3.79	3.88205
232	5	232	5	232	3.58	3.70548
233	5	233	5	233	3.38	3.51056
234	5	234	5	234	3.27	3.33616
235	5	235	5	235	3.11	3.15968
236	5	236	5	236	2.96	2.98377
237	5	237	5	237	2.8	2.79884
238	5	238	5	238	2.65	2.62778
239	5	239	5	239	2.5	2.46515
240	5	240	4.34	240	2.34	2.31379
241	4.64	241	3.87	241	2.19	2.17714
242	4.07	242	3.57	242	2.04	2.02978
243	3.63	243	3.33	243	1.89	1.90379
244	3.34	244	3.07	244	1.76	1.78278
245	3.09	245	2.87	245	1.63	1.65952
246	2.87	246	2.68	246	1.51	1.54232
247	2.66	247	2.5	247	1.4	1.43498
248	2.47	248	2.34	248	1.3	1.33249
249	2.29	249	2.18	249	1.21	1.23435
250	2.13	250	2.04	250	1.13	1.14515
251	1.99	251	1.91	251	1.05	1.06284
252	1.85	252	1.79	252	0.98	0.98787
253	1.73	253	1.68	253	0.92	0.91954
254	1.62	254	1.57	254	0.86	0.85762
255	1.51	255	1.48	255	0.81	0.80188
256	1.42	256	1.38	256	0.76	0.75137
257	1.33	257	1.29	257	0.71	0.70598
258	1.25	258	1.21	258	0.67	0.66504
259	1.18	259	1.14	259	0.63	0.62733
260	1.12	260	1.07	260	0.6	0.59359
261	1.07	261	1.01	261	0.57	0.56264
262	1.02	262	0.96	262	0.54	0.53431
263	0.98	263	0.91	263	0.51	0.50846
264	0.94	264	0.86	264	0.49	0.4854
265	0.91	265	0.82	265	0.47	0.46454
266	0.88	266	0.78	266	0.45	0.44591
267	0.86	267	0.75	267	0.43	0.42946
268	0.85	268	0.72	268	0.41	0.41468
269	0.84	269	0.69	269	0.4	0.40168
270	0.83	270	0.67	270	0.39	0.39054
271	0.83	271	0.65	271	0.38	0.38086
272	0.83	272	0.64	272	0.37	0.37277
273	0.83	273	0.63	273	0.36	0.36577
274	0.83	274	0.62	274	0.36	0.3595
275	0.84	275	0.61	275	0.35	0.35412
276	0.84	276	0.6	276	0.35	0.34935
277	0.85	277	0.6	277	0.35	0.34543
278	0.86	278	0.59	278	0.35	0.34203
279	0.87	279	0.59	279	0.34	0.33839
280	0.87	280	0.59	280	0.34	0.33527
281	0.88	281	0.58	281	0.34	0.33241
282	0.88	282	0.58	282	0.33	0.32917
283	0.88	283	0.57	283	0.33	0.32584
284	0.88	284	0.57	284	0.33	0.32215
285	0.88	285	0.56	285	0.32	0.31796
286	0.87	286	0.56	286	0.32	0.3137
287	0.86	287	0.55	287	0.31	0.30923
288	0.85	288	0.54	288	0.3	0.30399
289	0.83	289	0.53	289	0.3	0.29841
290	0.82	290	0.52	290	0.29	0.29248
291	0.8	291	0.5	291	0.29	0.2858
292	0.78	292	0.49	292	0.28	0.27893
293	0.75	293	0.48	293	0.27	0.27203
294	0.72	294	0.46	294	0.27	0.26524
295	0.7	295	0.44	295	0.26	0.25816
296	0.67	296	0.43	296	0.25	0.25133
297	0.63	297	0.41	297	0.25	0.24489
298	0.61	298	0.39	298	0.24	0.23842
299	0.57	299	0.38	299	0.23	0.23205
300	0.54	300	0.36	300	0.23	0.22647
301	0.51	301	0.34	301	0.22	0.22123
302	0.48	302	0.33	302	0.21	0.21645
303	0.45	303	0.31	303	0.21	0.21222
304	0.42	304	0.3	304	0.2	0.20807
305	0.4	305	0.29	305	0.2	0.20464
306	0.38	306	0.28	306	0.2	0.20158
307	0.36	307	0.27	307	0.2	0.19949
308	0.35	308	0.27	308	0.2	0.19799
309	0.33	309	0.27	309	0.2	0.1971
310	0.32	310	0.26	310	0.2	0.19696
311	0.32	311	0.26	311	0.2	0.1977
312	0.31	312	0.26	312	0.2	0.19926
313	0.3	313	0.26	313	0.2	0.20174
314	0.3	314	0.26	314	0.21	0.20479
315	0.3	315	0.26	315	0.21	0.20844
316	0.29	316	0.26	316	0.21	0.21327
317	0.29	317	0.26	317	0.22	0.21884
318	0.29	318	0.26	318	0.22	0.22472
319	0.29	319	0.26	319	0.23	0.23193
320	0.29	320	0.27	320	0.24	0.23956
321	0.29	321	0.27	321	0.25	0.24818
322	0.29	322	0.27	322	0.26	0.25834
323	0.3	323	0.28	323	0.27	0.2696
324	0.3	324	0.29	324	0.28	0.28202
325	0.3	325	0.29	325	0.3	0.29609
326	0.3	326	0.29	326	0.31	0.31127
327	0.3	327	0.3	327	0.32	0.32756
328	0.31	328	0.31	328	0.34	0.34535
329	0.31	329	0.31	329	0.36	0.36444
330	0.31	330	0.32	330	0.38	0.38517
331	0.32	331	0.33	331	0.4	0.4069
332	0.32	332	0.34	332	0.42	0.42979
333	0.32	333	0.35	333	0.45	0.45439
334	0.32	334	0.36	334	0.47	0.47973
335	0.33	335	0.37	335	0.5	0.50622
336	0.33	336	0.38	336	0.53	0.53373
337	0.33	337	0.39	337	0.55	0.56157
338	0.33	338	0.4	338	0.58	0.58994
339	0.34	339	0.41	339	0.61	0.61751
340	0.34	340	0.42	340	0.63	0.64358
341	0.34	341	0.43	341	0.66	0.66846
342	0.34	342	0.44	342	0.69	0.69097
343	0.34	343	0.44	343	0.71	0.7104
344	0.34	344	0.45	344	0.73	0.72625
345	0.34	345	0.46	345	0.75	0.73862
346	0.34	346	0.46	346	0.77	0.74713
347	0.34	347	0.46	347	0.78	0.75103
348	0.34	348	0.46	348	0.78	0.74977
349	0.34	349	0.46	349	0.78	0.74442
350	0.34	350	0.45	350	0.77	0.73412
351	0.34	351	0.45	351	0.75	0.71962
352	0.34	352	0.43	352	0.73	0.70129
353	0.34	353	0.42	353	0.69	0.67858
354	0.34	354	0.4	354	0.66	0.65294
355	0.33	355	0.39	355	0.63	0.62446
356	0.33	356	0.37	356	0.59	0.59328
357	0.33	357	0.35	357	0.55	0.56055
358	0.32	358	0.33	358	0.51	0.52705
359	0.32	359	0.32	359	0.48	0.49304
360	0.31	360	0.3	360	0.44	0.45879
361	0.31	361	0.28	361	0.4	0.42558
362	0.3	362	0.27	362	0.37	0.39416
363	0.3	363	0.26	363	0.35	0.36474
364	0.29	364	0.25	364	0.32	0.33697
365	0.29	365	0.23	365	0.3	0.3119
366	0.28	366	0.22	366	0.28	0.28946
367	0.27	367	0.21	367	0.26	0.2694
368	0.27	368	0.21	368	0.25	0.25149
369	0.26	369	0.2	369	0.23	0.23531
370	0.25	370	0.19	370	0.22	0.22082
371	0.25	371	0.18	371	0.21	0.2085
372	0.24	372	0.18	372	0.2	0.19771
373	0.23	373	0.17	373	0.19	0.18776
374	0.23	374	0.16	374	0.18	0.17889
375	0.22	375	0.16	375	0.18	0.17091
376	0.21	376	0.15	376	0.17	0.1636
377	0.2	377	0.15	377	0.16	0.15614
378	0.2	378	0.14	378	0.15	0.1488
379	0.19	379	0.14	379	0.15	0.1424
380	0.18	380	0.13	380	0.14	0.13578
381	0.18	381	0.12	381	0.13	0.1293
382	0.17	382	0.12	382	0.12	0.12329
383	0.16	383	0.11	383	0.12	0.11712
384	0.16	384	0.11	384	0.11	0.11124
385	0.15	385	0.1	385	0.11	0.10515
386	0.14	386	0.1	386	0.1	0.09967
387	0.14	387	0.1	387	0.09	0.09427
388	0.13	388	0.09	388	0.09	0.08897
389	0.13	389	0.09	389	0.08	0.08376
390	0.12	390	0.08	390	0.08	0.07866
391	0.12	391	0.08	391	0.07	0.0742
392	0.11	392	0.08	392	0.07	0.07037
393	0.11	393	0.07	393	0.07	0.06659
394	0.11	394	0.07	394	0.06	0.06283
395	0.1	395	0.07	395	0.06	0.05963
396	0.1	396	0.07	396	0.06	0.05655
397	0.1	397	0.06	397	0.05	0.05352
398	0.09	398	0.06	398	0.05	0.05051
399	0.09	399	0.06	399	0.05	0.048
400	0.09	400	0.06	400	0.05	0.04554
401	0.09	401	0.06	401	0.04	0.04359
402	0.08	402	0.06	402	0.04	0.04169
403	0.08	403	0.05	403	0.04	0.03974
404	0.08	404	0.05	404	0.04	0.03821
405	0.08	405	0.05	405	0.04	0.0366
406	0.08	406	0.05	406	0.04	0.03537
407	0.07	407	0.05	407	0.03	0.03401
408	0.07	408	0.05	408	0.03	0.03337
409	0.07	409	0.05	409	0.03	0.03293
410	0.07	410	0.05	410	0.03	0.03219
411	0.07	411	0.04	411	0.03	0.03158
412	0.07	412	0.04	412	0.03	0.03116
413	0.07	413	0.04	413	0.03	0.0304
414	0.06	414	0.04	414	0.03	0.02973
415	0.06	415	0.04	415	0.03	0.02919
416	0.06	416	0.04	416	0.03	0.0288
417	0.06	417	0.04	417	0.03	0.02803
418	0.06	418	0.04	418	0.03	0.02732
419	0.06	419	0.04	419	0.03	0.02667
420	0.06	420	0.04	420	0.03	0.02612
421	0.06	421	0.04	421	0.03	0.02567
422	0.06	422	0.04	422	0.03	0.02536
423	0.06	423	0.04	423	0.02	0.02464
424	0.06	424	0.04	424	0.02	0.02391
425	0.06	425	0.04	425	0.02	0.02321
426	0.05	426	0.04	426	0.02	0.02253
427	0.05	427	0.03	427	0.02	0.02188
428	0.05	428	0.03	428	0.02	0.02128
429	0.05	429	0.03	429	0.02	0.02073
430	0.05	430	0.03	430	0.02	0.02025
431	0.05	431	0.03	431	0.02	0.01985
432	0.05	432	0.03	432	0.02	0.01953
433	0.05	433	0.03	433	0.02	0.01931
434	0.05	434	0.03	434	0.02	0.0192
435	0.05	435	0.03	435	0.02	0.0192
436	0.05	436	0.03	436	0.02	0.01933
437	0.05	437	0.03	437	0.02	0.01959
438	0.05	438	0.03	438	0.02	0.02
439	0.05	439	0.03	439	0.02	0.02
440	0.05	440	0.03	440	0.02	0.02
441	0.05	441	0.03	441	0.02	0.02
442	0.05	442	0.03	442	0.02	0.02
443	0.05	443	0.03	443	0.02	0.02
444	0.04	444	0.03	444	0.02	0.02
445	0.04	445	0.03	445	0.02	0.02
446	0.04	446	0.03	446	0.02	0.02
447	0.04	447	0.03	447	0.02	0.02
448	0.04	448	0.03	448	0.02	0.02
449	0.04	449	0.03	449	0.02	0.02
450	0.04	450	0.03	450	0.02	0.02041
451	0.04	451	0.03	451	0.02	0.02067
452	0.04	452	0.03	452	0.02	0.0208
453	0.04	453	0.02	453	0.02	0.0208
454	0.04	454	0.02	454	0.02	0.02069
455	0.04	455	0.02	455	0.02	0.02047
456	0.04	456	0.02	456	0.02	0.02015
457	0.04	457	0.02	457	0.02	0.01975
458	0.04	458	0.02	458	0.02	0.01927
459	0.04	459	0.02	459	0.02	0.01872
460	0.04	460	0.02	460	0.02	0.01812
461	0.04	461	0.02	461	0.02	0.01747
462	0.04	462	0.02	462	0.02	0.01679
463	0.04	463	0.02	463	0.02	0.01609
464	0.04	464	0.02	464	0.02	0.01536
465	0.04	465	0.02	465	0.01	0.01464
466	0.03	466	0.02	466	0.01	0.01391
467	0.03	467	0.02	467	0.01	0.01321
468	0.03	468	0.02	468	0.01	0.01253
469	0.03	469	0.02	469	0.01	0.01188
470	0.03	470	0.02	470	0.01	0.01128
471	0.03	471	0.02	471	0.01	0.01073
472	0.03	472	0.02	472	0.01	0.01025
473	0.03	473	0.02	473	0.01	0.00985
474	0.03	474	0.02	474	0.01	0.00953
475	0.03	475	0.02	475	0.01	0.00931
476	0.03	476	0.02	476	0.01	0.0092
477	0.03	477	0.02	477	0.01	0.0092
478	0.03	478	0.02	478	0.01	0.00933
479	0.03	479	0.02	479	0.01	0.00959
480	0.03	480	0.02	480	0.01	0.01
481	0.03	481	0.02	481	0.01	0.01
482	0.03	482	0.02	482	0.01	0.01
483	0.03	483	0.02	483	0.01	0.01
484	0.03	484	0.02	484	0.01	0.01
485	0.03	485	0.02	485	0.01	0.01
486	0.03	486	0.02	486	0.01	0.01
487	0.03	487	0.02	487	0.01	0.01
488	0.03	488	0.02	488	0.01	0.01
489	0.03	489	0.02	489	0.01	0.01
490	0.03	490	0.02	490	0.01	0.01
491	0.03	491	0.02	491	0.01	0.01
492	0.03	492	0.02	492	0.01	0.01
493	0.02	493	0.02	493	0.01	0.01
494	0.02	494	0.02	494	0.01	0.01
495	0.02	495	0.02	495	0.01	0.01
496	0.02	496	0.02	496	0.01	0.01
497	0.02	497	0.02	497	0.01	0.01
498	0.02	498	0.02	498	0.01	0.01
499	0.02	499	0.02	499	0.01	0.01
500	0.02	500	0.01	500	0.01	0.01
501	0.02	501	0.01	501	0.01	0.01
502	0.02	502	0.01	502	0.01	0.01
503	0.02	503	0.01	503	0.01	0.01
504	0.02	504	0.01	504	0.01	0.01
505	0.02	505	0.01	505	0.01	0.01
506	0.02	506	0.01	506	0.01	0.01
507	0.02	507	0.01	507	0.01	0.01
508	0.02	508	0.01	508	0.01	0.01
509	0.02	509	0.01	509	0.01	0.01
510	0.02	510	0.01	510	0.01	0.01
511	0.02	511	0.01	511	0.01	0.01
512	0.02	512	0.01	512	0.01	0.01
513	0.02	513	0.01	513	0.01	0.01
514	0.02	514	0.01	514	0.01	0.01
515	0.02	515	0.01	515	0.01	0.01
516	0.02	516	0.01	516	0.01	0.01
517	0.02	517	0.01	517	0.01	0.01
518	0.02	518	0.01	518	0.01	0.01
519	0.02	519	0.01	519	0.01	0.01
520	0.02	520	0.01	520	0.01	0.01
521	0.02	521	0.01	521	0.01	0.01
522	0.02	522	0.01	522	0.01	0.01
523	0.02	523	0.01	523	0.01	0.01
524	0.02	524	0.01	524	0.01	0.01
525	0.02	525	0.01	525	0.01	0.01
526	0.02	526	0.01	526	0.01	0.01
527	0.02	527	0.01	527	0.01	0.01
528	0.02	528	0.01	528	0.01	0.01
529	0.02	529	0.01	529	0.01	0.01
530	0.02	530	0.01	530	0.01	0.01
531	0.02	531	0.01	531	0.01	0.01
532	0.02	532	0.01	532	0.01	0.01
533	0.02	533	0.01	533	0.01	0.01
534	0.02	534	0.01	534	0.01	0.01
535	0.02	535	0.01	535	0.01	0.01
536	0.02	536	0.01	536	0.01	0.01
537	0.02	537	0.01	537	0.01	0.01
538	0.02	538	0.01	538	0.01	0.01
539	0.02	539	0.01	539	0.01	0.01
540	0.02	540	0.01	540	0.01	0.01
541	0.02	541	0.01	541	0.01	0.01
542	0.02	542	0.01	542	0.01	0.01
543	0.02	543	0.01	543	0.01	0.01
544	0.02	544	0.01	544	0.01	0.01
545	0.02	545	0.01	545	0.01	0.01
546	0.02	546	0.01	546	0.01	0.01
547	0.01	547	0.01	547	0.01	0.01
548	0.01	548	0.01	548	0.01	0.01
549	0.01	549	0.01	549	0.01	0.01
550	0.01	550	0.01	550	0.01	0.01
551	0.01	551	0.01	551	0.01	0.01041
552	0.01	552	0.01	552	0.01	0.01067
553	0.01	553	0.01	553	0.01	0.0108
554	0.01	554	0.01	554	0.01	0.0108
555	0.01	555	0.01	555	0.01	0.01069
556	0.01	556	0.01	556	0.01	0.01047
557	0.01	557	0.01	557	0.01	0.01015
558	0.01	558	0.01	558	0.01	0.00975
559	0.01	559	0.01	559	0.01	0.00927
560	0.01	560	0.01	560	0.01	0.00872
561	0.01	561	0.01	561	0.01	0.00812
562	0.01	562	0.01	562	0.01	0.00747
563	0.01	563	0.01	563	0.01	0.00679
564	0.01	564	0.01	564	0.01	0.00609
565	0.01	565	0.01	565	0.01	0.00536
566	0.01	566	0.01	566	0	0.00464
567	0.01	567	0.01	567	0	0.00391
568	0.01	568	0.01	568	0	0.00321
569	0.01	569	0.01	569	0	0.00253
570	0.01	570	0.01	570	0	0.00188
571	0.01	571	0.01	571	0	0.00128
572	0.01	572	0.01	572	0	7.34149E-4
573	0.01	573	0.01	573	0	2.54829E-4
574	0.01	574	0.01	574	0	-1.4865E-4
575	0.01	575	0.01	575	0	-4.66175E-4
576	0.01	576	0.01	576	0	-6.87633E-4
577	0.01	577	0.01	577	0	-8.02912E-4
578	0.01	578	0.01	578	0	-8.01901E-4
579	0.01	579	0.01	579	0	-6.74487E-4
580	0.01	580	0.01	580	0	-4.10557E-4
581	0.01	581	0.01	581	0	0
582	0.01	582	0.01	582	0	0
583	0.01	583	0.01	583	0	0
584	0.01	584	0.01	584	0	0
585	0.01	585	0.01	585	0	0
586	0.01	586	0.01	586	0	0
587	0.01	587	0.01	587	0	0
588	0.01	588	0.01	588	0	0
589	0.01	589	0.01	589	0	0
590	0.01	590	0.01	590	0	0
591	0.01	591	0.01	591	0	0
592	0.01	592	0.01	592	0	0
593	0.01	593	0.01	593	0	0
594	0.01	594	0.01	594	0	0
595	0.01	595	0.01	595	0	0
596	0.01	596	0.01	596	0	0
597	0.01	597	0.01	597	0	0
598	0.01	598	0.01	598	0	0
599	0.01	599	0.01	599	0	0
600	0.01	600	0.01	600	0	0
601		601		601		--
602		602		602		--
603		603		603		--
604		604		604		--
605		605		605		--
606		606		606		--
607		607		607		--
608		608		608		--
609		609		609		--
610		610		610		--
611		611		611		--
612		612		612		--
613		613		613		--
614		614		614		--
615		615		615		--
616		616		616		--
617		617		617		--
618		618		618		--
619		619		619		--
620		620	--	620	--	--
621		621	--	621	--	--
622		622	--	622	--	--
623		623	--	623	--	--
624		624	--	624	--	--
625		625	--	625	--	--
626		626	--	626	--	--
627		627	--	627	--	--
628		628	--	628	--	--
629		629	--	629	--	--
630		630	--	630	--	--
631		631	--	631	--	--
632		632	--	632	--	--
633		633	--	633	--	--
634		634	--	634	--	--
635		635	--	635	--	--
636		636	--	636	--	--
637		637	--	637	--	--
638		638	--	638	--	--
639		639	--	639	--	--
640		640	--	640	--	--
641		641	--	641	--	--
642		642	--	642	--	--
643		643	--	643	--	--
644		644	--	644	--	--
645		645	--	645	--	--
646		646	--	646	--	--
647		647	--	647	--	--
648		648	--	648	--	--
649		649	--	649	--	--
650		650	--	650	--	--
651		651	--	651	--	--
652		652	--	652	--	--
653		653	--	653	--	--
654		654	--	654	--	--
655		655	--	655	--	--
656		656	--	656	--	--
657		657	--	657	--	--
658		658	--	658	--	--
659		659	--	659	--	--
660		660	--	660	--	--
661		661	--	661	--	--
662		662	--	662	--	--
663		663	--	663	--	--
664		664	--	664	--	--
665		665	--	665	--	--
666		666	--	666	--	--
667		667	--	667	--	--
668		668	--	668	--	--
669		669	--	669	--	--
670		670	--	670	--	--
671		671	--	671	--	--
672		672	--	672	--	--
673		673	--	673	--	--
674		674	--	674	--	--
675		675	--	675	--	--
676		676	--	676	--	--
677		677	--	677	--	--
678		678	--	678	--	--
679		679	--	679	--	--
680		680	--	680	--	--
681		681	--	681	--	--
682		682	--	682	--	--
683		683	--	683	--	--
684		684	--	684	--	--
685		685	--	685	--	--
686		686	--	686	--	--
687		687	--	687	--	--
688		688	--	688	--	--
689		689	--	689	--	--
690		690	--	690	--	--
691		691	--	691	--	--
692		692	--	692	--	--
693		693	--	693	--	--
694		694	--	694	--	--
695		695	--	695	--	--
696		696	--	696	--	--
697		697	--	697	--	--
698		698	--	698	--	--
699		699	--	699	--	--
700		700	--	700	--	--
701		701	--	701	--	--
702		702	--	702	--	--
703		703	--	703	--	--
704		704	--	704	--	--
705		705	--	705	--	--
706		706	--	706	--	--
707		707	--	707	--	--
708		708	--	708	--	--
709		709	--	709	--	--
710		710	--	710	--	--
711		711	--	711	--	--
712		712	--	712	--	--
713		713	--	713	--	--
714		714	--	714	--	--
715		715	--	715	--	--
716		716	--	716	--	--
717		717	--	717	--	--
718		718	--	718	--	--
719		719	--	719	--	--
720		720	--	720	--	--
721		721	--	721	--	--
722		722	--	722	--	--
723		723	--	723	--	--
724		724	--	724	--	--
725		725	--	725	--	--
726		726	--	726	--	--
727		727	--	727	--	--
728		728	--	728	--	--
729		729	--	729	--	--
730		730	--	730	--	--
731		731	--	731	--	--
732		732	--	732	--	--
733		733	--	733	--	--
734		734	--	734	--	--
735		735	--	735	--	--
736		736	--	736	--	--
737		737	--	737	--	--
738		738	--	738	--	--
739		739	--	739	--	--
740		740	--	740	--	--
741		741	--	741	--	--
742		742	--	742	--	--
743		743	--	743	--	--
744		744	--	744	--	--
745		745	--	745	--	--
746		746	--	746	--	--
747		747	--	747	--	--
748		748	--	748	--	--
749		749	--	749	--	--
750		750	--	750	--	--
751		751	--	751	--	--
752		752	--	752	--	--
753		753	--	753	--	--
754		754	--	754	--	--
755		755	--	755	--	--
756		756	--	756	--	--
757		757	--	757	--	--
758		758	--	758	--	--
759		759	--	759	--	--
760		760	--	760	--	--
761		761	--	761	--	--
762		762	--	762	--	--
763		763	--	763	--	--
764		764	--	764	--	--
765		765	--	765	--	--
766		766	--	766	--	--
767		767	--	767	--	--
768		768	--	768	--	--
769		769	--	769	--	--
770		770	--	770	--	--
771		771	--	771	--	--
772		772	--	772	--	--
773		773	--	773	--	--
774		774	--	774	--	--
775		775	--	775	--	--
776		776	--	776	--	--
777		777	--	777	--	--
778		778	--	778	--	--
779		779	--	779	--	--
780		780	--	780	--	--
781		781	--	781	--	--
782		782	--	782	--	--
783		783	--	783	--	--
784		784	--	784	--	--
785		785	--	785	--	--
786		786	--	786	--	--
787		787	--	787	--	--
788		788	--	788	--	--
789		789	--	789	--	--
790		790	--	790	--	--
791		791	--	791	--	--
792		792	--	792	--	--
793		793	--	793	--	--
794		794	--	794	--	--
795		795	--	795	--	--
796		796	--	796	--	--
797		797	--	797	--	--
798		798	--	798	--	--
799		799	--	799	--	--
800		800	--	800	--	--
