# Supplementary material for: A porous metal-organic cage liquid for sustainable CO2 conversion reactions
Source: Nat Commun. 2023 Jun 7;14:3317. doi: 10.1038/s41467-023-39089-x (PMC10247695; doi:10.1038/s41467-023-39089-x)
Supplement: Supplementary file 5 — Source Data [file 41467_2023_39089_MOESM5_ESM.zip › DATA/WT.txt]

0.00501	0.00501	0.00501	0.00501	0.00501	0.00501	0.00501	0.00501	0.00501	0.00501	0.00501	0.00501	0.00501	0.00501	0.00501	0.00501	0.00501	0.00501	0.00501	0.00501	0.00501	0.00501	0.00501	0.00501	0.00501	0.00501	0.00501	0.00501	0.00501	0.00501	0.00501	0.00501	0.00501	0.00501	0.00501	0.00501	0.00501	0.00501	0.00501	0.00501	0.00501	0.00501	0.00501	0.00501	0.00501	0.00501	0.00501	0.00501	0.00501	0.00501
0.00708	0.00708	0.00708	0.00708	0.00708	0.00708	0.00708	0.00708	0.00708	0.00708	0.00708	0.00708	0.00708	0.00708	0.00708	0.00708	0.00708	0.00708	0.00708	0.00708	0.00708	0.00708	0.00708	0.00708	0.00708	0.00708	0.00708	0.00708	0.00708	0.00708	0.00708	0.00708	0.00708	0.00708	0.00708	0.00708	0.00708	0.00708	0.00708	0.00708	0.00708	0.00708	0.00708	0.00708	0.00708	0.00708	0.00708	0.00708	0.00708	0.00708
0.00864	0.00864	0.00864	0.00864	0.00864	0.00864	0.00864	0.00864	0.00864	0.00864	0.00864	0.00864	0.00864	0.00864	0.00864	0.00864	0.00864	0.00864	0.00864	0.00864	0.00864	0.00864	0.00864	0.00864	0.00864	0.00864	0.00864	0.00864	0.00864	0.00864	0.00864	0.00864	0.00864	0.00865	0.00865	0.00865	0.00865	0.00865	0.00865	0.00865	0.00865	0.00865	0.00865	0.00865	0.00865	0.00865	0.00865	0.00865	0.00865	0.00865
0.00993	0.00993	0.00994	0.00994	0.00994	0.00994	0.00994	0.00994	0.00994	0.00994	0.00994	0.00994	0.00994	0.00994	0.00994	0.00994	0.00994	0.00994	0.00994	0.00994	0.00994	0.00994	0.00994	0.00994	0.00994	0.00994	0.00994	0.00994	0.00995	0.00995	0.00995	0.00995	0.00995	0.00995	0.00995	0.00995	0.00995	0.00995	0.00995	0.00995	0.00995	0.00995	0.00995	0.00995	0.00995	0.00995	0.00995	0.00995	0.00995	0.00995
0.01105	0.01105	0.01105	0.01106	0.01106	0.01106	0.01106	0.01106	0.01106	0.01106	0.01106	0.01106	0.01106	0.01106	0.01106	0.01106	0.01106	0.01106	0.01107	0.01107	0.01107	0.01107	0.01107	0.01107	0.01107	0.01107	0.01107	0.01107	0.01107	0.01107	0.01107	0.01107	0.01107	0.01108	0.01108	0.01108	0.01108	0.01108	0.01108	0.01108	0.01108	0.01108	0.01108	0.01108	0.01108	0.01108	0.01108	0.01108	0.01108	0.01108
0.01204	0.01204	0.01205	0.01205	0.01205	0.01205	0.01205	0.01205	0.01205	0.01205	0.01205	0.01205	0.01206	0.01206	0.01206	0.01206	0.01206	0.01206	0.01206	0.01206	0.01206	0.01207	0.01207	0.01207	0.01207	0.01207	0.01207	0.01207	0.01207	0.01207	0.01207	0.01208	0.01208	0.01208	0.01208	0.01208	0.01208	0.01208	0.01208	0.01208	0.01208	0.01209	0.01209	0.01209	0.01209	0.01209	0.01209	0.01209	0.01209	0.01209
0.01294	0.01294	0.01294	0.01294	0.01294	0.01294	0.01294	0.01295	0.01295	0.01295	0.01295	0.01295	0.01295	0.01296	0.01296	0.01296	0.01296	0.01296	0.01296	0.01297	0.01297	0.01297	0.01297	0.01297	0.01297	0.01297	0.01298	0.01298	0.01298	0.01298	0.01298	0.01298	0.01298	0.01299	0.01299	0.01299	0.01299	0.01299	0.01299	0.01299	0.013	0.013	0.013	0.013	0.013	0.013	0.013	0.01301	0.01301	0.01301
0.01375	0.01375	0.01376	0.01376	0.01376	0.01376	0.01377	0.01377	0.01377	0.01377	0.01377	0.01378	0.01378	0.01378	0.01378	0.01379	0.01379	0.01379	0.01379	0.01379	0.0138	0.0138	0.0138	0.0138	0.01381	0.01381	0.01381	0.01381	0.01381	0.01382	0.01382	0.01382	0.01382	0.01382	0.01383	0.01383	0.01383	0.01383	0.01383	0.01384	0.01384	0.01384	0.01384	0.01384	0.01385	0.01385	0.01385	0.01385	0.01385	0.01385
0.01451	0.01452	0.01452	0.01452	0.01452	0.01453	0.01453	0.01453	0.01454	0.01454	0.01454	0.01455	0.01455	0.01455	0.01455	0.01456	0.01456	0.01456	0.01457	0.01457	0.01457	0.01457	0.01458	0.01458	0.01458	0.01459	0.01459	0.01459	0.01459	0.0146	0.0146	0.0146	0.01461	0.01461	0.01461	0.01461	0.01462	0.01462	0.01462	0.01462	0.01463	0.01463	0.01463	0.01463	0.01464	0.01464	0.01464	0.01465	0.01465	0.01465
0.01523	0.01523	0.01524	0.01524	0.01525	0.01525	0.01525	0.01526	0.01526	0.01527	0.01527	0.01527	0.01528	0.01528	0.01529	0.01529	0.01529	0.0153	0.0153	0.0153	0.01531	0.01531	0.01532	0.01532	0.01532	0.01533	0.01533	0.01533	0.01534	0.01534	0.01534	0.01535	0.01535	0.01536	0.01536	0.01536	0.01537	0.01537	0.01537	0.01538	0.01538	0.01538	0.01539	0.01539	0.01539	0.0154	0.0154	0.0154	0.01541	0.01541
0.01592	0.01592	0.01593	0.01593	0.01594	0.01594	0.01595	0.01595	0.01596	0.01596	0.01597	0.01597	0.01598	0.01598	0.01599	0.01599	0.016	0.016	0.01601	0.01601	0.01602	0.01602	0.01603	0.01603	0.01604	0.01604	0.01604	0.01605	0.01605	0.01606	0.01606	0.01607	0.01607	0.01608	0.01608	0.01609	0.01609	0.01609	0.0161	0.0161	0.01611	0.01611	0.01612	0.01612	0.01613	0.01613	0.01613	0.01614	0.01614	0.01615
0.01659	0.01659	0.0166	0.01661	0.01661	0.01662	0.01662	0.01663	0.01664	0.01664	0.01665	0.01665	0.01666	0.01667	0.01667	0.01668	0.01669	0.01669	0.0167	0.0167	0.01671	0.01671	0.01672	0.01673	0.01673	0.01674	0.01674	0.01675	0.01676	0.01676	0.01677	0.01677	0.01678	0.01678	0.01679	0.01679	0.0168	0.01681	0.01681	0.01682	0.01682	0.01683	0.01683	0.01684	0.01684	0.01685	0.01685	0.01686	0.01686	0.01687
0.01724	0.01725	0.01726	0.01727	0.01727	0.01728	0.01729	0.0173	0.0173	0.01731	0.01732	0.01733	0.01733	0.01734	0.01735	0.01735	0.01736	0.01737	0.01738	0.01738	0.01739	0.0174	0.01741	0.01741	0.01742	0.01743	0.01743	0.01744	0.01745	0.01745	0.01746	0.01747	0.01748	0.01748	0.01749	0.0175	0.0175	0.01751	0.01752	0.01752	0.01753	0.01754	0.01754	0.01755	0.01756	0.01756	0.01757	0.01758	0.01758	0.01759
0.01789	0.0179	0.01791	0.01792	0.01793	0.01794	0.01794	0.01795	0.01796	0.01797	0.01798	0.01799	0.018	0.01801	0.01802	0.01802	0.01803	0.01804	0.01805	0.01806	0.01807	0.01808	0.01809	0.01809	0.0181	0.01811	0.01812	0.01813	0.01814	0.01814	0.01815	0.01816	0.01817	0.01818	0.01819	0.01819	0.0182	0.01821	0.01822	0.01823	0.01823	0.01824	0.01825	0.01826	0.01827	0.01827	0.01828	0.01829	0.0183	0.01831
0.01853	0.01854	0.01855	0.01856	0.01858	0.01859	0.0186	0.01861	0.01862	0.01863	0.01864	0.01865	0.01866	0.01867	0.01868	0.01869	0.0187	0.01871	0.01872	0.01873	0.01874	0.01875	0.01876	0.01877	0.01878	0.01879	0.0188	0.01881	0.01882	0.01883	0.01884	0.01885	0.01886	0.01887	0.01888	0.01889	0.0189	0.01891	0.01892	0.01893	0.01894	0.01895	0.01896	0.01897	0.01898	0.01899	0.019	0.01901	0.01902	0.01903
0.01917	0.01918	0.01919	0.01921	0.01922	0.01923	0.01924	0.01926	0.01927	0.01928	0.01929	0.01931	0.01932	0.01933	0.01934	0.01936	0.01937	0.01938	0.01939	0.0194	0.01942	0.01943	0.01944	0.01945	0.01946	0.01948	0.01949	0.0195	0.01951	0.01952	0.01953	0.01955	0.01956	0.01957	0.01958	0.01959	0.0196	0.01962	0.01963	0.01964	0.01965	0.01966	0.01967	0.01968	0.01969	0.0197	0.01971	0.01973	0.01974	0.01975
0.0198	0.01981	0.01982	0.01984	0.01985	0.01987	0.01988	0.0199	0.01991	0.01993	0.01994	0.01996	0.01997	0.01999	0.02	0.02001	0.02003	0.02004	0.02006	0.02007	0.02008	0.0201	0.02011	0.02013	0.02014	0.02015	0.02017	0.02018	0.02019	0.02021	0.02022	0.02024	0.02025	0.02026	0.02028	0.02029	0.0203	0.02031	0.02033	0.02034	0.02035	0.02037	0.02038	0.02039	0.02041	0.02042	0.02043	0.02044	0.02046	0.02047
0.02041	0.02043	0.02044	0.02046	0.02048	0.02049	0.02051	0.02053	0.02055	0.02056	0.02058	0.0206	0.02061	0.02063	0.02064	0.02066	0.02068	0.02069	0.02071	0.02073	0.02074	0.02076	0.02077	0.02079	0.02081	0.02082	0.02084	0.02085	0.02087	0.02089	0.0209	0.02092	0.02093	0.02095	0.02096	0.02098	0.02099	0.02101	0.02102	0.02104	0.02105	0.02107	0.02108	0.0211	0.02111	0.02113	0.02114	0.02116	0.02117	0.02119
0.021	0.02102	0.02104	0.02106	0.02108	0.0211	0.02112	0.02114	0.02116	0.02118	0.0212	0.02122	0.02124	0.02125	0.02127	0.02129	0.02131	0.02133	0.02135	0.02137	0.02138	0.0214	0.02142	0.02144	0.02146	0.02148	0.02149	0.02151	0.02153	0.02155	0.02157	0.02158	0.0216	0.02162	0.02164	0.02165	0.02167	0.02169	0.02171	0.02172	0.02174	0.02176	0.02177	0.02179	0.02181	0.02183	0.02184	0.02186	0.02188	0.02189
0.02157	0.0216	0.02162	0.02164	0.02166	0.02168	0.02171	0.02173	0.02175	0.02177	0.02179	0.02181	0.02183	0.02186	0.02188	0.0219	0.02192	0.02194	0.02196	0.02198	0.022	0.02203	0.02205	0.02207	0.02209	0.02211	0.02213	0.02215	0.02217	0.02219	0.02221	0.02223	0.02225	0.02227	0.02229	0.02231	0.02233	0.02235	0.02237	0.02239	0.02241	0.02243	0.02245	0.02247	0.02249	0.0225	0.02252	0.02254	0.02256	0.02258
0.02211	0.02213	0.02216	0.02218	0.02221	0.02223	0.02226	0.02228	0.02231	0.02233	0.02235	0.02238	0.0224	0.02243	0.02245	0.02247	0.0225	0.02252	0.02255	0.02257	0.02259	0.02262	0.02264	0.02266	0.02269	0.02271	0.02273	0.02276	0.02278	0.0228	0.02282	0.02285	0.02287	0.02289	0.02292	0.02294	0.02296	0.02298	0.023	0.02303	0.02305	0.02307	0.02309	0.02311	0.02314	0.02316	0.02318	0.0232	0.02322	0.02324
0.0226	0.02263	0.02266	0.02268	0.02271	0.02274	0.02277	0.02279	0.02282	0.02285	0.02288	0.0229	0.02293	0.02296	0.02298	0.02301	0.02304	0.02306	0.02309	0.02312	0.02314	0.02317	0.0232	0.02322	0.02325	0.02328	0.0233	0.02333	0.02335	0.02338	0.0234	0.02343	0.02345	0.02348	0.02351	0.02353	0.02356	0.02358	0.02361	0.02363	0.02365	0.02368	0.0237	0.02373	0.02375	0.02378	0.0238	0.02383	0.02385	0.02387
0.02305	0.02308	0.02311	0.02314	0.02317	0.0232	0.02323	0.02326	0.02329	0.02332	0.02335	0.02338	0.02341	0.02344	0.02347	0.0235	0.02353	0.02356	0.02359	0.02362	0.02365	0.02368	0.02371	0.02374	0.02377	0.0238	0.02383	0.02385	0.02388	0.02391	0.02394	0.02397	0.024	0.02402	0.02405	0.02408	0.02411	0.02414	0.02416	0.02419	0.02422	0.02425	0.02427	0.0243	0.02433	0.02436	0.02438	0.02441	0.02444	0.02446
0.02344	0.02347	0.02351	0.02354	0.02357	0.02361	0.02364	0.02368	0.02371	0.02374	0.02378	0.02381	0.02384	0.02388	0.02391	0.02394	0.02398	0.02401	0.02404	0.02407	0.02411	0.02414	0.02417	0.0242	0.02424	0.02427	0.0243	0.02433	0.02436	0.0244	0.02443	0.02446	0.02449	0.02452	0.02455	0.02458	0.02461	0.02465	0.02468	0.02471	0.02474	0.02477	0.0248	0.02483	0.02486	0.02489	0.02492	0.02495	0.02498	0.02501
0.02377	0.02381	0.02385	0.02388	0.02392	0.02396	0.024	0.02403	0.02407	0.02411	0.02414	0.02418	0.02422	0.02425	0.02429	0.02433	0.02436	0.0244	0.02444	0.02447	0.02451	0.02454	0.02458	0.02461	0.02465	0.02469	0.02472	0.02476	0.02479	0.02483	0.02486	0.0249	0.02493	0.02497	0.025	0.02503	0.02507	0.0251	0.02514	0.02517	0.0252	0.02524	0.02527	0.02531	0.02534	0.02537	0.02541	0.02544	0.02547	0.0255
0.02404	0.02408	0.02413	0.02417	0.02421	0.02425	0.02429	0.02433	0.02437	0.02441	0.02445	0.02449	0.02453	0.02457	0.02461	0.02465	0.02469	0.02473	0.02477	0.02481	0.02485	0.02489	0.02493	0.02497	0.02501	0.02505	0.02509	0.02512	0.02516	0.0252	0.02524	0.02528	0.02532	0.02535	0.02539	0.02543	0.02547	0.02551	0.02554	0.02558	0.02562	0.02565	0.02569	0.02573	0.02577	0.0258	0.02584	0.02588	0.02591	0.02595
0.02425	0.0243	0.02434	0.02439	0.02443	0.02448	0.02452	0.02457	0.02461	0.02466	0.0247	0.02474	0.02479	0.02483	0.02488	0.02492	0.02496	0.02501	0.02505	0.02509	0.02514	0.02518	0.02522	0.02527	0.02531	0.02535	0.02539	0.02544	0.02548	0.02552	0.02556	0.0256	0.02565	0.02569	0.02573	0.02577	0.02581	0.02585	0.02589	0.02593	0.02598	0.02602	0.02606	0.0261	0.02614	0.02618	0.02622	0.02626	0.0263	0.02634
0.02441	0.02445	0.0245	0.02455	0.0246	0.02465	0.0247	0.02475	0.02479	0.02484	0.02489	0.02494	0.02499	0.02503	0.02508	0.02513	0.02518	0.02522	0.02527	0.02532	0.02536	0.02541	0.02546	0.0255	0.02555	0.0256	0.02564	0.02569	0.02574	0.02578	0.02583	0.02587	0.02592	0.02596	0.02601	0.02606	0.0261	0.02615	0.02619	0.02624	0.02628	0.02632	0.02637	0.02641	0.02646	0.0265	0.02654	0.02659	0.02663	0.02667
0.0245	0.02455	0.02461	0.02466	0.02471	0.02476	0.02482	0.02487	0.02492	0.02497	0.02502	0.02508	0.02513	0.02518	0.02523	0.02528	0.02533	0.02539	0.02544	0.02549	0.02554	0.02559	0.02564	0.02569	0.02574	0.02579	0.02584	0.02589	0.02594	0.02599	0.02604	0.02609	0.02614	0.02619	0.02624	0.02629	0.02634	0.02639	0.02643	0.02648	0.02653	0.02658	0.02663	0.02668	0.02672	0.02677	0.02682	0.02687	0.02691	0.02696
0.02454	0.0246	0.02466	0.02471	0.02477	0.02482	0.02488	0.02494	0.02499	0.02505	0.02511	0.02516	0.02522	0.02527	0.02533	0.02538	0.02544	0.0255	0.02555	0.02561	0.02566	0.02572	0.02577	0.02583	0.02588	0.02593	0.02599	0.02604	0.0261	0.02615	0.0262	0.02626	0.02631	0.02636	0.02642	0.02647	0.02652	0.02658	0.02663	0.02668	0.02674	0.02679	0.02684	0.02689	0.02694	0.027	0.02705	0.0271	0.02715	0.0272
0.02454	0.0246	0.02466	0.02472	0.02478	0.02484	0.0249	0.02496	0.02502	0.02508	0.02514	0.0252	0.02526	0.02532	0.02538	0.02544	0.0255	0.02556	0.02562	0.02568	0.02574	0.0258	0.02585	0.02591	0.02597	0.02603	0.02609	0.02615	0.02621	0.02626	0.02632	0.02638	0.02644	0.02649	0.02655	0.02661	0.02667	0.02672	0.02678	0.02684	0.02689	0.02695	0.02701	0.02706	0.02712	0.02718	0.02723	0.02729	0.02734	0.0274
0.02449	0.02455	0.02462	0.02468	0.02475	0.02481	0.02488	0.02494	0.025	0.02507	0.02513	0.0252	0.02526	0.02533	0.02539	0.02545	0.02552	0.02558	0.02564	0.02571	0.02577	0.02583	0.0259	0.02596	0.02602	0.02609	0.02615	0.02621	0.02627	0.02634	0.0264	0.02646	0.02652	0.02658	0.02665	0.02671	0.02677	0.02683	0.02689	0.02695	0.02701	0.02707	0.02713	0.0272	0.02726	0.02732	0.02738	0.02744	0.0275	0.02755
0.0244	0.02447	0.02454	0.02461	0.02467	0.02474	0.02481	0.02488	0.02495	0.02502	0.02509	0.02516	0.02522	0.02529	0.02536	0.02543	0.0255	0.02556	0.02563	0.0257	0.02577	0.02583	0.0259	0.02597	0.02604	0.0261	0.02617	0.02624	0.0263	0.02637	0.02644	0.0265	0.02657	0.02664	0.0267	0.02677	0.02683	0.0269	0.02696	0.02703	0.0271	0.02716	0.02723	0.02729	0.02735	0.02742	0.02748	0.02755	0.02761	0.02768
0.02428	0.02435	0.02442	0.0245	0.02457	0.02464	0.02471	0.02479	0.02486	0.02493	0.02501	0.02508	0.02515	0.02522	0.0253	0.02537	0.02544	0.02551	0.02558	0.02566	0.02573	0.0258	0.02587	0.02594	0.02602	0.02609	0.02616	0.02623	0.0263	0.02637	0.02644	0.02651	0.02658	0.02665	0.02672	0.02679	0.02686	0.02693	0.027	0.02707	0.02714	0.02721	0.02728	0.02735	0.02742	0.02749	0.02756	0.02763	0.02769	0.02776
0.02412	0.0242	0.02427	0.02435	0.02443	0.02451	0.02458	0.02466	0.02474	0.02481	0.02489	0.02497	0.02504	0.02512	0.0252	0.02527	0.02535	0.02543	0.0255	0.02558	0.02566	0.02573	0.02581	0.02588	0.02596	0.02603	0.02611	0.02619	0.02626	0.02634	0.02641	0.02649	0.02656	0.02664	0.02671	0.02679	0.02686	0.02693	0.02701	0.02708	0.02716	0.02723	0.0273	0.02738	0.02745	0.02752	0.0276	0.02767	0.02774	0.02782
0.02393	0.02401	0.02409	0.02417	0.02425	0.02434	0.02442	0.0245	0.02458	0.02466	0.02474	0.02482	0.0249	0.02498	0.02506	0.02514	0.02523	0.02531	0.02539	0.02547	0.02555	0.02563	0.02571	0.02579	0.02587	0.02595	0.02603	0.02611	0.02619	0.02627	0.02635	0.02643	0.0265	0.02658	0.02666	0.02674	0.02682	0.0269	0.02698	0.02706	0.02713	0.02721	0.02729	0.02737	0.02745	0.02752	0.0276	0.02768	0.02776	0.02783
0.0237	0.02379	0.02387	0.02396	0.02404	0.02413	0.02421	0.0243	0.02438	0.02447	0.02455	0.02464	0.02472	0.02481	0.02489	0.02498	0.02506	0.02514	0.02523	0.02531	0.0254	0.02548	0.02557	0.02565	0.02574	0.02582	0.0259	0.02599	0.02607	0.02616	0.02624	0.02632	0.02641	0.02649	0.02657	0.02666	0.02674	0.02682	0.02691	0.02699	0.02707	0.02715	0.02724	0.02732	0.0274	0.02748	0.02756	0.02765	0.02773	0.02781
0.02343	0.02352	0.0236	0.02369	0.02378	0.02387	0.02396	0.02405	0.02414	0.02423	0.02432	0.02441	0.02449	0.02458	0.02467	0.02476	0.02485	0.02494	0.02503	0.02511	0.0252	0.02529	0.02538	0.02547	0.02556	0.02564	0.02573	0.02582	0.02591	0.026	0.02609	0.02617	0.02626	0.02635	0.02644	0.02652	0.02661	0.0267	0.02679	0.02687	0.02696	0.02705	0.02713	0.02722	0.02731	0.02739	0.02748	0.02757	0.02765	0.02774
0.0231	0.02319	0.02329	0.02338	0.02347	0.02356	0.02366	0.02375	0.02384	0.02393	0.02403	0.02412	0.02421	0.0243	0.0244	0.02449	0.02458	0.02467	0.02477	0.02486	0.02495	0.02504	0.02514	0.02523	0.02532	0.02541	0.02551	0.0256	0.02569	0.02578	0.02587	0.02597	0.02606	0.02615	0.02624	0.02633	0.02643	0.02652	0.02661	0.0267	0.02679	0.02688	0.02697	0.02706	0.02716	0.02725	0.02734	0.02743	0.02752	0.02761
0.02271	0.02281	0.0229	0.023	0.0231	0.02319	0.02329	0.02338	0.02348	0.02358	0.02367	0.02377	0.02386	0.02396	0.02406	0.02415	0.02425	0.02435	0.02444	0.02454	0.02463	0.02473	0.02483	0.02492	0.02502	0.02512	0.02521	0.02531	0.0254	0.0255	0.0256	0.02569	0.02579	0.02588	0.02598	0.02608	0.02617	0.02627	0.02636	0.02646	0.02655	0.02665	0.02674	0.02684	0.02694	0.02703	0.02713	0.02722	0.02731	0.02741
0.02225	0.02235	0.02245	0.02255	0.02265	0.02274	0.02284	0.02294	0.02304	0.02314	0.02324	0.02334	0.02344	0.02354	0.02364	0.02374	0.02384	0.02394	0.02404	0.02414	0.02424	0.02434	0.02444	0.02454	0.02464	0.02474	0.02484	0.02494	0.02504	0.02514	0.02524	0.02534	0.02544	0.02554	0.02564	0.02574	0.02584	0.02594	0.02604	0.02614	0.02624	0.02634	0.02644	0.02654	0.02664	0.02674	0.02683	0.02693	0.02703	0.02713
0.0217	0.0218	0.0219	0.02201	0.02211	0.02221	0.02231	0.02242	0.02252	0.02262	0.02272	0.02283	0.02293	0.02303	0.02314	0.02324	0.02334	0.02345	0.02355	0.02365	0.02376	0.02386	0.02396	0.02407	0.02417	0.02427	0.02438	0.02448	0.02459	0.02469	0.02479	0.0249	0.025	0.0251	0.02521	0.02531	0.02542	0.02552	0.02562	0.02573	0.02583	0.02594	0.02604	0.02614	0.02625	0.02635	0.02645	0.02656	0.02666	0.02676
0.02106	0.02116	0.02127	0.02137	0.02148	0.02158	0.02169	0.02179	0.0219	0.022	0.02211	0.02222	0.02232	0.02243	0.02253	0.02264	0.02275	0.02285	0.02296	0.02307	0.02318	0.02328	0.02339	0.0235	0.0236	0.02371	0.02382	0.02393	0.02403	0.02414	0.02425	0.02436	0.02447	0.02457	0.02468	0.02479	0.0249	0.02501	0.02511	0.02522	0.02533	0.02544	0.02555	0.02565	0.02576	0.02587	0.02598	0.02609	0.02619	0.0263
0.02031	0.02042	0.02053	0.02064	0.02074	0.02085	0.02096	0.02107	0.02118	0.02129	0.0214	0.0215	0.02161	0.02172	0.02183	0.02194	0.02205	0.02216	0.02227	0.02238	0.02249	0.0226	0.02272	0.02283	0.02294	0.02305	0.02316	0.02327	0.02338	0.02349	0.02361	0.02372	0.02383	0.02394	0.02405	0.02417	0.02428	0.02439	0.0245	0.02462	0.02473	0.02484	0.02495	0.02507	0.02518	0.02529	0.0254	0.02552	0.02563	0.02574
0.01947	0.01958	0.01969	0.0198	0.01991	0.02002	0.02014	0.02025	0.02036	0.02047	0.02058	0.0207	0.02081	0.02092	0.02103	0.02115	0.02126	0.02137	0.02149	0.0216	0.02172	0.02183	0.02194	0.02206	0.02217	0.02229	0.0224	0.02252	0.02264	0.02275	0.02287	0.02298	0.0231	0.02322	0.02333	0.02345	0.02356	0.02368	0.0238	0.02392	0.02403	0.02415	0.02427	0.02438	0.0245	0.02462	0.02474	0.02485	0.02497	0.02509
0.01854	0.01865	0.01877	0.01888	0.01899	0.01911	0.01922	0.01934	0.01945	0.01957	0.01968	0.0198	0.01992	0.02003	0.02015	0.02026	0.02038	0.0205	0.02062	0.02073	0.02085	0.02097	0.02109	0.02121	0.02133	0.02145	0.02157	0.02169	0.02181	0.02193	0.02205	0.02217	0.02229	0.02241	0.02253	0.02265	0.02277	0.02289	0.02302	0.02314	0.02326	0.02338	0.0235	0.02363	0.02375	0.02387	0.02399	0.02412	0.02424	0.02436
0.01755	0.01766	0.01778	0.01789	0.01801	0.01813	0.01825	0.01836	0.01848	0.0186	0.01872	0.01884	0.01896	0.01908	0.0192	0.01932	0.01944	0.01957	0.01969	0.01981	0.01993	0.02005	0.02018	0.0203	0.02042	0.02055	0.02067	0.0208	0.02092	0.02105	0.02117	0.0213	0.02142	0.02155	0.02168	0.0218	0.02193	0.02206	0.02218	0.02231	0.02244	0.02257	0.02269	0.02282	0.02295	0.02308	0.02321	0.02334	0.02347	0.0236
0.01652	0.01664	0.01676	0.01688	0.01701	0.01713	0.01725	0.01737	0.01749	0.01762	0.01774	0.01786	0.01799	0.01811	0.01824	0.01836	0.01849	0.01862	0.01874	0.01887	0.019	0.01913	0.01925	0.01938	0.01951	0.01964	0.01977	0.0199	0.02003	0.02016	0.02029	0.02042	0.02055	0.02069	0.02082	0.02095	0.02108	0.02122	0.02135	0.02148	0.02162	0.02175	0.02189	0.02202	0.02216	0.02229	0.02243	0.02256	0.0227	0.02284
0.01554	0.01567	0.01579	0.01591	0.01604	0.01617	0.01629	0.01642	0.01655	0.01668	0.0168	0.01693	0.01706	0.01719	0.01732	0.01746	0.01759	0.01772	0.01785	0.01798	0.01812	0.01825	0.01838	0.01852	0.01865	0.01879	0.01893	0.01906	0.0192	0.01934	0.01947	0.01961	0.01975	0.01989	0.02003	0.02017	0.02031	0.02045	0.02059	0.02073	0.02087	0.02101	0.02115	0.02129	0.02144	0.02158	0.02172	0.02187	0.02201	0.02215
0.01469	0.01482	0.01495	0.01508	0.01521	0.01534	0.01547	0.01561	0.01574	0.01587	0.01601	0.01614	0.01628	0.01641	0.01655	0.01669	0.01683	0.01697	0.0171	0.01724	0.01738	0.01752	0.01766	0.01781	0.01795	0.01809	0.01823	0.01838	0.01852	0.01867	0.01881	0.01896	0.0191	0.01925	0.01939	0.01954	0.01969	0.01984	0.01998	0.02013	0.02028	0.02043	0.02058	0.02073	0.02088	0.02103	0.02119	0.02134	0.02149	0.02164
0.01408	0.01422	0.01435	0.01449	0.01463	0.01477	0.01491	0.01504	0.01518	0.01533	0.01547	0.01561	0.01575	0.01589	0.01604	0.01618	0.01633	0.01647	0.01662	0.01676	0.01691	0.01706	0.01721	0.01736	0.01751	0.01766	0.01781	0.01796	0.01811	0.01826	0.01842	0.01857	0.01872	0.01888	0.01903	0.01919	0.01934	0.0195	0.01966	0.01981	0.01997	0.02013	0.02029	0.02045	0.02061	0.02077	0.02093	0.02109	0.02125	0.02141
0.01386	0.014	0.01415	0.01429	0.01443	0.01458	0.01472	0.01487	0.01501	0.01516	0.01531	0.01546	0.01561	0.01576	0.01591	0.01606	0.01621	0.01637	0.01652	0.01667	0.01683	0.01698	0.01714	0.0173	0.01745	0.01761	0.01777	0.01793	0.01809	0.01825	0.01841	0.01857	0.01873	0.0189	0.01906	0.01922	0.01939	0.01955	0.01972	0.01988	0.02005	0.02022	0.02038	0.02055	0.02072	0.02089	0.02106	0.02123	0.0214	0.02157
0.01414	0.01429	0.01443	0.01458	0.01473	0.01488	0.01503	0.01519	0.01534	0.01549	0.01565	0.0158	0.01596	0.01612	0.01627	0.01643	0.01659	0.01675	0.01691	0.01707	0.01723	0.0174	0.01756	0.01772	0.01789	0.01805	0.01822	0.01839	0.01855	0.01872	0.01889	0.01906	0.01923	0.0194	0.01957	0.01974	0.01992	0.02009	0.02026	0.02044	0.02061	0.02079	0.02096	0.02114	0.02132	0.0215	0.02167	0.02185	0.02203	0.02221
0.01497	0.01512	0.01527	0.01543	0.01558	0.01574	0.0159	0.01605	0.01621	0.01637	0.01653	0.0167	0.01686	0.01702	0.01718	0.01735	0.01751	0.01768	0.01785	0.01802	0.01818	0.01835	0.01852	0.01869	0.01887	0.01904	0.01921	0.01939	0.01956	0.01974	0.01991	0.02009	0.02027	0.02044	0.02062	0.0208	0.02098	0.02116	0.02135	0.02153	0.02171	0.02189	0.02208	0.02226	0.02245	0.02264	0.02282	0.02301	0.0232	0.02339
0.01633	0.01648	0.01664	0.0168	0.01697	0.01713	0.01729	0.01745	0.01762	0.01779	0.01795	0.01812	0.01829	0.01846	0.01863	0.0188	0.01897	0.01914	0.01932	0.01949	0.01967	0.01984	0.02002	0.0202	0.02038	0.02056	0.02074	0.02092	0.0211	0.02128	0.02147	0.02165	0.02184	0.02202	0.02221	0.02239	0.02258	0.02277	0.02296	0.02315	0.02334	0.02353	0.02373	0.02392	0.02411	0.02431	0.0245	0.0247	0.02489	0.02509
0.01814	0.0183	0.01847	0.01863	0.0188	0.01897	0.01914	0.01931	0.01948	0.01966	0.01983	0.02001	0.02018	0.02036	0.02054	0.02071	0.02089	0.02107	0.02125	0.02144	0.02162	0.0218	0.02199	0.02217	0.02236	0.02255	0.02273	0.02292	0.02311	0.0233	0.02349	0.02369	0.02388	0.02407	0.02427	0.02446	0.02466	0.02486	0.02505	0.02525	0.02545	0.02565	0.02585	0.02605	0.02625	0.02646	0.02666	0.02686	0.02707	0.02727
0.02029	0.02047	0.02064	0.02082	0.02099	0.02117	0.02135	0.02153	0.02171	0.02189	0.02207	0.02225	0.02244	0.02262	0.02281	0.023	0.02318	0.02337	0.02356	0.02375	0.02395	0.02414	0.02433	0.02453	0.02472	0.02492	0.02511	0.02531	0.02551	0.02571	0.02591	0.02611	0.02631	0.02652	0.02672	0.02692	0.02713	0.02733	0.02754	0.02775	0.02796	0.02817	0.02838	0.02859	0.0288	0.02901	0.02922	0.02943	0.02965	0.02986
0.02269	0.02287	0.02306	0.02324	0.02343	0.02362	0.02381	0.024	0.02419	0.02438	0.02457	0.02476	0.02496	0.02515	0.02535	0.02555	0.02575	0.02594	0.02615	0.02635	0.02655	0.02675	0.02695	0.02716	0.02736	0.02757	0.02778	0.02799	0.02819	0.0284	0.02862	0.02883	0.02904	0.02925	0.02947	0.02968	0.0299	0.03011	0.03033	0.03055	0.03076	0.03098	0.0312	0.03142	0.03165	0.03187	0.03209	0.03231	0.03254	0.03276
0.02523	0.02543	0.02562	0.02582	0.02602	0.02622	0.02642	0.02662	0.02683	0.02703	0.02723	0.02744	0.02765	0.02785	0.02806	0.02827	0.02848	0.02869	0.0289	0.02912	0.02933	0.02954	0.02976	0.02998	0.03019	0.03041	0.03063	0.03085	0.03107	0.03129	0.03151	0.03174	0.03196	0.03218	0.03241	0.03264	0.03286	0.03309	0.03332	0.03355	0.03378	0.03401	0.03424	0.03447	0.0347	0.03494	0.03517	0.03541	0.03564	0.03588
0.02784	0.02805	0.02826	0.02847	0.02868	0.0289	0.02911	0.02933	0.02954	0.02976	0.02998	0.03019	0.03041	0.03063	0.03086	0.03108	0.0313	0.03153	0.03175	0.03198	0.0322	0.03243	0.03266	0.03289	0.03312	0.03335	0.03358	0.03381	0.03405	0.03428	0.03452	0.03475	0.03499	0.03523	0.03546	0.0357	0.03594	0.03618	0.03642	0.03666	0.03691	0.03715	0.03739	0.03764	0.03788	0.03813	0.03838	0.03862	0.03887	0.03912
0.03045	0.03067	0.03089	0.03112	0.03135	0.03157	0.0318	0.03203	0.03226	0.03249	0.03272	0.03296	0.03319	0.03342	0.03366	0.03389	0.03413	0.03437	0.03461	0.03485	0.03509	0.03533	0.03557	0.03582	0.03606	0.03631	0.03655	0.0368	0.03704	0.03729	0.03754	0.03779	0.03804	0.03829	0.03854	0.03879	0.03905	0.0393	0.03956	0.03981	0.04007	0.04032	0.04058	0.04084	0.04109	0.04135	0.04161	0.04187	0.04213	0.04239
0.03299	0.03322	0.03346	0.0337	0.03394	0.03418	0.03443	0.03467	0.03492	0.03516	0.03541	0.03565	0.0359	0.03615	0.0364	0.03665	0.0369	0.03716	0.03741	0.03766	0.03792	0.03817	0.03843	0.03869	0.03895	0.03921	0.03947	0.03973	0.03999	0.04025	0.04051	0.04078	0.04104	0.0413	0.04157	0.04184	0.0421	0.04237	0.04264	0.04291	0.04318	0.04345	0.04372	0.04399	0.04426	0.04453	0.0448	0.04508	0.04535	0.04563
0.0354	0.03566	0.03591	0.03616	0.03642	0.03668	0.03693	0.03719	0.03745	0.03771	0.03797	0.03823	0.0385	0.03876	0.03902	0.03929	0.03956	0.03982	0.04009	0.04036	0.04063	0.0409	0.04117	0.04144	0.04171	0.04199	0.04226	0.04253	0.04281	0.04309	0.04336	0.04364	0.04392	0.0442	0.04448	0.04476	0.04504	0.04532	0.0456	0.04588	0.04616	0.04645	0.04673	0.04702	0.0473	0.04759	0.04787	0.04816	0.04845	0.04873
0.03765	0.03792	0.03819	0.03846	0.03873	0.039	0.03927	0.03954	0.03981	0.04009	0.04036	0.04064	0.04091	0.04119	0.04147	0.04175	0.04203	0.04231	0.04259	0.04287	0.04316	0.04344	0.04373	0.04401	0.0443	0.04458	0.04487	0.04516	0.04545	0.04574	0.04603	0.04632	0.04661	0.0469	0.0472	0.04749	0.04778	0.04808	0.04837	0.04867	0.04897	0.04926	0.04956	0.04986	0.05015	0.05045	0.05075	0.05105	0.05135	0.05165
0.03969	0.03997	0.04025	0.04053	0.04082	0.0411	0.04139	0.04167	0.04196	0.04224	0.04253	0.04282	0.04311	0.0434	0.04369	0.04398	0.04428	0.04457	0.04487	0.04516	0.04546	0.04575	0.04605	0.04635	0.04665	0.04695	0.04725	0.04755	0.04785	0.04815	0.04846	0.04876	0.04906	0.04937	0.04967	0.04998	0.05029	0.05059	0.0509	0.05121	0.05152	0.05182	0.05213	0.05244	0.05275	0.05306	0.05337	0.05368	0.054	0.05431
0.04148	0.04178	0.04207	0.04236	0.04266	0.04295	0.04325	0.04355	0.04384	0.04414	0.04444	0.04474	0.04504	0.04535	0.04565	0.04595	0.04626	0.04656	0.04687	0.04717	0.04748	0.04779	0.0481	0.04841	0.04872	0.04903	0.04934	0.04965	0.04997	0.05028	0.05059	0.05091	0.05122	0.05154	0.05185	0.05217	0.05249	0.0528	0.05312	0.05344	0.05376	0.05408	0.0544	0.05472	0.05504	0.05536	0.05568	0.056	0.05632	0.05665
0.043	0.04331	0.04361	0.04391	0.04422	0.04452	0.04483	0.04513	0.04544	0.04575	0.04606	0.04637	0.04668	0.04699	0.0473	0.04762	0.04793	0.04824	0.04856	0.04888	0.04919	0.04951	0.04983	0.05015	0.05047	0.05079	0.05111	0.05143	0.05175	0.05207	0.0524	0.05272	0.05304	0.05337	0.05369	0.05402	0.05434	0.05467	0.055	0.05532	0.05565	0.05598	0.05631	0.05664	0.05696	0.05729	0.05762	0.05795	0.05828	0.05861
0.04423	0.04454	0.04485	0.04516	0.04547	0.04578	0.04609	0.04641	0.04672	0.04704	0.04735	0.04767	0.04799	0.04831	0.04863	0.04895	0.04927	0.04959	0.04991	0.05024	0.05056	0.05088	0.05121	0.05153	0.05186	0.05219	0.05251	0.05284	0.05317	0.0535	0.05383	0.05416	0.05449	0.05482	0.05515	0.05548	0.05581	0.05615	0.05648	0.05681	0.05715	0.05748	0.05781	0.05815	0.05848	0.05882	0.05915	0.05949	0.05982	0.06016
0.04514	0.04545	0.04577	0.04608	0.0464	0.04672	0.04703	0.04735	0.04767	0.04799	0.04831	0.04863	0.04896	0.04928	0.0496	0.04993	0.05025	0.05058	0.0509	0.05123	0.05156	0.05188	0.05221	0.05254	0.05287	0.0532	0.05353	0.05386	0.0542	0.05453	0.05486	0.05519	0.05553	0.05586	0.0562	0.05653	0.05687	0.0572	0.05754	0.05787	0.05821	0.05855	0.05888	0.05922	0.05956	0.0599	0.06024	0.06057	0.06091	0.06125
0.04574	0.04605	0.04637	0.04669	0.047	0.04732	0.04764	0.04796	0.04828	0.0486	0.04892	0.04924	0.04957	0.04989	0.05021	0.05054	0.05086	0.05119	0.05152	0.05184	0.05217	0.0525	0.05283	0.05316	0.05349	0.05382	0.05415	0.05448	0.05481	0.05514	0.05548	0.05581	0.05614	0.05648	0.05681	0.05715	0.05748	0.05782	0.05815	0.05849	0.05882	0.05916	0.05949	0.05983	0.06017	0.0605	0.06084	0.06118	0.06152	0.06185
0.04602	0.04634	0.04665	0.04696	0.04728	0.04759	0.04791	0.04823	0.04855	0.04886	0.04918	0.0495	0.04982	0.05014	0.05046	0.05078	0.05111	0.05143	0.05175	0.05208	0.0524	0.05272	0.05305	0.05338	0.0537	0.05403	0.05435	0.05468	0.05501	0.05534	0.05567	0.05599	0.05632	0.05665	0.05698	0.05731	0.05764	0.05797	0.0583	0.05863	0.05896	0.05929	0.05963	0.05996	0.06029	0.06062	0.06095	0.06128	0.06162	0.06195
0.04601	0.04632	0.04663	0.04693	0.04724	0.04755	0.04786	0.04817	0.04848	0.04879	0.0491	0.04942	0.04973	0.05004	0.05036	0.05067	0.05099	0.0513	0.05162	0.05193	0.05225	0.05256	0.05288	0.0532	0.05352	0.05383	0.05415	0.05447	0.05479	0.05511	0.05543	0.05575	0.05607	0.05639	0.05671	0.05703	0.05735	0.05767	0.05799	0.05831	0.05863	0.05896	0.05928	0.0596	0.05992	0.06024	0.06056	0.06089	0.06121	0.06153
0.04572	0.04602	0.04632	0.04662	0.04691	0.04721	0.04751	0.04781	0.04811	0.04841	0.04871	0.04901	0.04931	0.04962	0.04992	0.05022	0.05052	0.05082	0.05113	0.05143	0.05173	0.05204	0.05234	0.05265	0.05295	0.05326	0.05356	0.05386	0.05417	0.05448	0.05478	0.05509	0.05539	0.0557	0.056	0.05631	0.05662	0.05692	0.05723	0.05754	0.05784	0.05815	0.05846	0.05876	0.05907	0.05937	0.05968	0.05999	0.06029	0.0606
0.0452	0.04548	0.04576	0.04605	0.04633	0.04661	0.0469	0.04718	0.04747	0.04775	0.04804	0.04832	0.04861	0.04889	0.04918	0.04946	0.04975	0.05003	0.05032	0.05061	0.05089	0.05118	0.05146	0.05175	0.05204	0.05232	0.05261	0.05289	0.05318	0.05347	0.05375	0.05404	0.05432	0.05461	0.0549	0.05518	0.05547	0.05576	0.05604	0.05633	0.05661	0.0569	0.05718	0.05747	0.05776	0.05804	0.05833	0.05861	0.0589	0.05918
0.04448	0.04475	0.04501	0.04528	0.04554	0.04581	0.04607	0.04634	0.0466	0.04687	0.04713	0.04739	0.04766	0.04792	0.04819	0.04845	0.04871	0.04898	0.04924	0.0495	0.04977	0.05003	0.05029	0.05056	0.05082	0.05108	0.05134	0.0516	0.05187	0.05213	0.05239	0.05265	0.05291	0.05317	0.05343	0.05369	0.05395	0.05421	0.05447	0.05473	0.05499	0.05525	0.05551	0.05576	0.05602	0.05628	0.05654	0.0568	0.05705	0.05731
0.04364	0.04388	0.04412	0.04437	0.04461	0.04485	0.04509	0.04533	0.04557	0.04581	0.04605	0.04629	0.04653	0.04677	0.04701	0.04725	0.04748	0.04772	0.04796	0.04819	0.04843	0.04866	0.0489	0.04913	0.04936	0.0496	0.04983	0.05006	0.05029	0.05052	0.05075	0.05098	0.05121	0.05144	0.05167	0.0519	0.05213	0.05235	0.05258	0.05281	0.05303	0.05326	0.05348	0.05371	0.05393	0.05415	0.05438	0.0546	0.05482	0.05504
0.04274	0.04296	0.04317	0.04339	0.04361	0.04382	0.04404	0.04425	0.04447	0.04468	0.04489	0.0451	0.04531	0.04552	0.04573	0.04593	0.04614	0.04635	0.04655	0.04675	0.04696	0.04716	0.04736	0.04756	0.04776	0.04796	0.04815	0.04835	0.04855	0.04874	0.04894	0.04913	0.04932	0.04951	0.0497	0.04989	0.05008	0.05027	0.05046	0.05064	0.05083	0.05101	0.0512	0.05138	0.05156	0.05175	0.05193	0.05211	0.05229	0.05247
0.04187	0.04206	0.04225	0.04244	0.04263	0.04282	0.043	0.04319	0.04337	0.04355	0.04373	0.04391	0.04409	0.04426	0.04444	0.04461	0.04478	0.04496	0.04512	0.04529	0.04546	0.04562	0.04579	0.04595	0.04611	0.04627	0.04643	0.04658	0.04674	0.04689	0.04705	0.0472	0.04735	0.04749	0.04764	0.04779	0.04793	0.04807	0.04822	0.04836	0.0485	0.04863	0.04877	0.04891	0.04904	0.04918	0.04931	0.04944	0.04957	0.0497
0.04112	0.04129	0.04145	0.04161	0.04177	0.04193	0.04209	0.04224	0.04239	0.04254	0.04269	0.04284	0.04298	0.04312	0.04326	0.0434	0.04353	0.04367	0.0438	0.04393	0.04406	0.04418	0.04431	0.04443	0.04455	0.04466	0.04478	0.04489	0.045	0.04511	0.04522	0.04533	0.04543	0.04553	0.04563	0.04573	0.04582	0.04591	0.04601	0.04609	0.04618	0.04627	0.04635	0.04643	0.04651	0.04659	0.04667	0.04674	0.04682	0.04689
0.0406	0.04074	0.04088	0.04101	0.04114	0.04127	0.0414	0.04152	0.04164	0.04176	0.04188	0.04199	0.0421	0.04221	0.04232	0.04242	0.04252	0.04262	0.04271	0.0428	0.04289	0.04298	0.04306	0.04314	0.04322	0.04329	0.04336	0.04343	0.0435	0.04356	0.04362	0.04368	0.04373	0.04379	0.04383	0.04388	0.04392	0.04396	0.044	0.04404	0.04407	0.0441	0.04413	0.04415	0.04417	0.04419	0.04421	0.04422	0.04423	0.04424
0.04039	0.0405	0.04062	0.04073	0.04084	0.04094	0.04104	0.04114	0.04124	0.04133	0.04142	0.0415	0.04158	0.04166	0.04174	0.04181	0.04187	0.04194	0.042	0.04205	0.04211	0.04216	0.0422	0.04224	0.04228	0.04231	0.04234	0.04237	0.04239	0.04241	0.04243	0.04244	0.04245	0.04245	0.04245	0.04245	0.04244	0.04243	0.04241	0.04239	0.04237	0.04234	0.04231	0.04228	0.04224	0.0422	0.04216	0.04211	0.04206	0.042
0.04056	0.04066	0.04076	0.04085	0.04094	0.04103	0.04111	0.04119	0.04127	0.04134	0.0414	0.04147	0.04152	0.04158	0.04163	0.04167	0.04171	0.04175	0.04178	0.04181	0.04183	0.04185	0.04187	0.04188	0.04188	0.04188	0.04188	0.04187	0.04185	0.04184	0.04181	0.04178	0.04175	0.04171	0.04167	0.04162	0.04157	0.04151	0.04145	0.04138	0.04131	0.04123	0.04115	0.04107	0.04097	0.04088	0.04078	0.04067	0.04056	0.04044
0.04116	0.04126	0.04135	0.04143	0.04152	0.04159	0.04166	0.04173	0.0418	0.04185	0.04191	0.04196	0.042	0.04204	0.04208	0.04211	0.04213	0.04215	0.04216	0.04217	0.04218	0.04218	0.04217	0.04216	0.04214	0.04212	0.04209	0.04205	0.04201	0.04197	0.04192	0.04186	0.0418	0.04173	0.04166	0.04158	0.04149	0.0414	0.0413	0.0412	0.04109	0.04097	0.04085	0.04073	0.04059	0.04045	0.04031	0.04016	0.04	0.03983
0.04222	0.04232	0.04241	0.04249	0.04257	0.04265	0.04272	0.04279	0.04285	0.04291	0.04296	0.04301	0.04305	0.04308	0.04312	0.04314	0.04316	0.04318	0.04318	0.04319	0.04318	0.04318	0.04316	0.04314	0.04311	0.04308	0.04304	0.043	0.04295	0.04289	0.04283	0.04276	0.04268	0.0426	0.04251	0.04242	0.04231	0.04221	0.04209	0.04197	0.04184	0.0417	0.04156	0.04141	0.04126	0.04109	0.04092	0.04075	0.04056	0.04037
0.0437	0.04381	0.04391	0.04401	0.0441	0.04419	0.04427	0.04435	0.04442	0.04448	0.04455	0.0446	0.04465	0.0447	0.04474	0.04477	0.0448	0.04482	0.04483	0.04484	0.04485	0.04485	0.04484	0.04483	0.0448	0.04478	0.04475	0.04471	0.04466	0.04461	0.04455	0.04448	0.04441	0.04433	0.04425	0.04415	0.04405	0.04395	0.04383	0.04371	0.04358	0.04345	0.04331	0.04316	0.043	0.04284	0.04266	0.04249	0.0423	0.04211
0.04557	0.0457	0.04582	0.04593	0.04605	0.04615	0.04625	0.04635	0.04644	0.04653	0.04661	0.04668	0.04675	0.04682	0.04688	0.04693	0.04698	0.04702	0.04706	0.04709	0.04711	0.04713	0.04714	0.04715	0.04715	0.04714	0.04713	0.04711	0.04708	0.04705	0.04701	0.04696	0.04691	0.04685	0.04679	0.04671	0.04663	0.04655	0.04645	0.04635	0.04625	0.04613	0.04601	0.04588	0.04574	0.0456	0.04545	0.04529	0.04513	0.04496
0.04775	0.0479	0.04805	0.0482	0.04834	0.04847	0.0486	0.04873	0.04885	0.04896	0.04907	0.04917	0.04927	0.04937	0.04946	0.04954	0.04962	0.04969	0.04976	0.04982	0.04987	0.04992	0.04996	0.05	0.05003	0.05006	0.05007	0.05009	0.05009	0.05009	0.05009	0.05008	0.05006	0.05003	0.05	0.04996	0.04992	0.04987	0.04981	0.04974	0.04967	0.04959	0.04951	0.04942	0.04932	0.04921	0.0491	0.04898	0.04886	0.04873
0.05016	0.05035	0.05053	0.05071	0.05089	0.05106	0.05122	0.05138	0.05154	0.05169	0.05183	0.05197	0.05211	0.05224	0.05237	0.05249	0.0526	0.05271	0.05282	0.05292	0.05301	0.0531	0.05318	0.05326	0.05333	0.0534	0.05346	0.05351	0.05356	0.0536	0.05364	0.05367	0.05369	0.05371	0.05373	0.05373	0.05373	0.05373	0.05372	0.0537	0.05367	0.05364	0.05361	0.05357	0.05352	0.05346	0.0534	0.05333	0.05326	0.05318
0.05274	0.05296	0.05318	0.0534	0.05361	0.05382	0.05402	0.05422	0.05442	0.05461	0.0548	0.05498	0.05516	0.05533	0.0555	0.05566	0.05582	0.05597	0.05612	0.05627	0.05641	0.05654	0.05667	0.05679	0.05691	0.05702	0.05713	0.05723	0.05733	0.05742	0.05751	0.05759	0.05766	0.05773	0.0578	0.05786	0.05791	0.05796	0.058	0.05804	0.05807	0.05809	0.05811	0.05813	0.05814	0.05814	0.05814	0.05813	0.05811	0.05809
0.05538	0.05565	0.05591	0.05617	0.05642	0.05667	0.05692	0.05716	0.0574	0.05764	0.05787	0.0581	0.05832	0.05854	0.05875	0.05896	0.05917	0.05937	0.05956	0.05976	0.05994	0.06013	0.0603	0.06048	0.06065	0.06081	0.06097	0.06112	0.06127	0.06142	0.06156	0.06169	0.06182	0.06195	0.06207	0.06218	0.06229	0.06239	0.06249	0.06259	0.06268	0.06276	0.06284	0.06292	0.06299	0.06305	0.06311	0.06316	0.06321	0.06326
0.05804	0.05834	0.05865	0.05895	0.05925	0.05954	0.05983	0.06012	0.0604	0.06068	0.06096	0.06123	0.0615	0.06177	0.06203	0.06229	0.06254	0.06279	0.06304	0.06328	0.06352	0.06375	0.06398	0.06421	0.06443	0.06464	0.06486	0.06506	0.06527	0.06547	0.06566	0.06585	0.06604	0.06622	0.06639	0.06657	0.06673	0.0669	0.06705	0.06721	0.06736	0.0675	0.06764	0.06778	0.06791	0.06803	0.06816	0.06827	0.06839	0.0685
0.06064	0.06098	0.06133	0.06168	0.06202	0.06235	0.06269	0.06302	0.06335	0.06368	0.064	0.06432	0.06463	0.06495	0.06526	0.06556	0.06586	0.06616	0.06646	0.06675	0.06704	0.06732	0.0676	0.06788	0.06815	0.06842	0.06869	0.06895	0.06921	0.06946	0.06971	0.06995	0.07019	0.07043	0.07066	0.07089	0.07112	0.07134	0.07156	0.07177	0.07198	0.07218	0.07238	0.07258	0.07277	0.07296	0.07314	0.07332	0.0735	0.07367
0.06312	0.06351	0.0639	0.06429	0.06467	0.06505	0.06543	0.06581	0.06618	0.06655	0.06692	0.06728	0.06764	0.068	0.06836	0.06871	0.06906	0.06941	0.06975	0.07009	0.07043	0.07076	0.07109	0.07142	0.07174	0.07206	0.07238	0.07269	0.073	0.07331	0.07361	0.07391	0.0742	0.07449	0.07478	0.07507	0.07535	0.07562	0.0759	0.07617	0.07643	0.07669	0.07695	0.07721	0.07746	0.0777	0.07795	0.07819	0.07842	0.07866
0.06546	0.06589	0.06632	0.06674	0.06717	0.06759	0.06801	0.06842	0.06884	0.06925	0.06966	0.07007	0.07048	0.07088	0.07128	0.07168	0.07207	0.07246	0.07285	0.07324	0.07362	0.074	0.07438	0.07475	0.07513	0.07549	0.07586	0.07622	0.07658	0.07694	0.07729	0.07764	0.07798	0.07833	0.07867	0.079	0.07934	0.07967	0.07999	0.08032	0.08063	0.08095	0.08126	0.08157	0.08188	0.08218	0.08248	0.08278	0.08307	0.08336
0.0676	0.06807	0.06854	0.069	0.06946	0.06992	0.07038	0.07083	0.07129	0.07174	0.07219	0.07264	0.07308	0.07353	0.07397	0.07441	0.07485	0.07528	0.07571	0.07614	0.07657	0.07699	0.07741	0.07783	0.07825	0.07866	0.07907	0.07948	0.07988	0.08029	0.08069	0.08108	0.08148	0.08187	0.08225	0.08264	0.08302	0.0834	0.08377	0.08415	0.08451	0.08488	0.08524	0.0856	0.08596	0.08631	0.08666	0.08701	0.08736	0.0877
0.06954	0.07004	0.07053	0.07103	0.07153	0.07202	0.07252	0.07301	0.0735	0.07398	0.07447	0.07496	0.07544	0.07592	0.0764	0.07687	0.07735	0.07782	0.07829	0.07876	0.07923	0.07969	0.08015	0.08061	0.08107	0.08152	0.08197	0.08242	0.08287	0.08331	0.08375	0.08419	0.08463	0.08506	0.08549	0.08592	0.08634	0.08677	0.08719	0.0876	0.08802	0.08843	0.08883	0.08924	0.08964	0.09004	0.09044	0.09083	0.09122	0.09161
0.07124	0.07177	0.07229	0.07282	0.07335	0.07387	0.0744	0.07492	0.07544	0.07596	0.07648	0.077	0.07751	0.07803	0.07854	0.07905	0.07955	0.08006	0.08057	0.08107	0.08157	0.08207	0.08256	0.08306	0.08355	0.08404	0.08453	0.08501	0.08549	0.08597	0.08645	0.08693	0.0874	0.08787	0.08834	0.0888	0.08927	0.08973	0.09019	0.09064	0.09109	0.09154	0.09199	0.09244	0.09288	0.09332	0.09375	0.09419	0.09462	0.09505
0.07269	0.07325	0.0738	0.07436	0.07491	0.07546	0.07601	0.07656	0.07711	0.07766	0.0782	0.07875	0.07929	0.07983	0.08037	0.08091	0.08145	0.08198	0.08251	0.08305	0.08357	0.0841	0.08463	0.08515	0.08567	0.08619	0.08671	0.08723	0.08774	0.08825	0.08876	0.08927	0.08977	0.09027	0.09077	0.09127	0.09176	0.09226	0.09275	0.09323	0.09372	0.0942	0.09468	0.09516	0.09563	0.09611	0.09658	0.09704	0.09751	0.09797
0.07391	0.07448	0.07506	0.07563	0.07621	0.07678	0.07736	0.07793	0.0785	0.07907	0.07963	0.0802	0.08077	0.08133	0.08189	0.08245	0.08301	0.08357	0.08413	0.08468	0.08524	0.08579	0.08634	0.08689	0.08743	0.08798	0.08852	0.08906	0.08959	0.09013	0.09066	0.0912	0.09172	0.09225	0.09278	0.0933	0.09382	0.09434	0.09485	0.09536	0.09587	0.09638	0.09689	0.09739	0.09789	0.09839	0.09888	0.09938	0.09987	0.10036
0.07488	0.07547	0.07607	0.07666	0.07725	0.07784	0.07843	0.07902	0.07961	0.08019	0.08078	0.08136	0.08194	0.08253	0.08311	0.08368	0.08426	0.08484	0.08541	0.08598	0.08656	0.08712	0.08769	0.08826	0.08882	0.08938	0.08994	0.0905	0.09106	0.09161	0.09216	0.09271	0.09326	0.0938	0.09434	0.09488	0.09542	0.09596	0.09649	0.09702	0.09755	0.09808	0.0986	0.09912	0.09964	0.10016	0.10067	0.10118	0.10169	0.1022
0.07562	0.07623	0.07683	0.07744	0.07804	0.07864	0.07924	0.07985	0.08044	0.08104	0.08164	0.08224	0.08283	0.08343	0.08402	0.08461	0.0852	0.08578	0.08637	0.08695	0.08754	0.08812	0.0887	0.08927	0.08985	0.09042	0.09099	0.09156	0.09213	0.09269	0.09326	0.09382	0.09437	0.09493	0.09548	0.09604	0.09658	0.09713	0.09767	0.09822	0.09876	0.09929	0.09983	0.10036	0.10089	0.10141	0.10194	0.10246	0.10298	0.10349
0.07615	0.07676	0.07737	0.07799	0.0786	0.07921	0.07982	0.08042	0.08103	0.08164	0.08224	0.08284	0.08345	0.08405	0.08464	0.08524	0.08584	0.08643	0.08702	0.08761	0.0882	0.08879	0.08937	0.08995	0.09053	0.09111	0.09169	0.09226	0.09283	0.0934	0.09397	0.09453	0.09509	0.09565	0.09621	0.09677	0.09732	0.09787	0.09841	0.09896	0.0995	0.10004	0.10058	0.10111	0.10164	0.10217	0.1027	0.10322	0.10374	0.10426
0.07648	0.0771	0.07771	0.07833	0.07894	0.07955	0.08017	0.08078	0.08139	0.08199	0.0826	0.0832	0.08381	0.08441	0.08501	0.08561	0.0862	0.0868	0.08739	0.08798	0.08857	0.08915	0.08973	0.09032	0.09089	0.09147	0.09205	0.09262	0.09319	0.09375	0.09432	0.09488	0.09544	0.09599	0.09655	0.0971	0.09765	0.09819	0.09873	0.09927	0.09981	0.10035	0.10088	0.1014	0.10193	0.10245	0.10297	0.10349	0.104	0.10451
0.07664	0.07725	0.07787	0.07848	0.0791	0.07971	0.08032	0.08093	0.08153	0.08214	0.08274	0.08335	0.08394	0.08454	0.08514	0.08573	0.08632	0.08691	0.0875	0.08808	0.08866	0.08924	0.08982	0.0904	0.09097	0.09154	0.0921	0.09267	0.09323	0.09378	0.09434	0.09489	0.09544	0.09599	0.09653	0.09707	0.09761	0.09814	0.09867	0.0992	0.09972	0.10024	0.10076	0.10128	0.10179	0.10229	0.1028	0.1033	0.1038	0.10429
0.07665	0.07726	0.07788	0.07849	0.07909	0.0797	0.08031	0.08091	0.08151	0.08211	0.0827	0.0833	0.08389	0.08448	0.08507	0.08565	0.08623	0.08681	0.08739	0.08796	0.08853	0.0891	0.08967	0.09023	0.09079	0.09134	0.0919	0.09244	0.09299	0.09353	0.09407	0.09461	0.09514	0.09567	0.0962	0.09672	0.09724	0.09775	0.09826	0.09877	0.09928	0.09978	0.10027	0.10077	0.10126	0.10174	0.10222	0.1027	0.10318	0.10365
0.07655	0.07715	0.07776	0.07836	0.07896	0.07956	0.08016	0.08075	0.08134	0.08193	0.08251	0.0831	0.08368	0.08425	0.08483	0.0854	0.08597	0.08653	0.0871	0.08765	0.08821	0.08876	0.08931	0.08985	0.09039	0.09093	0.09147	0.092	0.09252	0.09304	0.09356	0.09408	0.09459	0.09509	0.0956	0.09609	0.09659	0.09708	0.09756	0.09804	0.09852	0.09899	0.09946	0.09993	0.10039	0.10084	0.1013	0.10174	0.10219	0.10262
0.07636	0.07696	0.07755	0.07814	0.07873	0.07932	0.0799	0.08048	0.08106	0.08164	0.08221	0.08278	0.08334	0.08391	0.08446	0.08502	0.08557	0.08612	0.08666	0.0872	0.08774	0.08827	0.08879	0.08932	0.08984	0.09035	0.09086	0.09137	0.09187	0.09236	0.09286	0.09334	0.09383	0.09431	0.09478	0.09525	0.09571	0.09617	0.09662	0.09707	0.09752	0.09796	0.09839	0.09882	0.09924	0.09966	0.10008	0.10049	0.10089	0.10129
0.07611	0.0767	0.07728	0.07786	0.07844	0.07901	0.07958	0.08015	0.08071	0.08127	0.08183	0.08238	0.08293	0.08347	0.08401	0.08455	0.08508	0.08561	0.08613	0.08665	0.08716	0.08767	0.08817	0.08867	0.08916	0.08965	0.09013	0.09061	0.09108	0.09155	0.09201	0.09247	0.09292	0.09336	0.0938	0.09424	0.09467	0.09509	0.09551	0.09592	0.09632	0.09672	0.09712	0.09751	0.09789	0.09827	0.09864	0.099	0.09936	0.09972
0.07583	0.07641	0.07698	0.07755	0.07811	0.07867	0.07923	0.07978	0.08033	0.08087	0.08141	0.08194	0.08247	0.08299	0.08351	0.08403	0.08454	0.08504	0.08554	0.08603	0.08652	0.087	0.08748	0.08795	0.08842	0.08888	0.08933	0.08978	0.09022	0.09065	0.09108	0.0915	0.09192	0.09233	0.09273	0.09313	0.09352	0.0939	0.09428	0.09465	0.09501	0.09537	0.09572	0.09606	0.09639	0.09672	0.09705	0.09736	0.09767	0.09798
0.07556	0.07612	0.07668	0.07723	0.07778	0.07833	0.07887	0.0794	0.07993	0.08046	0.08098	0.08149	0.082	0.08251	0.08301	0.0835	0.08399	0.08447	0.08494	0.08541	0.08587	0.08633	0.08678	0.08722	0.08765	0.08808	0.0885	0.08892	0.08933	0.08973	0.09012	0.09051	0.09088	0.09126	0.09162	0.09198	0.09232	0.09266	0.093	0.09332	0.09364	0.09395	0.09425	0.09455	0.09483	0.09511	0.09538	0.09565	0.0959	0.09615
0.0753	0.07585	0.0764	0.07694	0.07747	0.078	0.07853	0.07905	0.07956	0.08007	0.08058	0.08107	0.08156	0.08205	0.08253	0.083	0.08346	0.08392	0.08437	0.08481	0.08525	0.08568	0.0861	0.08651	0.08692	0.08731	0.0877	0.08809	0.08846	0.08883	0.08918	0.08953	0.08987	0.09021	0.09053	0.09084	0.09115	0.09145	0.09174	0.09202	0.09229	0.09255	0.0928	0.09305	0.09328	0.09351	0.09372	0.09393	0.09413	0.09432
0.07508	0.07562	0.07616	0.07669	0.07721	0.07773	0.07824	0.07875	0.07925	0.07974	0.08023	0.08071	0.08118	0.08164	0.0821	0.08255	0.083	0.08343	0.08386	0.08428	0.08469	0.08509	0.08549	0.08587	0.08625	0.08662	0.08698	0.08733	0.08767	0.088	0.08832	0.08863	0.08894	0.08923	0.08952	0.08979	0.09006	0.09031	0.09055	0.09079	0.09101	0.09123	0.09143	0.09162	0.09181	0.09198	0.09214	0.0923	0.09244	0.09257
0.07493	0.07546	0.07599	0.07651	0.07702	0.07753	0.07803	0.07852	0.07901	0.07948	0.07996	0.08042	0.08088	0.08132	0.08176	0.0822	0.08262	0.08304	0.08344	0.08384	0.08423	0.08461	0.08498	0.08534	0.08569	0.08603	0.08636	0.08668	0.08699	0.08729	0.08758	0.08786	0.08813	0.08838	0.08863	0.08887	0.08909	0.08931	0.08951	0.0897	0.08988	0.09005	0.0902	0.09035	0.09048	0.0906	0.09071	0.09081	0.0909	0.09097
0.07484	0.07537	0.07589	0.0764	0.0769	0.0774	0.07789	0.07838	0.07885	0.07932	0.07978	0.08023	0.08067	0.08111	0.08153	0.08195	0.08236	0.08275	0.08314	0.08352	0.08389	0.08425	0.0846	0.08493	0.08526	0.08558	0.08588	0.08618	0.08646	0.08673	0.08699	0.08724	0.08748	0.0877	0.08791	0.08812	0.0883	0.08848	0.08864	0.0888	0.08893	0.08906	0.08917	0.08927	0.08936	0.08944	0.0895	0.08955	0.08958	0.0896
0.07484	0.07536	0.07587	0.07638	0.07688	0.07737	0.07786	0.07833	0.0788	0.07926	0.07971	0.08015	0.08058	0.08101	0.08142	0.08183	0.08222	0.0826	0.08298	0.08334	0.08369	0.08403	0.08436	0.08468	0.08499	0.08529	0.08557	0.08584	0.0861	0.08635	0.08659	0.08681	0.08702	0.08722	0.0874	0.08757	0.08773	0.08787	0.088	0.08812	0.08822	0.08831	0.08839	0.08845	0.08849	0.08853	0.08855	0.08855	0.08854	0.08851
0.07491	0.07543	0.07595	0.07645	0.07695	0.07744	0.07792	0.07839	0.07885	0.07931	0.07975	0.08019	0.08062	0.08103	0.08144	0.08183	0.08222	0.08259	0.08296	0.08331	0.08365	0.08398	0.0843	0.0846	0.08489	0.08518	0.08544	0.0857	0.08594	0.08617	0.08639	0.08659	0.08678	0.08695	0.08711	0.08726	0.08739	0.08751	0.08761	0.0877	0.08777	0.08783	0.08788	0.0879	0.08792	0.08791	0.0879	0.08786	0.08781	0.08775
0.07507	0.07559	0.07611	0.07661	0.07711	0.0776	0.07808	0.07855	0.07902	0.07947	0.07991	0.08035	0.08077	0.08118	0.08158	0.08198	0.08236	0.08273	0.08308	0.08343	0.08376	0.08408	0.08439	0.08469	0.08497	0.08524	0.0855	0.08575	0.08598	0.08619	0.08639	0.08658	0.08676	0.08691	0.08706	0.08719	0.0873	0.0874	0.08748	0.08755	0.0876	0.08764	0.08766	0.08766	0.08765	0.08762	0.08757	0.08751	0.08743	0.08733
0.0753	0.07583	0.07635	0.07686	0.07736	0.07785	0.07834	0.07881	0.07928	0.07974	0.08018	0.08062	0.08104	0.08145	0.08186	0.08225	0.08263	0.083	0.08335	0.0837	0.08403	0.08435	0.08466	0.08495	0.08523	0.08549	0.08575	0.08598	0.08621	0.08642	0.08661	0.08679	0.08696	0.0871	0.08724	0.08736	0.08746	0.08755	0.08762	0.08767	0.08771	0.08773	0.08773	0.08772	0.08769	0.08764	0.08758	0.08749	0.08739	0.08728
0.07561	0.07614	0.07667	0.07719	0.07769	0.07819	0.07869	0.07917	0.07964	0.0801	0.08055	0.08099	0.08142	0.08184	0.08225	0.08264	0.08303	0.0834	0.08376	0.08411	0.08444	0.08476	0.08507	0.08536	0.08564	0.08591	0.08616	0.0864	0.08662	0.08683	0.08703	0.0872	0.08737	0.08751	0.08764	0.08776	0.08786	0.08794	0.088	0.08805	0.08808	0.0881	0.08809	0.08807	0.08803	0.08798	0.0879	0.08781	0.0877	0.08757
0.07597	0.07652	0.07705	0.07758	0.0781	0.07861	0.07911	0.0796	0.08008	0.08055	0.08101	0.08146	0.0819	0.08233	0.08274	0.08315	0.08354	0.08392	0.08429	0.08464	0.08498	0.08531	0.08562	0.08592	0.08621	0.08648	0.08674	0.08698	0.08721	0.08742	0.08762	0.0878	0.08797	0.08812	0.08825	0.08837	0.08847	0.08855	0.08862	0.08867	0.0887	0.08872	0.08871	0.08869	0.08866	0.0886	0.08852	0.08843	0.08832	0.08819
0.07639	0.07695	0.0775	0.07804	0.07857	0.07909	0.0796	0.08011	0.0806	0.08108	0.08155	0.08201	0.08246	0.0829	0.08333	0.08375	0.08415	0.08454	0.08492	0.08528	0.08563	0.08597	0.0863	0.08661	0.08691	0.08719	0.08746	0.08771	0.08795	0.08817	0.08837	0.08857	0.08874	0.0889	0.08904	0.08917	0.08928	0.08937	0.08944	0.0895	0.08954	0.08957	0.08957	0.08956	0.08953	0.08948	0.08941	0.08932	0.08922	0.08909
0.07685	0.07742	0.07798	0.07854	0.07908	0.07962	0.08015	0.08066	0.08117	0.08167	0.08216	0.08263	0.0831	0.08355	0.08399	0.08442	0.08484	0.08524	0.08564	0.08601	0.08638	0.08673	0.08707	0.0874	0.08771	0.088	0.08829	0.08855	0.0888	0.08904	0.08926	0.08947	0.08965	0.08983	0.08998	0.09012	0.09025	0.09035	0.09044	0.09051	0.09057	0.0906	0.09062	0.09062	0.0906	0.09057	0.09051	0.09044	0.09035	0.09024
0.07733	0.07792	0.0785	0.07907	0.07963	0.08019	0.08073	0.08127	0.08179	0.0823	0.08281	0.0833	0.08378	0.08425	0.08471	0.08516	0.08559	0.08601	0.08642	0.08682	0.0872	0.08757	0.08793	0.08827	0.0886	0.08891	0.08921	0.08949	0.08976	0.09001	0.09025	0.09047	0.09068	0.09087	0.09104	0.0912	0.09134	0.09147	0.09157	0.09166	0.09173	0.09179	0.09183	0.09185	0.09185	0.09183	0.09179	0.09174	0.09167	0.09158
0.07784	0.07844	0.07904	0.07963	0.08021	0.08078	0.08134	0.08189	0.08244	0.08297	0.08349	0.084	0.0845	0.08499	0.08547	0.08593	0.08639	0.08683	0.08725	0.08767	0.08807	0.08846	0.08884	0.0892	0.08955	0.08988	0.0902	0.0905	0.09079	0.09106	0.09132	0.09156	0.09179	0.092	0.0922	0.09237	0.09253	0.09268	0.09281	0.09292	0.09301	0.09309	0.09315	0.09319	0.09321	0.09322	0.09321	0.09318	0.09313	0.09307
0.07835	0.07898	0.07959	0.0802	0.0808	0.08139	0.08197	0.08254	0.0831	0.08365	0.08419	0.08473	0.08524	0.08575	0.08625	0.08674	0.08721	0.08767	0.08812	0.08856	0.08898	0.08939	0.08978	0.09017	0.09054	0.09089	0.09123	0.09156	0.09187	0.09216	0.09244	0.09271	0.09296	0.09319	0.09341	0.09361	0.09379	0.09396	0.09411	0.09425	0.09436	0.09447	0.09455	0.09462	0.09467	0.0947	0.09471	0.09471	0.09469	0.09465
0.07887	0.07951	0.08014	0.08077	0.08139	0.082	0.0826	0.08319	0.08377	0.08434	0.08491	0.08546	0.086	0.08653	0.08705	0.08755	0.08805	0.08853	0.089	0.08946	0.0899	0.09033	0.09075	0.09116	0.09155	0.09193	0.09229	0.09264	0.09297	0.09329	0.09359	0.09388	0.09415	0.09441	0.09465	0.09488	0.09509	0.09528	0.09546	0.09562	0.09576	0.09589	0.096	0.09609	0.09616	0.09622	0.09626	0.09629	0.09629	0.09628
0.07937	0.08003	0.08069	0.08133	0.08197	0.0826	0.08322	0.08384	0.08444	0.08503	0.08561	0.08619	0.08675	0.0873	0.08784	0.08837	0.08888	0.08939	0.08988	0.09036	0.09083	0.09128	0.09172	0.09215	0.09257	0.09297	0.09335	0.09372	0.09408	0.09442	0.09475	0.09506	0.09536	0.09564	0.09591	0.09616	0.09639	0.09661	0.09681	0.097	0.09717	0.09732	0.09746	0.09758	0.09768	0.09776	0.09783	0.09789	0.09792	0.09794
0.07986	0.08054	0.08121	0.08188	0.08254	0.08319	0.08383	0.08447	0.08509	0.0857	0.08631	0.0869	0.08749	0.08806	0.08862	0.08917	0.08971	0.09024	0.09075	0.09126	0.09175	0.09222	0.09269	0.09314	0.09358	0.094	0.09441	0.0948	0.09518	0.09555	0.0959	0.09624	0.09656	0.09687	0.09716	0.09743	0.09769	0.09794	0.09816	0.09837	0.09857	0.09875	0.09891	0.09906	0.09918	0.0993	0.09939	0.09947	0.09953	0.09958
0.08032	0.08103	0.08172	0.08241	0.08309	0.08376	0.08442	0.08508	0.08572	0.08636	0.08698	0.0876	0.0882	0.0888	0.08938	0.08996	0.09052	0.09107	0.0916	0.09213	0.09264	0.09314	0.09363	0.0941	0.09456	0.09501	0.09544	0.09586	0.09627	0.09666	0.09703	0.09739	0.09774	0.09807	0.09838	0.09868	0.09897	0.09924	0.09949	0.09972	0.09994	0.10015	0.10033	0.10051	0.10066	0.1008	0.10092	0.10103	0.10111	0.10119
0.08076	0.08149	0.0822	0.08291	0.08361	0.0843	0.08499	0.08566	0.08633	0.08698	0.08763	0.08827	0.08889	0.08951	0.09012	0.09071	0.0913	0.09187	0.09243	0.09298	0.09351	0.09403	0.09454	0.09504	0.09552	0.09599	0.09645	0.09689	0.09732	0.09773	0.09813	0.09852	0.09888	0.09924	0.09958	0.0999	0.10021	0.1005	0.10078	0.10104	0.10128	0.10151	0.10172	0.10191	0.10209	0.10225	0.1024	0.10253	0.10264	0.10274
0.08117	0.08191	0.08265	0.08338	0.0841	0.08481	0.08552	0.08621	0.0869	0.08758	0.08825	0.0889	0.08955	0.09019	0.09082	0.09144	0.09204	0.09264	0.09322	0.09379	0.09435	0.09489	0.09542	0.09594	0.09645	0.09694	0.09742	0.09788	0.09833	0.09877	0.09919	0.0996	0.09999	0.10037	0.10073	0.10107	0.1014	0.10172	0.10202	0.1023	0.10257	0.10282	0.10305	0.10327	0.10347	0.10365	0.10382	0.10398	0.10411	0.10423
0.08154	0.08231	0.08306	0.08381	0.08455	0.08529	0.08601	0.08673	0.08744	0.08814	0.08883	0.08951	0.09018	0.09083	0.09148	0.09212	0.09275	0.09337	0.09397	0.09456	0.09514	0.09571	0.09626	0.0968	0.09733	0.09785	0.09835	0.09883	0.09931	0.09976	0.10021	0.10064	0.10105	0.10145	0.10183	0.1022	0.10255	0.10289	0.10321	0.10351	0.1038	0.10407	0.10433	0.10457	0.10479	0.10499	0.10518	0.10536	0.10551	0.10565
0.08188	0.08266	0.08344	0.08421	0.08497	0.08572	0.08647	0.08721	0.08793	0.08865	0.08936	0.09007	0.09076	0.09144	0.09211	0.09277	0.09342	0.09405	0.09468	0.09529	0.0959	0.09648	0.09706	0.09762	0.09817	0.09871	0.09923	0.09974	0.10023	0.10071	0.10118	0.10163	0.10206	0.10248	0.10289	0.10327	0.10365	0.104	0.10434	0.10467	0.10498	0.10527	0.10554	0.1058	0.10604	0.10627	0.10648	0.10667	0.10684	0.107
0.08218	0.08298	0.08377	0.08456	0.08534	0.08612	0.08688	0.08764	0.08839	0.08913	0.08986	0.09058	0.0913	0.092	0.09269	0.09337	0.09404	0.0947	0.09535	0.09598	0.0966	0.09722	0.09781	0.0984	0.09897	0.09953	0.10007	0.1006	0.10111	0.10161	0.1021	0.10257	0.10303	0.10347	0.10389	0.1043	0.10469	0.10507	0.10543	0.10577	0.1061	0.10641	0.1067	0.10698	0.10724	0.10748	0.10771	0.10792	0.10811	0.10828
0.08243	0.08325	0.08406	0.08487	0.08567	0.08647	0.08725	0.08803	0.0888	0.08956	0.09032	0.09106	0.09179	0.09252	0.09323	0.09393	0.09462	0.0953	0.09597	0.09663	0.09727	0.0979	0.09852	0.09912	0.09972	0.10029	0.10086	0.10141	0.10195	0.10247	0.10297	0.10346	0.10394	0.1044	0.10484	0.10527	0.10568	0.10608	0.10646	0.10682	0.10717	0.1075	0.10781	0.1081	0.10838	0.10864	0.10888	0.10911	0.10931	0.1095
0.08264	0.08348	0.08431	0.08514	0.08596	0.08677	0.08758	0.08838	0.08917	0.08995	0.09072	0.09149	0.09224	0.09299	0.09372	0.09444	0.09515	0.09585	0.09654	0.09722	0.09789	0.09854	0.09918	0.0998	0.10042	0.10102	0.1016	0.10217	0.10273	0.10327	0.1038	0.10431	0.1048	0.10528	0.10575	0.10619	0.10663	0.10704	0.10744	0.10782	0.10818	0.10853	0.10886	0.10917	0.10946	0.10974	0.11	0.11024	0.11046	0.11066
0.0828	0.08366	0.08451	0.08536	0.0862	0.08703	0.08786	0.08868	0.08949	0.09029	0.09108	0.09187	0.09264	0.09341	0.09416	0.0949	0.09564	0.09636	0.09707	0.09777	0.09845	0.09913	0.09979	0.10044	0.10107	0.10169	0.1023	0.10289	0.10346	0.10403	0.10457	0.1051	0.10562	0.10612	0.1066	0.10707	0.10752	0.10795	0.10837	0.10877	0.10915	0.10951	0.10986	0.11019	0.1105	0.11079	0.11106	0.11132	0.11155	0.11177
0.08291	0.08379	0.08466	0.08553	0.08639	0.08724	0.08808	0.08892	0.08975	0.09058	0.09139	0.09219	0.09299	0.09378	0.09455	0.09532	0.09607	0.09681	0.09755	0.09827	0.09897	0.09967	0.10035	0.10102	0.10167	0.10231	0.10294	0.10355	0.10415	0.10473	0.1053	0.10585	0.10639	0.10691	0.10741	0.1079	0.10837	0.10882	0.10925	0.10967	0.11007	0.11045	0.11081	0.11116	0.11149	0.11179	0.11208	0.11235	0.1126	0.11284
0.08297	0.08386	0.08475	0.08564	0.08652	0.08739	0.08826	0.08912	0.08997	0.09081	0.09164	0.09247	0.09329	0.09409	0.09489	0.09568	0.09645	0.09722	0.09797	0.09871	0.09944	0.10016	0.10086	0.10155	0.10223	0.10289	0.10354	0.10417	0.10479	0.10539	0.10598	0.10655	0.10711	0.10765	0.10817	0.10868	0.10917	0.10964	0.11009	0.11053	0.11095	0.11135	0.11173	0.11209	0.11243	0.11276	0.11306	0.11335	0.11361	0.11386
0.08297	0.08389	0.08479	0.0857	0.0866	0.08749	0.08837	0.08925	0.09012	0.09099	0.09184	0.09269	0.09353	0.09435	0.09517	0.09598	0.09678	0.09756	0.09834	0.0991	0.09985	0.10059	0.10131	0.10203	0.10273	0.10341	0.10408	0.10474	0.10538	0.106	0.10661	0.10721	0.10778	0.10834	0.10889	0.10942	0.10992	0.11042	0.11089	0.11135	0.11178	0.1122	0.1126	0.11298	0.11334	0.11368	0.11401	0.11431	0.11459	0.11485
0.08292	0.08385	0.08478	0.0857	0.08662	0.08753	0.08843	0.08933	0.09022	0.0911	0.09198	0.09285	0.0937	0.09455	0.09539	0.09622	0.09704	0.09785	0.09865	0.09943	0.1002	0.10096	0.10171	0.10245	0.10317	0.10388	0.10457	0.10525	0.10591	0.10656	0.10719	0.10781	0.10841	0.10899	0.10956	0.1101	0.11063	0.11115	0.11164	0.11212	0.11258	0.11301	0.11343	0.11383	0.11421	0.11457	0.11491	0.11523	0.11553	0.11581
0.0828	0.08375	0.08469	0.08564	0.08657	0.0875	0.08843	0.08934	0.09025	0.09116	0.09205	0.09294	0.09382	0.09469	0.09555	0.0964	0.09724	0.09807	0.09889	0.0997	0.1005	0.10128	0.10205	0.10281	0.10355	0.10428	0.105	0.1057	0.10639	0.10706	0.10771	0.10835	0.10898	0.10958	0.11017	0.11074	0.1113	0.11183	0.11235	0.11285	0.11333	0.11379	0.11423	0.11465	0.11505	0.11543	0.11579	0.11613	0.11644	0.11674
0.08262	0.08358	0.08455	0.08551	0.08646	0.08741	0.08835	0.08929	0.09022	0.09114	0.09206	0.09297	0.09387	0.09476	0.09564	0.09652	0.09738	0.09823	0.09907	0.0999	0.10072	0.10153	0.10232	0.10311	0.10387	0.10463	0.10537	0.10609	0.10681	0.1075	0.10818	0.10884	0.10949	0.11012	0.11073	0.11133	0.11191	0.11247	0.11301	0.11353	0.11403	0.11451	0.11498	0.11542	0.11584	0.11625	0.11663	0.11699	0.11733	0.11764
0.08237	0.08335	0.08433	0.08531	0.08628	0.08725	0.08821	0.08916	0.09011	0.09106	0.092	0.09292	0.09385	0.09476	0.09566	0.09656	0.09744	0.09832	0.09918	0.10004	0.10088	0.10171	0.10253	0.10333	0.10413	0.10491	0.10567	0.10642	0.10716	0.10788	0.10858	0.10927	0.10994	0.1106	0.11124	0.11186	0.11246	0.11305	0.11361	0.11416	0.11469	0.11519	0.11568	0.11615	0.1166	0.11702	0.11743	0.11781	0.11817	0.11851
0.08204	0.08304	0.08404	0.08503	0.08602	0.08701	0.08799	0.08896	0.08993	0.0909	0.09185	0.0928	0.09374	0.09468	0.09561	0.09652	0.09743	0.09833	0.09922	0.10009	0.10096	0.10182	0.10266	0.10349	0.10431	0.10511	0.1059	0.10668	0.10744	0.10819	0.10892	0.10963	0.11033	0.11101	0.11168	0.11233	0.11296	0.11357	0.11416	0.11473	0.11529	0.11582	0.11634	0.11683	0.1173	0.11776	0.11819	0.1186	0.11898	0.11935
0.08164	0.08266	0.08367	0.08468	0.08569	0.08669	0.08769	0.08868	0.08967	0.09065	0.09163	0.0926	0.09356	0.09452	0.09546	0.0964	0.09733	0.09826	0.09917	0.10007	0.10096	0.10184	0.10271	0.10356	0.1044	0.10524	0.10605	0.10685	0.10764	0.10842	0.10918	0.10992	0.11065	0.11136	0.11205	0.11272	0.11338	0.11402	0.11464	0.11525	0.11583	0.11639	0.11694	0.11746	0.11796	0.11844	0.1189	0.11934	0.11975	0.12014
0.08116	0.08219	0.08322	0.08424	0.08527	0.08629	0.0873	0.08831	0.08932	0.09032	0.09132	0.09231	0.09329	0.09427	0.09524	0.0962	0.09715	0.09809	0.09903	0.09995	0.10087	0.10177	0.10267	0.10355	0.10442	0.10527	0.10612	0.10695	0.10776	0.10857	0.10935	0.11012	0.11088	0.11162	0.11234	0.11305	0.11374	0.11441	0.11506	0.11569	0.1163	0.1169	0.11747	0.11802	0.11856	0.11907	0.11956	0.12002	0.12047	0.12089
0.0806	0.08164	0.08268	0.08372	0.08476	0.08579	0.08683	0.08785	0.08888	0.0899	0.09091	0.09192	0.09292	0.09392	0.09491	0.09589	0.09687	0.09784	0.0988	0.09974	0.10068	0.10161	0.10253	0.10344	0.10434	0.10522	0.10609	0.10695	0.10779	0.10862	0.10944	0.11024	0.11103	0.1118	0.11255	0.11329	0.11401	0.11471	0.11539	0.11606	0.1167	0.11733	0.11793	0.11852	0.11908	0.11963	0.12015	0.12065	0.12113	0.12159
0.07994	0.081	0.08205	0.08311	0.08416	0.08521	0.08626	0.0873	0.08834	0.08938	0.09041	0.09144	0.09246	0.09348	0.09449	0.09549	0.09649	0.09748	0.09846	0.09943	0.1004	0.10135	0.1023	0.10323	0.10415	0.10506	0.10596	0.10685	0.10772	0.10858	0.10943	0.11026	0.11108	0.11188	0.11267	0.11343	0.11419	0.11492	0.11564	0.11634	0.11702	0.11768	0.11832	0.11894	0.11954	0.12012	0.12068	0.12121	0.12173	0.12222
0.0792	0.08026	0.08133	0.0824	0.08346	0.08452	0.08558	0.08664	0.0877	0.08875	0.0898	0.09085	0.09189	0.09293	0.09396	0.09498	0.096	0.09701	0.09802	0.09901	0.1	0.10098	0.10195	0.10291	0.10386	0.1048	0.10573	0.10664	0.10755	0.10844	0.10931	0.11018	0.11103	0.11186	0.11268	0.11348	0.11427	0.11504	0.11579	0.11652	0.11724	0.11793	0.11861	0.11927	0.11991	0.12052	0.12112	0.12169	0.12225	0.12278
0.07836	0.07943	0.08051	0.08158	0.08266	0.08373	0.08481	0.08588	0.08695	0.08802	0.08909	0.09015	0.09121	0.09226	0.09331	0.09436	0.0954	0.09643	0.09746	0.09847	0.09949	0.10049	0.10149	0.10247	0.10345	0.10442	0.10537	0.10632	0.10725	0.10817	0.10908	0.10998	0.11086	0.11173	0.11258	0.11342	0.11424	0.11504	0.11583	0.1166	0.11736	0.11809	0.11881	0.1195	0.12018	0.12084	0.12147	0.12209	0.12268	0.12325
0.07742	0.0785	0.07958	0.08067	0.08175	0.08284	0.08392	0.08501	0.08609	0.08717	0.08825	0.08933	0.09041	0.09148	0.09255	0.09361	0.09467	0.09572	0.09677	0.09781	0.09885	0.09988	0.1009	0.10191	0.10292	0.10391	0.10489	0.10587	0.10683	0.10779	0.10873	0.10965	0.11057	0.11147	0.11236	0.11323	0.11409	0.11493	0.11576	0.11657	0.11736	0.11814	0.1189	0.11963	0.12035	0.12105	0.12173	0.12239	0.12302	0.12364
0.07637	0.07746	0.07855	0.07964	0.08074	0.08183	0.08292	0.08402	0.08511	0.08621	0.0873	0.08839	0.08948	0.09057	0.09166	0.09274	0.09382	0.09489	0.09596	0.09702	0.09808	0.09913	0.10018	0.10122	0.10225	0.10327	0.10428	0.10529	0.10628	0.10727	0.10824	0.1092	0.11015	0.11109	0.11201	0.11292	0.11382	0.1147	0.11556	0.11641	0.11725	0.11806	0.11886	0.11964	0.12041	0.12115	0.12187	0.12258	0.12326	0.12392
0.07523	0.07632	0.07741	0.07851	0.07961	0.08071	0.08181	0.08291	0.08401	0.08512	0.08622	0.08733	0.08843	0.08953	0.09063	0.09173	0.09283	0.09392	0.09501	0.09609	0.09717	0.09825	0.09932	0.10038	0.10144	0.10249	0.10353	0.10456	0.10559	0.1066	0.10761	0.1086	0.10959	0.11056	0.11152	0.11247	0.1134	0.11433	0.11523	0.11612	0.117	0.11786	0.1187	0.11953	0.12034	0.12113	0.1219	0.12265	0.12338	0.12409
0.07397	0.07506	0.07616	0.07725	0.07836	0.07946	0.08057	0.08168	0.08279	0.0839	0.08501	0.08613	0.08724	0.08836	0.08947	0.09058	0.09169	0.0928	0.09391	0.09502	0.09612	0.09721	0.09831	0.09939	0.10048	0.10155	0.10262	0.10368	0.10474	0.10579	0.10683	0.10786	0.10888	0.10988	0.11088	0.11187	0.11284	0.11381	0.11475	0.11569	0.11661	0.11751	0.1184	0.11928	0.12013	0.12097	0.12179	0.12259	0.12337	0.12414
0.0726	0.07369	0.07478	0.07588	0.07699	0.07809	0.0792	0.08031	0.08143	0.08255	0.08367	0.08479	0.08591	0.08704	0.08816	0.08929	0.09042	0.09154	0.09266	0.09379	0.09491	0.09602	0.09714	0.09825	0.09936	0.10046	0.10156	0.10265	0.10373	0.10481	0.10588	0.10695	0.108	0.10905	0.11008	0.11111	0.11213	0.11313	0.11412	0.1151	0.11607	0.11702	0.11795	0.11888	0.11978	0.12067	0.12154	0.1224	0.12323	0.12405
0.07112	0.07221	0.0733	0.07439	0.07549	0.0766	0.0777	0.07882	0.07994	0.08106	0.08218	0.08331	0.08444	0.08557	0.08671	0.08785	0.08898	0.09012	0.09126	0.0924	0.09354	0.09467	0.09581	0.09694	0.09807	0.0992	0.10032	0.10144	0.10256	0.10367	0.10477	0.10587	0.10696	0.10804	0.10912	0.11018	0.11124	0.11229	0.11332	0.11435	0.11536	0.11636	0.11735	0.11832	0.11928	0.12022	0.12114	0.12205	0.12295	0.12382
0.06953	0.07061	0.07169	0.07277	0.07387	0.07497	0.07608	0.07719	0.0783	0.07943	0.08055	0.08168	0.08282	0.08396	0.0851	0.08624	0.08739	0.08854	0.08969	0.09084	0.092	0.09315	0.09431	0.09546	0.09661	0.09777	0.09891	0.10006	0.10121	0.10235	0.10348	0.10461	0.10574	0.10686	0.10797	0.10908	0.11018	0.11127	0.11235	0.11342	0.11448	0.11553	0.11657	0.11759	0.11861	0.1196	0.12059	0.12155	0.12251	0.12344
0.06782	0.06889	0.06996	0.07103	0.07212	0.07321	0.07431	0.07542	0.07653	0.07765	0.07877	0.0799	0.08104	0.08218	0.08333	0.08448	0.08563	0.08679	0.08795	0.08912	0.09029	0.09146	0.09263	0.0938	0.09497	0.09615	0.09732	0.0985	0.09967	0.10084	0.10201	0.10317	0.10433	0.10549	0.10664	0.10779	0.10893	0.11007	0.11119	0.11231	0.11342	0.11452	0.11561	0.11669	0.11776	0.11882	0.11986	0.12089	0.1219	0.1229
0.066	0.06705	0.0681	0.06917	0.07024	0.07132	0.07241	0.07351	0.07461	0.07572	0.07684	0.07797	0.0791	0.08024	0.08139	0.08254	0.0837	0.08487	0.08604	0.08721	0.08839	0.08958	0.09076	0.09195	0.09315	0.09434	0.09554	0.09674	0.09794	0.09914	0.10034	0.10153	0.10273	0.10392	0.10512	0.10631	0.10749	0.10867	0.10984	0.11101	0.11217	0.11333	0.11447	0.11561	0.11673	0.11785	0.11895	0.12005	0.12112	0.12219
0.06407	0.06509	0.06613	0.06717	0.06823	0.06929	0.07037	0.07145	0.07254	0.07365	0.07476	0.07588	0.07701	0.07814	0.07929	0.08044	0.0816	0.08277	0.08394	0.08512	0.08631	0.08751	0.08871	0.08991	0.09112	0.09234	0.09356	0.09478	0.096	0.09723	0.09846	0.09969	0.10092	0.10216	0.10339	0.10462	0.10585	0.10707	0.10829	0.10951	0.11073	0.11193	0.11314	0.11433	0.11552	0.11669	0.11786	0.11902	0.12017	0.1213
0.06202	0.06302	0.06403	0.06506	0.06609	0.06713	0.06819	0.06926	0.07033	0.07142	0.07252	0.07362	0.07474	0.07587	0.07701	0.07816	0.07932	0.08048	0.08166	0.08285	0.08404	0.08524	0.08645	0.08767	0.0889	0.09013	0.09137	0.09261	0.09386	0.09512	0.09638	0.09764	0.09891	0.10018	0.10145	0.10272	0.10399	0.10526	0.10654	0.10781	0.10907	0.11034	0.1116	0.11285	0.1141	0.11534	0.11658	0.11781	0.11903	0.12023
0.05986	0.06084	0.06182	0.06281	0.06382	0.06484	0.06587	0.06691	0.06797	0.06904	0.07012	0.07121	0.07231	0.07343	0.07456	0.0757	0.07685	0.07802	0.07919	0.08038	0.08157	0.08278	0.084	0.08523	0.08647	0.08772	0.08897	0.09024	0.09151	0.09279	0.09408	0.09537	0.09667	0.09798	0.09929	0.1006	0.10192	0.10324	0.10456	0.10589	0.10721	0.10853	0.10985	0.11117	0.11248	0.11379	0.1151	0.1164	0.11769	0.11898
0.0576	0.05854	0.05949	0.06045	0.06142	0.06241	0.06342	0.06443	0.06546	0.0665	0.06756	0.06863	0.06972	0.07082	0.07193	0.07306	0.0742	0.07536	0.07653	0.07771	0.07891	0.08012	0.08134	0.08258	0.08383	0.08509	0.08636	0.08764	0.08894	0.09024	0.09156	0.09288	0.09422	0.09556	0.09691	0.09827	0.09963	0.101	0.10237	0.10375	0.10513	0.10651	0.10789	0.10927	0.11066	0.11204	0.11342	0.11479	0.11616	0.11753
0.05524	0.05614	0.05704	0.05797	0.05891	0.05986	0.06082	0.06181	0.0628	0.06382	0.06485	0.06589	0.06695	0.06803	0.06913	0.07024	0.07136	0.07251	0.07367	0.07484	0.07604	0.07725	0.07847	0.07971	0.08097	0.08224	0.08353	0.08483	0.08614	0.08747	0.08881	0.09017	0.09154	0.09291	0.0943	0.0957	0.09711	0.09853	0.09995	0.10139	0.10282	0.10427	0.10572	0.10717	0.10862	0.11008	0.11153	0.11299	0.11444	0.11589
0.05278	0.05363	0.05449	0.05537	0.05627	0.05718	0.0581	0.05904	0.06	0.06098	0.06198	0.06299	0.06402	0.06507	0.06614	0.06723	0.06834	0.06946	0.07061	0.07178	0.07296	0.07417	0.07539	0.07663	0.07789	0.07917	0.08047	0.08179	0.08312	0.08447	0.08584	0.08722	0.08862	0.09004	0.09147	0.09291	0.09437	0.09583	0.09731	0.0988	0.1003	0.10181	0.10333	0.10485	0.10637	0.10791	0.10944	0.11098	0.11252	0.11406
0.05024	0.05104	0.05185	0.05267	0.05351	0.05437	0.05525	0.05615	0.05706	0.058	0.05895	0.05993	0.06092	0.06194	0.06298	0.06404	0.06512	0.06623	0.06736	0.06851	0.06968	0.07087	0.07209	0.07333	0.0746	0.07588	0.07719	0.07852	0.07987	0.08124	0.08263	0.08405	0.08548	0.08693	0.0884	0.08989	0.09139	0.09291	0.09445	0.096	0.09756	0.09913	0.10072	0.10232	0.10392	0.10553	0.10715	0.10878	0.11041	0.11204
0.04763	0.04836	0.04911	0.04987	0.05066	0.05146	0.05228	0.05312	0.05399	0.05487	0.05578	0.05671	0.05766	0.05864	0.05964	0.06067	0.06172	0.0628	0.0639	0.06503	0.06619	0.06737	0.06858	0.06981	0.07108	0.07237	0.07368	0.07502	0.07639	0.07778	0.0792	0.08064	0.0821	0.08359	0.0851	0.08664	0.08819	0.08976	0.09136	0.09297	0.0946	0.09624	0.0979	0.09958	0.10126	0.10296	0.10467	0.10639	0.10812	0.10985
0.04495	0.04561	0.04629	0.04699	0.04771	0.04844	0.0492	0.04998	0.05078	0.05161	0.05246	0.05334	0.05424	0.05517	0.05613	0.05712	0.05813	0.05918	0.06025	0.06135	0.06249	0.06365	0.06485	0.06608	0.06734	0.06863	0.06995	0.0713	0.07268	0.07409	0.07553	0.077	0.0785	0.08003	0.08158	0.08316	0.08477	0.0864	0.08805	0.08973	0.09143	0.09315	0.09489	0.09664	0.09842	0.10021	0.10201	0.10383	0.10565	0.10749
0.04222	0.04281	0.04341	0.04403	0.04467	0.04533	0.04602	0.04673	0.04746	0.04822	0.04901	0.04982	0.05067	0.05154	0.05245	0.05339	0.05436	0.05536	0.0564	0.05747	0.05858	0.05973	0.06091	0.06212	0.06338	0.06466	0.06599	0.06735	0.06875	0.07018	0.07164	0.07314	0.07468	0.07625	0.07784	0.07948	0.08114	0.08283	0.08455	0.08629	0.08807	0.08986	0.09169	0.09353	0.0954	0.09728	0.09918	0.1011	0.10304	0.10498
0.03948	0.03997	0.04049	0.04102	0.04157	0.04215	0.04275	0.04338	0.04403	0.04472	0.04543	0.04617	0.04695	0.04776	0.0486	0.04949	0.05041	0.05136	0.05236	0.0534	0.05448	0.05559	0.05675	0.05796	0.0592	0.06049	0.06181	0.06318	0.06459	0.06605	0.06754	0.06907	0.07064	0.07225	0.0739	0.07559	0.07731	0.07906	0.08085	0.08267	0.08453	0.08641	0.08832	0.09026	0.09222	0.09421	0.09621	0.09824	0.10029	0.10236
0.03673	0.03713	0.03754	0.03798	0.03844	0.03891	0.03942	0.03995	0.04051	0.04111	0.04173	0.04239	0.04309	0.04383	0.0446	0.04542	0.04628	0.04718	0.04813	0.04913	0.05017	0.05126	0.05239	0.05358	0.05481	0.05609	0.05743	0.05881	0.06023	0.06171	0.06323	0.0648	0.06641	0.06807	0.06977	0.07152	0.0733	0.07513	0.07699	0.0789	0.08084	0.08281	0.08482	0.08685	0.08892	0.09102	0.09314	0.09528	0.09745	0.09964
0.03403	0.03431	0.03462	0.03494	0.03528	0.03565	0.03605	0.03647	0.03692	0.03741	0.03794	0.0385	0.03911	0.03976	0.04045	0.04119	0.04198	0.04282	0.04372	0.04466	0.04566	0.04672	0.04783	0.049	0.05022	0.0515	0.05284	0.05423	0.05568	0.05718	0.05874	0.06035	0.06201	0.06372	0.06548	0.06729	0.06915	0.07106	0.07301	0.075	0.07703	0.0791	0.08121	0.08336	0.08554	0.08775	0.08999	0.09227	0.09456	0.09689
0.03141	0.03157	0.03175	0.03194	0.03216	0.0324	0.03267	0.03297	0.0333	0.03366	0.03407	0.03452	0.03502	0.03557	0.03617	0.03682	0.03753	0.0383	0.03913	0.04002	0.04097	0.04199	0.04307	0.04422	0.04544	0.04672	0.04806	0.04947	0.05095	0.05248	0.05408	0.05574	0.05746	0.05924	0.06107	0.06296	0.0649	0.06689	0.06893	0.07102	0.07316	0.07534	0.07756	0.07983	0.08213	0.08447	0.08684	0.08924	0.09168	0.09414
0.02893	0.02895	0.02899	0.02905	0.02912	0.02921	0.02933	0.02949	0.02967	0.0299	0.03017	0.03048	0.03085	0.03128	0.03176	0.03231	0.03292	0.03361	0.03436	0.03519	0.0361	0.03708	0.03813	0.03927	0.04048	0.04176	0.04313	0.04456	0.04607	0.04765	0.04931	0.05103	0.05281	0.05467	0.05658	0.05856	0.06059	0.06269	0.06483	0.06703	0.06928	0.07158	0.07393	0.07632	0.07875	0.08122	0.08373	0.08628	0.08886	0.09146
0.02667	0.02655	0.02643	0.02633	0.02624	0.02617	0.02612	0.0261	0.02611	0.02617	0.02627	0.02643	0.02664	0.02692	0.02726	0.02769	0.02819	0.02877	0.02944	0.0302	0.03105	0.03199	0.03302	0.03415	0.03536	0.03667	0.03806	0.03954	0.0411	0.04274	0.04446	0.04626	0.04814	0.05008	0.05209	0.05417	0.05632	0.05852	0.06079	0.06311	0.06549	0.06792	0.0704	0.07292	0.07549	0.07811	0.08076	0.08346	0.08618	0.08895
0.02472	0.02445	0.02417	0.0239	0.02363	0.02337	0.02313	0.02291	0.02272	0.02257	0.02247	0.02243	0.02244	0.02254	0.02271	0.02297	0.02333	0.0238	0.02437	0.02505	0.02584	0.02675	0.02776	0.02889	0.03013	0.03147	0.03292	0.03446	0.0361	0.03782	0.03964	0.04154	0.04352	0.04558	0.04771	0.04991	0.05218	0.05451	0.05691	0.05937	0.06188	0.06445	0.06707	0.06974	0.07246	0.07522	0.07803	0.08087	0.08376	0.08668
0.0232	0.02278	0.02234	0.02189	0.02143	0.02097	0.02052	0.02008	0.01965	0.01926	0.01891	0.01861	0.01838	0.01823	0.01817	0.01822	0.0184	0.01871	0.01915	0.01975	0.02048	0.02136	0.02239	0.02355	0.02484	0.02625	0.02778	0.02943	0.03117	0.03302	0.03496	0.03699	0.0391	0.04129	0.04356	0.0459	0.04831	0.05079	0.05333	0.05593	0.05859	0.06131	0.06408	0.0669	0.06977	0.07268	0.07564	0.07864	0.08168	0.08476
0.02222	0.02167	0.02108	0.02047	0.01984	0.01918	0.01851	0.01783	0.01715	0.01648	0.01583	0.01522	0.01466	0.01418	0.0138	0.01355	0.01346	0.01354	0.01382	0.0143	0.01499	0.01588	0.01695	0.0182	0.01961	0.02115	0.02283	0.02463	0.02653	0.02854	0.03064	0.03282	0.03509	0.03744	0.03986	0.04236	0.04492	0.04755	0.05024	0.05299	0.0558	0.05866	0.06158	0.06454	0.06756	0.07063	0.07374	0.07689	0.08008	0.08332
0.02188	0.02123	0.02054	0.01981	0.01904	0.01823	0.01738	0.01649	0.01558	0.01464	0.01368	0.01272	0.01177	0.01085	0.01001	0.00927	0.00872	0.00841	0.0084	0.00874	0.00941	0.01039	0.01163	0.01309	0.01472	0.01649	0.01839	0.0204	0.02251	0.02471	0.02699	0.02935	0.03179	0.0343	0.03688	0.03952	0.04223	0.045	0.04783	0.05072	0.05367	0.05667	0.05973	0.06283	0.06599	0.0692	0.07245	0.07574	0.07908	0.08246
0.02222	0.02153	0.02079	0.02	0.01916	0.01827	0.01733	0.01633	0.01527	0.01416	0.013	0.01179	0.01053	0.00922	0.00788	0.00652	0.00518	0.00395	0.0031	0.00305	0.00394	0.00537	0.00707	0.00894	0.01092	0.01299	0.01514	0.01737	0.01968	0.02205	0.02449	0.027	0.02958	0.03222	0.03492	0.03769	0.04051	0.0434	0.04635	0.04935	0.05242	0.05553	0.05871	0.06193	0.06521	0.06853	0.07191	0.07532	0.07879	0.0823
0.02322	0.02255	0.02182	0.02105	0.02022	0.01933	0.0184	0.0174	0.01635	0.01524	0.01408	0.01286	0.01159	0.01026	0.00889	0.00747	0.00604	0.00465	0.00342	0.00274	0.00311	0.00436	0.00602	0.00788	0.00988	0.01198	0.01416	0.01643	0.01877	0.02118	0.02367	0.02623	0.02885	0.03154	0.0343	0.03713	0.04002	0.04297	0.04599	0.04907	0.05221	0.0554	0.05866	0.06197	0.06534	0.06876	0.07223	0.07575	0.07932	0.08293
0.02481	0.02419	0.02354	0.02283	0.02208	0.02128	0.02043	0.01954	0.0186	0.01763	0.01661	0.01557	0.0145	0.01343	0.01236	0.01133	0.01038	0.00955	0.00893	0.0086	0.00864	0.00907	0.0099	0.01106	0.01251	0.01418	0.01604	0.01805	0.0202	0.02246	0.02482	0.02729	0.02984	0.03249	0.03521	0.03802	0.0409	0.04386	0.04689	0.04998	0.05315	0.05639	0.05969	0.06305	0.06647	0.06995	0.07349	0.07709	0.08074	0.08444
0.02687	0.02635	0.0258	0.0252	0.02457	0.02389	0.02319	0.02245	0.02168	0.02089	0.02008	0.01926	0.01845	0.01765	0.01689	0.01618	0.01556	0.01506	0.01471	0.01454	0.0146	0.0149	0.01545	0.01626	0.01732	0.0186	0.0201	0.02179	0.02365	0.02566	0.02782	0.0301	0.03251	0.03502	0.03764	0.04036	0.04317	0.04608	0.04906	0.05214	0.05529	0.05852	0.06182	0.0652	0.06865	0.07216	0.07574	0.07938	0.08309	0.08685
0.02929	0.02889	0.02846	0.028	0.0275	0.02698	0.02643	0.02586	0.02528	0.02468	0.02408	0.02349	0.02291	0.02235	0.02184	0.02139	0.02101	0.02073	0.02057	0.02054	0.02067	0.02098	0.02147	0.02216	0.02304	0.02412	0.02539	0.02685	0.02848	0.03027	0.03222	0.03432	0.03655	0.03891	0.0414	0.044	0.04671	0.04953	0.05245	0.05546	0.05857	0.06176	0.06504	0.06841	0.07185	0.07537	0.07897	0.08263	0.08636	0.09016
0.03198	0.03171	0.03142	0.0311	0.03075	0.03038	0.03	0.02961	0.0292	0.0288	0.02839	0.028	0.02763	0.02729	0.02699	0.02675	0.02657	0.02647	0.02647	0.02658	0.02681	0.02718	0.02769	0.02836	0.02919	0.03018	0.03134	0.03267	0.03415	0.0358	0.0376	0.03955	0.04164	0.04387	0.04623	0.04871	0.05132	0.05404	0.05688	0.05982	0.06287	0.06601	0.06926	0.07259	0.07601	0.07952	0.08312	0.08679	0.09054	0.09436
0.03487	0.03473	0.03458	0.0344	0.03421	0.034	0.03378	0.03355	0.03332	0.0331	0.03288	0.03268	0.0325	0.03235	0.03224	0.03218	0.03218	0.03225	0.0324	0.03264	0.03299	0.03344	0.03402	0.03472	0.03556	0.03654	0.03767	0.03894	0.04035	0.04192	0.04363	0.04548	0.04747	0.0496	0.05187	0.05426	0.05678	0.05943	0.06219	0.06506	0.06805	0.07115	0.07435	0.07765	0.08104	0.08454	0.08812	0.09179	0.09554	0.09938
0.03788	0.03788	0.03786	0.03783	0.03779	0.03774	0.03768	0.03762	0.03756	0.03751	0.03747	0.03744	0.03744	0.03747	0.03754	0.03765	0.03781	0.03804	0.03834	0.03871	0.03918	0.03974	0.0404	0.04117	0.04206	0.04307	0.04421	0.04548	0.04688	0.04842	0.05009	0.05189	0.05383	0.05591	0.05811	0.06045	0.06291	0.06549	0.0682	0.07103	0.07397	0.07702	0.08019	0.08346	0.08683	0.0903	0.09388	0.09754	0.1013	0.10514
0.04097	0.0411	0.04123	0.04134	0.04145	0.04155	0.04165	0.04175	0.04186	0.04197	0.0421	0.04224	0.04241	0.04261	0.04284	0.04312	0.04344	0.04382	0.04426	0.04478	0.04537	0.04604	0.04681	0.04767	0.04864	0.04971	0.0509	0.0522	0.05362	0.05517	0.05684	0.05864	0.06057	0.06262	0.0648	0.06711	0.06954	0.07209	0.07477	0.07756	0.08048	0.08351	0.08665	0.0899	0.09326	0.09672	0.10029	0.10396	0.10772	0.11158
0.0441	0.04437	0.04463	0.04489	0.04514	0.0454	0.04565	0.0459	0.04617	0.04644	0.04673	0.04704	0.04737	0.04773	0.04813	0.04856	0.04904	0.04957	0.05016	0.05082	0.05154	0.05234	0.05322	0.05418	0.05524	0.0564	0.05766	0.05902	0.0605	0.06209	0.0638	0.06562	0.06756	0.06963	0.07181	0.07412	0.07655	0.0791	0.08177	0.08455	0.08746	0.09048	0.09362	0.09687	0.10023	0.10369	0.10726	0.11094	0.11471	0.11859
0.04723	0.04764	0.04804	0.04844	0.04884	0.04924	0.04964	0.05005	0.05047	0.0509	0.05135	0.05181	0.0523	0.05282	0.05338	0.05397	0.0546	0.05528	0.05602	0.05681	0.05767	0.0586	0.0596	0.06068	0.06185	0.06311	0.06446	0.06591	0.06746	0.06911	0.07087	0.07275	0.07474	0.07684	0.07905	0.08139	0.08384	0.08641	0.08909	0.0919	0.09482	0.09785	0.101	0.10426	0.10763	0.11112	0.11471	0.1184	0.1222	0.1261
0.05035	0.05089	0.05143	0.05197	0.05251	0.05305	0.0536	0.05416	0.05473	0.05531	0.05592	0.05654	0.05719	0.05786	0.05857	0.05932	0.0601	0.06093	0.06182	0.06275	0.06375	0.06481	0.06595	0.06715	0.06844	0.0698	0.07126	0.07281	0.07445	0.07619	0.07803	0.07997	0.08202	0.08418	0.08645	0.08884	0.09133	0.09394	0.09666	0.0995	0.10245	0.10552	0.1087	0.11199	0.11539	0.11891	0.12253	0.12625	0.13009	0.13402
0.05343	0.0541	0.05477	0.05545	0.05613	0.05681	0.05751	0.05821	0.05893	0.05967	0.06042	0.0612	0.062	0.06283	0.06369	0.06459	0.06553	0.06651	0.06754	0.06862	0.06976	0.07096	0.07223	0.07357	0.07498	0.07646	0.07803	0.07969	0.08143	0.08327	0.08521	0.08724	0.08937	0.09161	0.09395	0.0964	0.09896	0.10163	0.10441	0.1073	0.1103	0.11342	0.11664	0.11998	0.12343	0.12699	0.13065	0.13442	0.1383	0.14228
0.05645	0.05725	0.05806	0.05887	0.05968	0.06051	0.06135	0.0622	0.06306	0.06394	0.06485	0.06577	0.06673	0.06771	0.06872	0.06977	0.07086	0.07199	0.07317	0.0744	0.07569	0.07703	0.07844	0.07991	0.08145	0.08306	0.08476	0.08653	0.08839	0.09034	0.09238	0.09451	0.09674	0.09907	0.1015	0.10403	0.10667	0.10942	0.11227	0.11523	0.1183	0.12148	0.12477	0.12816	0.13167	0.13529	0.13901	0.14284	0.14678	0.15082
0.0594	0.06033	0.06126	0.06221	0.06316	0.06412	0.0651	0.06609	0.0671	0.06813	0.06918	0.07025	0.07136	0.07249	0.07365	0.07485	0.07609	0.07738	0.0787	0.08008	0.08151	0.083	0.08455	0.08616	0.08783	0.08958	0.09141	0.09331	0.09529	0.09736	0.09951	0.10176	0.10409	0.10652	0.10905	0.11168	0.11441	0.11725	0.12019	0.12323	0.12638	0.12964	0.133	0.13648	0.14006	0.14375	0.14754	0.15144	0.15545	0.15956
0.06227	0.06332	0.06438	0.06545	0.06654	0.06764	0.06875	0.06988	0.07103	0.07221	0.0734	0.07462	0.07587	0.07715	0.07847	0.07982	0.08121	0.08264	0.08411	0.08564	0.08722	0.08885	0.09054	0.0923	0.09411	0.096	0.09796	0.09999	0.10211	0.1043	0.10658	0.10894	0.11139	0.11394	0.11658	0.11932	0.12215	0.12509	0.12812	0.13126	0.13451	0.13786	0.14131	0.14487	0.14853	0.15231	0.15618	0.16017	0.16426	0.16845
0.06505	0.06622	0.0674	0.0686	0.06981	0.07105	0.07229	0.07356	0.07485	0.07616	0.0775	0.07887	0.08026	0.08169	0.08315	0.08465	0.08619	0.08777	0.08939	0.09107	0.09279	0.09457	0.09641	0.09831	0.10027	0.1023	0.1044	0.10657	0.10881	0.11114	0.11355	0.11604	0.11862	0.12129	0.12404	0.1269	0.12985	0.13289	0.13604	0.13928	0.14263	0.14608	0.14963	0.15329	0.15705	0.16092	0.16489	0.16897	0.17314	0.17743
0.06771	0.06901	0.07031	0.07163	0.07297	0.07433	0.07571	0.07712	0.07854	0.07999	0.08147	0.08298	0.08452	0.08609	0.08769	0.08934	0.09102	0.09275	0.09453	0.09635	0.09822	0.10015	0.10213	0.10418	0.10629	0.10846	0.1107	0.11301	0.1154	0.11786	0.1204	0.12303	0.12573	0.12853	0.13142	0.13439	0.13746	0.14063	0.14389	0.14725	0.15071	0.15427	0.15793	0.1617	0.16556	0.16953	0.17361	0.17778	0.18206	0.18645
0.07027	0.07168	0.0731	0.07455	0.07601	0.0775	0.079	0.08054	0.0821	0.08368	0.0853	0.08694	0.08862	0.09034	0.09209	0.09388	0.09571	0.09758	0.0995	0.10147	0.10349	0.10557	0.1077	0.10989	0.11214	0.11446	0.11685	0.1193	0.12183	0.12443	0.12711	0.12988	0.13272	0.13565	0.13867	0.14177	0.14497	0.14826	0.15165	0.15513	0.15871	0.16239	0.16617	0.17005	0.17403	0.17811	0.18229	0.18658	0.19097	0.19546
0.07271	0.07423	0.07577	0.07733	0.07891	0.08052	0.08216	0.08382	0.08551	0.08722	0.08897	0.09076	0.09257	0.09443	0.09632	0.09825	0.10023	0.10225	0.10431	0.10643	0.1086	0.11082	0.1131	0.11543	0.11783	0.1203	0.12283	0.12543	0.1281	0.13084	0.13367	0.13657	0.13955	0.14262	0.14577	0.14901	0.15234	0.15577	0.15928	0.16289	0.1666	0.1704	0.1743	0.17831	0.18241	0.18661	0.19091	0.19531	0.19982	0.20442
0.07502	0.07664	0.0783	0.07997	0.08168	0.0834	0.08516	0.08695	0.08876	0.09061	0.09249	0.09441	0.09636	0.09835	0.10038	0.10245	0.10457	0.10673	0.10894	0.1112	0.11351	0.11588	0.11831	0.12079	0.12334	0.12595	0.12862	0.13137	0.13418	0.13707	0.14004	0.14309	0.14621	0.14942	0.15271	0.15609	0.15956	0.16311	0.16676	0.17051	0.17434	0.17828	0.18231	0.18644	0.19066	0.19499	0.19942	0.20394	0.20857	0.21329
0.07719	0.07893	0.08069	0.08248	0.08429	0.08614	0.08801	0.08992	0.09186	0.09383	0.09584	0.09789	0.09997	0.1021	0.10426	0.10647	0.10873	0.11103	0.11338	0.11578	0.11824	0.12075	0.12332	0.12595	0.12864	0.1314	0.13422	0.13711	0.14007	0.14311	0.14622	0.14941	0.15267	0.15602	0.15946	0.16298	0.16658	0.17028	0.17407	0.17795	0.18192	0.18599	0.19015	0.19441	0.19877	0.20322	0.20778	0.21243	0.21718	0.22204
0.07924	0.08107	0.08294	0.08483	0.08676	0.08872	0.09071	0.09273	0.09479	0.09689	0.09902	0.10119	0.10341	0.10566	0.10796	0.1103	0.11269	0.11513	0.11762	0.12017	0.12276	0.12542	0.12813	0.1309	0.13374	0.13664	0.1396	0.14264	0.14574	0.14892	0.15218	0.15551	0.15892	0.16242	0.16599	0.16966	0.1734	0.17724	0.18117	0.18518	0.18929	0.1935	0.1978	0.20219	0.20668	0.21127	0.21596	0.22075	0.22563	0.23061
0.08114	0.08307	0.08504	0.08704	0.08907	0.09114	0.09324	0.09538	0.09755	0.09977	0.10202	0.10432	0.10665	0.10904	0.11146	0.11394	0.11646	0.11903	0.12166	0.12434	0.12707	0.12987	0.13272	0.13563	0.13861	0.14165	0.14476	0.14794	0.15119	0.15452	0.15791	0.16139	0.16495	0.16858	0.1723	0.17611	0.18	0.18398	0.18804	0.1922	0.19645	0.20079	0.20523	0.20976	0.21439	0.21911	0.22394	0.22886	0.23387	0.23899
0.0829	0.08493	0.08699	0.08909	0.09122	0.0934	0.0956	0.09785	0.10014	0.10247	0.10484	0.10725	0.10971	0.11222	0.11477	0.11737	0.12002	0.12273	0.12548	0.1283	0.13117	0.13409	0.13708	0.14014	0.14325	0.14643	0.14969	0.15301	0.1564	0.15986	0.16341	0.16703	0.17072	0.1745	0.17837	0.18231	0.18634	0.19046	0.19467	0.19897	0.20336	0.20784	0.21242	0.21709	0.22186	0.22672	0.23168	0.23673	0.24188	0.24713
0.08452	0.08664	0.08879	0.09099	0.09322	0.09549	0.0978	0.10015	0.10255	0.10499	0.10747	0.11	0.11257	0.1152	0.11787	0.12059	0.12337	0.1262	0.12909	0.13203	0.13503	0.13809	0.14122	0.1444	0.14766	0.15098	0.15436	0.15782	0.16136	0.16496	0.16864	0.1724	0.17624	0.18016	0.18417	0.18826	0.19243	0.19669	0.20104	0.20548	0.21001	0.21463	0.21935	0.22416	0.22906	0.23406	0.23916	0.24435	0.24964	0.25502
0.08599	0.08819	0.09044	0.09272	0.09505	0.09741	0.09982	0.10228	0.10478	0.10732	0.10991	0.11255	0.11524	0.11797	0.12076	0.12361	0.1265	0.12946	0.13247	0.13553	0.13866	0.14185	0.14511	0.14843	0.15181	0.15526	0.15879	0.16238	0.16605	0.1698	0.17362	0.17751	0.18149	0.18555	0.1897	0.19392	0.19824	0.20264	0.20713	0.2117	0.21637	0.22114	0.22599	0.23094	0.23598	0.24112	0.24635	0.25168	0.2571	0.26263
0.08732	0.0896	0.09193	0.0943	0.09671	0.09917	0.10167	0.10422	0.10682	0.10947	0.11216	0.1149	0.1177	0.12055	0.12345	0.1264	0.12942	0.13249	0.13562	0.13881	0.14206	0.14537	0.14875	0.1522	0.15571	0.1593	0.16295	0.16668	0.17048	0.17436	0.17831	0.18235	0.18646	0.19066	0.19494	0.1993	0.20375	0.20829	0.21292	0.21763	0.22244	0.22734	0.23233	0.23742	0.2426	0.24787	0.25324	0.2587	0.26426	0.26992
0.0885	0.09086	0.09326	0.09572	0.09821	0.10076	0.10335	0.10599	0.10868	0.11142	0.11421	0.11706	0.11996	0.12291	0.12592	0.12898	0.13211	0.13529	0.13853	0.14184	0.14521	0.14864	0.15214	0.15571	0.15935	0.16306	0.16684	0.1707	0.17463	0.17864	0.18272	0.18689	0.19114	0.19547	0.19988	0.20438	0.20896	0.21364	0.2184	0.22325	0.22819	0.23323	0.23835	0.24357	0.24889	0.2543	0.2598	0.2654	0.2711	0.27689
0.08953	0.09196	0.09445	0.09697	0.09955	0.10218	0.10485	0.10758	0.11036	0.11319	0.11607	0.11901	0.12201	0.12506	0.12817	0.13134	0.13457	0.13786	0.14121	0.14463	0.14812	0.15167	0.15528	0.15897	0.16273	0.16656	0.17046	0.17444	0.1785	0.18263	0.18685	0.19114	0.19551	0.19997	0.20452	0.20914	0.21386	0.21866	0.22356	0.22854	0.23362	0.23878	0.24404	0.2494	0.25484	0.26038	0.26602	0.27175	0.27758	0.2835
0.09042	0.09292	0.09547	0.09807	0.10072	0.10343	0.10618	0.10899	0.11185	0.11477	0.11774	0.12077	0.12386	0.127	0.13021	0.13348	0.13681	0.1402	0.14366	0.14718	0.15077	0.15443	0.15816	0.16196	0.16584	0.16978	0.17381	0.1779	0.18208	0.18633	0.19067	0.19509	0.19958	0.20417	0.20884	0.21359	0.21844	0.22337	0.22839	0.2335	0.2387	0.244	0.24939	0.25487	0.26045	0.26612	0.27188	0.27774	0.2837	0.28975
0.09117	0.09373	0.09635	0.09901	0.10173	0.10451	0.10734	0.11022	0.11316	0.11616	0.11921	0.12233	0.1255	0.12874	0.13203	0.13539	0.13882	0.14231	0.14587	0.14949	0.15319	0.15695	0.16079	0.16469	0.16868	0.17273	0.17687	0.18108	0.18537	0.18974	0.19419	0.19873	0.20334	0.20805	0.21284	0.21771	0.22268	0.22773	0.23288	0.23811	0.24344	0.24886	0.25437	0.25998	0.26568	0.27148	0.27737	0.28336	0.28944	0.29562
0.09177	0.0944	0.09707	0.0998	0.10258	0.10542	0.10832	0.11127	0.11429	0.11736	0.12049	0.12368	0.12694	0.13026	0.13364	0.13709	0.1406	0.14419	0.14784	0.15156	0.15535	0.15921	0.16315	0.16716	0.17124	0.1754	0.17964	0.18396	0.18836	0.19284	0.19741	0.20205	0.20679	0.2116	0.21651	0.2215	0.22659	0.23176	0.23702	0.24238	0.24782	0.25336	0.259	0.26472	0.27055	0.27646	0.28248	0.28858	0.29479	0.30109
0.09224	0.09492	0.09765	0.10043	0.10327	0.10617	0.10913	0.11215	0.11523	0.11838	0.12158	0.12485	0.12818	0.13157	0.13504	0.13857	0.14216	0.14583	0.14957	0.15338	0.15726	0.16121	0.16524	0.16935	0.17353	0.1778	0.18214	0.18656	0.19106	0.19565	0.20032	0.20507	0.20991	0.21484	0.21985	0.22496	0.23015	0.23544	0.24081	0.24628	0.25184	0.2575	0.26324	0.26909	0.27503	0.28106	0.28719	0.29341	0.29973	0.30615
0.09257	0.0953	0.09807	0.10091	0.10381	0.10677	0.10978	0.11286	0.116	0.11921	0.12248	0.12581	0.12921	0.13268	0.13622	0.13982	0.1435	0.14725	0.15106	0.15496	0.15892	0.16297	0.16708	0.17128	0.17555	0.17991	0.18434	0.18886	0.19346	0.19815	0.20291	0.20777	0.21271	0.21774	0.22286	0.22807	0.23337	0.23876	0.24425	0.24982	0.25549	0.26126	0.26711	0.27307	0.27912	0.28526	0.2915	0.29784	0.30427	0.31079
0.09277	0.09554	0.09836	0.10125	0.10419	0.1072	0.11027	0.1134	0.1166	0.11986	0.12319	0.12659	0.13005	0.13359	0.13719	0.14087	0.14461	0.14843	0.15233	0.1563	0.16034	0.16446	0.16866	0.17294	0.1773	0.18175	0.18627	0.19088	0.19557	0.20034	0.2052	0.21015	0.21519	0.22032	0.22554	0.23084	0.23624	0.24174	0.24732	0.253	0.25877	0.26464	0.2706	0.27666	0.28281	0.28906	0.2954	0.30185	0.30838	0.31501
0.09284	0.09565	0.09851	0.10144	0.10442	0.10748	0.11059	0.11378	0.11702	0.12034	0.12372	0.12718	0.1307	0.13429	0.13796	0.1417	0.14551	0.1494	0.15336	0.1574	0.16152	0.16571	0.16999	0.17435	0.17879	0.18331	0.18791	0.1926	0.19738	0.20224	0.20719	0.21223	0.21735	0.22257	0.22788	0.23328	0.23877	0.24436	0.25004	0.25581	0.26168	0.26764	0.2737	0.27986	0.28611	0.29245	0.2989	0.30544	0.31207	0.3188
0.09279	0.09563	0.09852	0.10149	0.10451	0.1076	0.11076	0.11399	0.11728	0.12064	0.12408	0.12758	0.13116	0.1348	0.13853	0.14232	0.14619	0.15014	0.15417	0.15827	0.16245	0.16672	0.17106	0.17549	0.18	0.18459	0.18927	0.19404	0.19889	0.20383	0.20886	0.21398	0.21919	0.22449	0.22989	0.23537	0.24095	0.24662	0.25239	0.25825	0.26421	0.27026	0.27641	0.28266	0.289	0.29544	0.30198	0.30861	0.31534	0.32216
0.09261	0.09548	0.09841	0.1014	0.10446	0.10759	0.11078	0.11404	0.11738	0.12078	0.12426	0.12781	0.13143	0.13512	0.13889	0.14274	0.14667	0.15067	0.15475	0.15891	0.16315	0.16748	0.17189	0.17638	0.18095	0.18561	0.19036	0.1952	0.20012	0.20513	0.21024	0.21543	0.22072	0.22609	0.23156	0.23713	0.24278	0.24854	0.25439	0.26033	0.26637	0.27251	0.27874	0.28507	0.2915	0.29802	0.30464	0.31136	0.31818	0.32509
0.09232	0.09521	0.09816	0.10118	0.10427	0.10743	0.11065	0.11395	0.11732	0.12076	0.12427	0.12786	0.13152	0.13526	0.13907	0.14296	0.14693	0.15098	0.15512	0.15933	0.16362	0.168	0.17247	0.17701	0.18165	0.18637	0.19118	0.19608	0.20106	0.20614	0.21131	0.21657	0.22193	0.22737	0.23291	0.23855	0.24428	0.2501	0.25603	0.26204	0.26816	0.27437	0.28068	0.28709	0.29359	0.3002	0.30689	0.31369	0.32058	0.32757
0.09192	0.09482	0.0978	0.10084	0.10395	0.10713	0.11038	0.1137	0.1171	0.12057	0.12412	0.12774	0.13143	0.13521	0.13906	0.14299	0.147	0.15109	0.15527	0.15953	0.16387	0.1683	0.17281	0.17741	0.18209	0.18687	0.19173	0.19668	0.20173	0.20686	0.21209	0.21741	0.22283	0.22834	0.23394	0.23964	0.24543	0.25132	0.25731	0.2634	0.26958	0.27586	0.28224	0.28872	0.29529	0.30196	0.30873	0.3156	0.32257	0.32963
0.0914	0.09432	0.09731	0.10037	0.1035	0.1067	0.10997	0.11332	0.11674	0.12023	0.1238	0.12745	0.13118	0.13498	0.13887	0.14283	0.14688	0.151	0.15522	0.15951	0.16389	0.16836	0.17292	0.17756	0.18229	0.18711	0.19202	0.19702	0.20212	0.2073	0.21258	0.21796	0.22342	0.22899	0.23465	0.2404	0.24626	0.25221	0.25825	0.2644	0.27064	0.27698	0.28342	0.28996	0.2966	0.30333	0.31017	0.3171	0.32413	0.33125
0.09079	0.09372	0.09672	0.09979	0.10293	0.10615	0.10943	0.1128	0.11623	0.11975	0.12334	0.12701	0.13076	0.13459	0.1385	0.14249	0.14656	0.15072	0.15496	0.15929	0.16371	0.16821	0.1728	0.17748	0.18225	0.18711	0.19206	0.1971	0.20224	0.20747	0.21279	0.21821	0.22373	0.22934	0.23504	0.24085	0.24675	0.25275	0.25885	0.26505	0.27134	0.27774	0.28423	0.29083	0.29752	0.30431	0.3112	0.31818	0.32527	0.33245
0.09007	0.09301	0.09602	0.09909	0.10225	0.10547	0.10877	0.11214	0.11559	0.11912	0.12273	0.12641	0.13018	0.13403	0.13796	0.14197	0.14607	0.15025	0.15452	0.15887	0.16331	0.16784	0.17246	0.17717	0.18197	0.18686	0.19185	0.19693	0.2021	0.20736	0.21273	0.21818	0.22374	0.22939	0.23514	0.24098	0.24693	0.25297	0.25911	0.26536	0.2717	0.27814	0.28468	0.29132	0.29805	0.30489	0.31183	0.31886	0.32599	0.33322
0.08927	0.09221	0.09521	0.09829	0.10145	0.10468	0.10798	0.11136	0.11482	0.11836	0.12198	0.12567	0.12945	0.13331	0.13726	0.14128	0.1454	0.14959	0.15388	0.15825	0.16272	0.16727	0.17191	0.17664	0.18147	0.18639	0.1914	0.1965	0.2017	0.207	0.21239	0.21788	0.22347	0.22915	0.23493	0.24081	0.24679	0.25287	0.25905	0.26533	0.27171	0.27819	0.28476	0.29144	0.29822	0.30509	0.31207	0.31914	0.32632	0.33359
0.08837	0.09131	0.09431	0.09739	0.10055	0.10378	0.10708	0.11047	0.11393	0.11747	0.12109	0.12479	0.12858	0.13244	0.1364	0.14043	0.14456	0.14877	0.15307	0.15745	0.16193	0.1665	0.17115	0.17591	0.18075	0.18569	0.19072	0.19584	0.20106	0.20638	0.2118	0.21731	0.22292	0.22863	0.23444	0.24035	0.24635	0.25246	0.25867	0.26498	0.27138	0.27789	0.2845	0.29121	0.29802	0.30493	0.31193	0.31904	0.32624	0.33354
0.0874	0.09032	0.09332	0.0964	0.09955	0.10277	0.10607	0.10945	0.11291	0.11645	0.12008	0.12378	0.12756	0.13143	0.13539	0.13943	0.14356	0.14778	0.15208	0.15647	0.16096	0.16553	0.1702	0.17496	0.17982	0.18477	0.18981	0.19495	0.20019	0.20552	0.21095	0.21648	0.22211	0.22784	0.23367	0.23959	0.24562	0.25175	0.25798	0.26431	0.27074	0.27727	0.2839	0.29063	0.29746	0.30439	0.31142	0.31855	0.32578	0.33311
0.08634	0.08926	0.09225	0.09531	0.09845	0.10167	0.10496	0.10834	0.11179	0.11532	0.11894	0.12264	0.12642	0.13029	0.13424	0.13828	0.14241	0.14662	0.15093	0.15532	0.15981	0.16439	0.16906	0.17383	0.17869	0.18364	0.18869	0.19384	0.19909	0.20443	0.20987	0.21541	0.22105	0.22679	0.23262	0.23856	0.2446	0.25074	0.25699	0.26333	0.26977	0.27632	0.28296	0.28971	0.29656	0.30351	0.31055	0.3177	0.32494	0.33229
0.08521	0.08812	0.09109	0.09414	0.09727	0.10047	0.10376	0.10712	0.11056	0.11408	0.11769	0.12138	0.12515	0.12901	0.13296	0.13699	0.14111	0.14532	0.14962	0.15401	0.1585	0.16307	0.16774	0.1725	0.17736	0.18232	0.18737	0.19252	0.19776	0.20311	0.20855	0.21409	0.21974	0.22548	0.23132	0.23727	0.24331	0.24946	0.25571	0.26206	0.26851	0.27506	0.28171	0.28847	0.29532	0.30228	0.30933	0.31649	0.32374	0.33109
0.08402	0.0869	0.08986	0.0929	0.09601	0.09919	0.10246	0.1058	0.10923	0.11274	0.11633	0.12001	0.12377	0.12761	0.13155	0.13557	0.13968	0.14387	0.14816	0.15255	0.15702	0.16159	0.16625	0.171	0.17586	0.1808	0.18585	0.19099	0.19623	0.20157	0.20701	0.21255	0.21819	0.22393	0.22977	0.23571	0.24176	0.2479	0.25415	0.2605	0.26695	0.2735	0.28015	0.28691	0.29376	0.30072	0.30778	0.31493	0.32218	0.32953
0.08276	0.08563	0.08856	0.09157	0.09466	0.09783	0.10108	0.1044	0.10781	0.1113	0.11487	0.11853	0.12227	0.1261	0.13001	0.13402	0.13811	0.14229	0.14657	0.15093	0.15539	0.15995	0.16459	0.16933	0.17417	0.17911	0.18414	0.18927	0.1945	0.19983	0.20526	0.21079	0.21642	0.22215	0.22798	0.23391	0.23995	0.24609	0.25233	0.25867	0.26511	0.27165	0.2783	0.28505	0.2919	0.29885	0.30589	0.31304	0.32029	0.32763
0.08145	0.08429	0.0872	0.09019	0.09325	0.09639	0.09962	0.10292	0.1063	0.10977	0.11332	0.11695	0.12067	0.12448	0.12837	0.13235	0.13642	0.14058	0.14484	0.14918	0.15362	0.15816	0.16278	0.16751	0.17233	0.17724	0.18226	0.18737	0.19258	0.19789	0.20331	0.20882	0.21443	0.22015	0.22596	0.23188	0.2379	0.24402	0.25025	0.25657	0.263	0.26953	0.27616	0.2829	0.28973	0.29667	0.3037	0.31083	0.31806	0.32539
0.08008	0.08289	0.08578	0.08874	0.09177	0.09489	0.09808	0.10136	0.10471	0.10815	0.11167	0.11528	0.11897	0.12275	0.12662	0.13058	0.13462	0.13876	0.14298	0.1473	0.15172	0.15623	0.16083	0.16553	0.17032	0.17522	0.18021	0.1853	0.19048	0.19577	0.20116	0.20665	0.21224	0.21793	0.22373	0.22962	0.23562	0.24172	0.24793	0.25423	0.26064	0.26715	0.27376	0.28047	0.28728	0.2942	0.30121	0.30832	0.31553	0.32284
0.07867	0.08145	0.0843	0.08723	0.09024	0.09332	0.09648	0.09973	0.10305	0.10646	0.10995	0.11353	0.11719	0.12094	0.12477	0.1287	0.13271	0.13682	0.14101	0.1453	0.14969	0.15416	0.15874	0.16341	0.16817	0.17304	0.178	0.18306	0.18822	0.19348	0.19884	0.2043	0.20986	0.21552	0.22129	0.22716	0.23313	0.2392	0.24538	0.25165	0.25803	0.26451	0.2711	0.27778	0.28456	0.29145	0.29843	0.30552	0.3127	0.31997
0.07721	0.07996	0.08278	0.08567	0.08864	0.09169	0.09482	0.09803	0.10132	0.1047	0.10815	0.11169	0.11532	0.11903	0.12283	0.12672	0.1307	0.13477	0.13894	0.14319	0.14754	0.15198	0.15652	0.16115	0.16589	0.17071	0.17564	0.18067	0.18579	0.19102	0.19634	0.20177	0.2073	0.21293	0.21866	0.22449	0.23043	0.23647	0.24261	0.24885	0.25519	0.26164	0.26819	0.27484	0.28159	0.28844	0.29539	0.30244	0.30958	0.31682
0.07572	0.07843	0.08121	0.08407	0.087	0.09002	0.09311	0.09628	0.09953	0.10287	0.10629	0.10979	0.11338	0.11705	0.12081	0.12466	0.1286	0.13264	0.13676	0.14097	0.14528	0.14969	0.15418	0.15878	0.16347	0.16826	0.17315	0.17813	0.18322	0.1884	0.19369	0.19908	0.20456	0.21015	0.21585	0.22164	0.22754	0.23353	0.23963	0.24584	0.25214	0.25855	0.26505	0.27166	0.27837	0.28518	0.29209	0.29909	0.3062	0.3134
0.07419	0.07686	0.0796	0.08242	0.08532	0.08829	0.09134	0.09447	0.09769	0.10098	0.10436	0.10782	0.11136	0.115	0.11871	0.12252	0.12642	0.13041	0.13449	0.13866	0.14293	0.14728	0.15174	0.15629	0.16094	0.16568	0.17052	0.17547	0.18051	0.18565	0.19089	0.19623	0.20167	0.20722	0.21286	0.21861	0.22446	0.23041	0.23647	0.24262	0.24888	0.25524	0.2617	0.26826	0.27493	0.28169	0.28855	0.29551	0.30256	0.30971
0.07263	0.07526	0.07796	0.08074	0.0836	0.08653	0.08953	0.09262	0.09579	0.09904	0.10237	0.10579	0.10929	0.11287	0.11655	0.12031	0.12416	0.1281	0.13213	0.13626	0.14048	0.14479	0.14919	0.1537	0.15829	0.16299	0.16778	0.17268	0.17767	0.18276	0.18795	0.19324	0.19863	0.20413	0.20972	0.21542	0.22122	0.22712	0.23312	0.23923	0.24543	0.25174	0.25815	0.26466	0.27127	0.27798	0.28478	0.29169	0.29869	0.30578
0.07105	0.07363	0.07629	0.07903	0.08184	0.08472	0.08769	0.09073	0.09385	0.09705	0.10034	0.1037	0.10716	0.11069	0.11432	0.11803	0.12183	0.12572	0.1297	0.13378	0.13794	0.1422	0.14656	0.15101	0.15555	0.16019	0.16493	0.16977	0.17471	0.17975	0.18488	0.19012	0.19546	0.2009	0.20644	0.21208	0.21782	0.22367	0.22961	0.23566	0.24181	0.24806	0.25441	0.26086	0.26741	0.27406	0.28081	0.28765	0.29459	0.30163
0.06944	0.07199	0.0746	0.07729	0.08005	0.08289	0.08581	0.0888	0.09187	0.09502	0.09826	0.10157	0.10498	0.10846	0.11203	0.11569	0.11944	0.12328	0.1272	0.13122	0.13533	0.13954	0.14383	0.14823	0.15272	0.1573	0.16198	0.16676	0.17164	0.17662	0.1817	0.18688	0.19216	0.19753	0.20301	0.2086	0.21428	0.22006	0.22595	0.23193	0.23802	0.24421	0.2505	0.25688	0.26337	0.26996	0.27664	0.28342	0.29029	0.29726
0.06782	0.07032	0.07289	0.07553	0.07824	0.08103	0.0839	0.08684	0.08986	0.09296	0.09614	0.0994	0.10275	0.10618	0.1097	0.1133	0.11699	0.12077	0.12464	0.1286	0.13265	0.1368	0.14104	0.14537	0.1498	0.15432	0.15895	0.16366	0.16848	0.1734	0.17841	0.18353	0.18874	0.19405	0.19947	0.20499	0.2106	0.21632	0.22214	0.22806	0.23408	0.2402	0.24642	0.25274	0.25916	0.26567	0.27229	0.279	0.2858	0.2927
0.06619	0.06864	0.07116	0.07375	0.07641	0.07915	0.08196	0.08485	0.08782	0.09086	0.09399	0.0972	0.10049	0.10386	0.10732	0.11087	0.1145	0.11822	0.12203	0.12593	0.12992	0.134	0.13817	0.14244	0.14681	0.15127	0.15582	0.16048	0.16523	0.17008	0.17503	0.18007	0.18522	0.19047	0.19581	0.20126	0.20681	0.21246	0.2182	0.22405	0.23	0.23605	0.2422	0.24845	0.25479	0.26123	0.26777	0.27441	0.28114	0.28796
0.06454	0.06694	0.06941	0.07195	0.07456	0.07725	0.08001	0.08284	0.08575	0.08874	0.09181	0.09496	0.09819	0.10151	0.10491	0.10839	0.11196	0.11562	0.11936	0.1232	0.12712	0.13114	0.13525	0.13945	0.14375	0.14814	0.15263	0.15722	0.1619	0.16668	0.17155	0.17653	0.18161	0.18678	0.19205	0.19743	0.2029	0.20848	0.21415	0.21992	0.2258	0.23177	0.23784	0.24401	0.25028	0.25665	0.26311	0.26966	0.27631	0.28306
0.06289	0.06524	0.06766	0.07015	0.0727	0.07534	0.07804	0.08082	0.08367	0.0866	0.08961	0.0927	0.09587	0.09913	0.10246	0.10588	0.10939	0.11298	0.11666	0.12043	0.12429	0.12824	0.13228	0.13641	0.14064	0.14496	0.14938	0.15389	0.1585	0.1632	0.16801	0.17291	0.17791	0.18301	0.1882	0.1935	0.1989	0.2044	0.20999	0.21569	0.22148	0.22737	0.23337	0.23946	0.24564	0.25192	0.2583	0.26478	0.27134	0.278
0.06124	0.06354	0.0659	0.06834	0.07084	0.07341	0.07606	0.07878	0.08158	0.08445	0.0874	0.09042	0.09353	0.09672	0.09999	0.10335	0.10679	0.11031	0.11392	0.11762	0.12141	0.12529	0.12926	0.13332	0.13747	0.14172	0.14606	0.1505	0.15503	0.15966	0.16439	0.16921	0.17414	0.17916	0.18428	0.18949	0.19481	0.20022	0.20574	0.21135	0.21706	0.22287	0.22878	0.23479	0.24089	0.24709	0.25338	0.25976	0.26624	0.27282
0.05959	0.06183	0.06414	0.06652	0.06897	0.07149	0.07407	0.07674	0.07947	0.08228	0.08517	0.08813	0.09117	0.0943	0.0975	0.10079	0.10416	0.10761	0.11116	0.11478	0.1185	0.12231	0.1262	0.13019	0.13427	0.13844	0.14271	0.14706	0.15152	0.15607	0.16072	0.16546	0.1703	0.17524	0.18028	0.18541	0.19064	0.19597	0.2014	0.20693	0.21256	0.21828	0.2241	0.23002	0.23603	0.24214	0.24834	0.25464	0.26103	0.26751
0.05794	0.06013	0.06239	0.06471	0.0671	0.06956	0.07209	0.07469	0.07736	0.08011	0.08293	0.08583	0.08881	0.09186	0.095	0.09822	0.10152	0.1049	0.10837	0.11192	0.11557	0.1193	0.12312	0.12703	0.13103	0.13512	0.13931	0.14359	0.14796	0.15243	0.15699	0.16165	0.16641	0.17126	0.17622	0.18126	0.18641	0.19165	0.197	0.20244	0.20797	0.21361	0.21934	0.22516	0.23109	0.2371	0.24321	0.24942	0.25571	0.2621
0.0563	0.05843	0.06063	0.0629	0.06523	0.06763	0.0701	0.07264	0.07525	0.07793	0.08069	0.08352	0.08643	0.08942	0.09248	0.09563	0.09886	0.10217	0.10557	0.10905	0.11261	0.11627	0.12001	0.12384	0.12776	0.13177	0.13588	0.14007	0.14436	0.14875	0.15323	0.1578	0.16247	0.16724	0.1721	0.17706	0.18212	0.18728	0.19253	0.19788	0.20332	0.20886	0.2145	0.22023	0.22606	0.23198	0.238	0.24411	0.25031	0.2566
0.05466	0.05675	0.05889	0.0611	0.06337	0.06571	0.06812	0.07059	0.07314	0.07576	0.07845	0.08121	0.08405	0.08697	0.08997	0.09304	0.0962	0.09943	0.10275	0.10616	0.10965	0.11322	0.11688	0.12063	0.12447	0.1284	0.13242	0.13654	0.14074	0.14504	0.14943	0.15392	0.1585	0.16318	0.16795	0.17282	0.17779	0.18285	0.18801	0.19326	0.19861	0.20406	0.2096	0.21524	0.22097	0.2268	0.23272	0.23873	0.24483	0.25102
0.05304	0.05507	0.05715	0.0593	0.06152	0.0638	0.06614	0.06855	0.07104	0.07359	0.07621	0.07891	0.08168	0.08453	0.08745	0.09045	0.09353	0.09669	0.09993	0.10326	0.10667	0.11016	0.11375	0.11741	0.12117	0.12502	0.12895	0.13298	0.1371	0.14131	0.14561	0.15001	0.1545	0.15909	0.16377	0.16854	0.17342	0.17838	0.18345	0.18861	0.19386	0.19921	0.20466	0.2102	0.21583	0.22156	0.22737	0.23328	0.23928	0.24537
0.05143	0.0534	0.05543	0.05752	0.05968	0.06189	0.06418	0.06653	0.06894	0.07143	0.07398	0.07661	0.07931	0.08209	0.08494	0.08786	0.09087	0.09395	0.09712	0.10036	0.10369	0.10711	0.1106	0.11419	0.11786	0.12162	0.12547	0.12941	0.13344	0.13756	0.14177	0.14608	0.15048	0.15497	0.15956	0.16424	0.16902	0.17389	0.17886	0.18392	0.18908	0.19433	0.19967	0.20511	0.21065	0.21627	0.22199	0.22779	0.23369	0.23967
0.04984	0.05176	0.05373	0.05576	0.05785	0.06001	0.06223	0.06451	0.06686	0.06928	0.07177	0.07432	0.07695	0.07966	0.08243	0.08528	0.08821	0.09122	0.0943	0.09747	0.10072	0.10405	0.10746	0.11096	0.11455	0.11822	0.12198	0.12583	0.12977	0.1338	0.13792	0.14213	0.14644	0.15084	0.15533	0.15992	0.1646	0.16937	0.17424	0.1792	0.18426	0.18941	0.19466	0.2	0.20543	0.21095	0.21656	0.22227	0.22806	0.23394
0.04827	0.05013	0.05204	0.05401	0.05605	0.05814	0.06029	0.06251	0.0648	0.06715	0.06957	0.07205	0.07461	0.07724	0.07994	0.08272	0.08557	0.08849	0.0915	0.09459	0.09775	0.101	0.10433	0.10774	0.11124	0.11482	0.11849	0.12225	0.1261	0.13004	0.13407	0.13819	0.1424	0.1467	0.1511	0.15559	0.16017	0.16484	0.16961	0.17448	0.17943	0.18448	0.18963	0.19486	0.20019	0.20561	0.21111	0.21671	0.2224	0.22817
0.04672	0.04852	0.05037	0.05229	0.05426	0.05629	0.05838	0.06054	0.06275	0.06504	0.06738	0.0698	0.07228	0.07484	0.07747	0.08016	0.08294	0.08579	0.08871	0.09171	0.0948	0.09796	0.1012	0.10453	0.10794	0.11143	0.11502	0.11868	0.12244	0.12628	0.13022	0.13424	0.13836	0.14256	0.14686	0.15125	0.15573	0.16031	0.16498	0.16974	0.17459	0.17954	0.18458	0.18971	0.19494	0.20025	0.20565	0.21114	0.21672	0.22239
0.04518	0.04693	0.04873	0.05058	0.05249	0.05446	0.05649	0.05858	0.06073	0.06294	0.06522	0.06757	0.06998	0.07246	0.07501	0.07763	0.08033	0.0831	0.08594	0.08886	0.09186	0.09494	0.09809	0.10133	0.10465	0.10806	0.11155	0.11513	0.11879	0.12254	0.12638	0.13031	0.13432	0.13843	0.14263	0.14692	0.1513	0.15578	0.16035	0.16501	0.16976	0.1746	0.17954	0.18456	0.18968	0.19489	0.20018	0.20557	0.21104	0.2166
0.04368	0.04536	0.0471	0.0489	0.05075	0.05266	0.05462	0.05665	0.05873	0.06088	0.06309	0.06536	0.0677	0.0701	0.07258	0.07512	0.07774	0.08043	0.08319	0.08603	0.08894	0.09194	0.09501	0.09816	0.10139	0.1047	0.1081	0.11159	0.11515	0.11881	0.12255	0.12638	0.1303	0.13431	0.13841	0.1426	0.14689	0.15126	0.15572	0.16028	0.16493	0.16967	0.1745	0.17942	0.18443	0.18953	0.19472	0.2	0.20536	0.21081
0.04219	0.04382	0.04551	0.04724	0.04903	0.05088	0.05278	0.05474	0.05676	0.05883	0.06097	0.06318	0.06544	0.06778	0.07017	0.07264	0.07518	0.07779	0.08047	0.08322	0.08605	0.08896	0.09194	0.095	0.09815	0.10137	0.10468	0.10807	0.11154	0.1151	0.11875	0.12248	0.1263	0.13021	0.13421	0.1383	0.14248	0.14676	0.15112	0.15557	0.16011	0.16475	0.16947	0.17429	0.17919	0.18419	0.18927	0.19444	0.19969	0.20503
0.04073	0.04231	0.04394	0.04562	0.04735	0.04913	0.05097	0.05286	0.05481	0.05682	0.05889	0.06102	0.06322	0.06548	0.0678	0.07019	0.07265	0.07518	0.07777	0.08045	0.08319	0.08601	0.08891	0.09188	0.09493	0.09807	0.10128	0.10458	0.10796	0.11142	0.11497	0.11861	0.12233	0.12614	0.13004	0.13403	0.13811	0.14228	0.14653	0.15088	0.15532	0.15985	0.16447	0.16918	0.17398	0.17886	0.18384	0.1889	0.19405	0.19928
0.03931	0.04083	0.0424	0.04402	0.04569	0.04741	0.04918	0.05101	0.0529	0.05484	0.05684	0.0589	0.06102	0.06321	0.06545	0.06777	0.07015	0.0726	0.07511	0.0777	0.08036	0.0831	0.0859	0.08879	0.09175	0.09479	0.09791	0.10112	0.1044	0.10777	0.11122	0.11476	0.11839	0.1221	0.1259	0.12978	0.13376	0.13782	0.14198	0.14622	0.15056	0.15498	0.1595	0.1641	0.16879	0.17357	0.17844	0.18339	0.18843	0.19355
0.0379	0.03937	0.04089	0.04245	0.04406	0.04572	0.04743	0.0492	0.05102	0.05289	0.05482	0.05681	0.05886	0.06097	0.06315	0.06538	0.06768	0.07005	0.07249	0.07499	0.07757	0.08022	0.08294	0.08573	0.08861	0.09156	0.09458	0.09769	0.10088	0.10416	0.10751	0.11095	0.11448	0.11809	0.12179	0.12557	0.12945	0.13341	0.13746	0.1416	0.14583	0.15015	0.15456	0.15905	0.16364	0.16831	0.17307	0.17792	0.18285	0.18786
0.03653	0.03795	0.03941	0.04091	0.04246	0.04406	0.04571	0.04742	0.04917	0.05098	0.05284	0.05476	0.05674	0.05878	0.06087	0.06303	0.06526	0.06754	0.0699	0.07232	0.07481	0.07737	0.08001	0.08272	0.0855	0.08836	0.09129	0.09431	0.09741	0.10058	0.10384	0.10718	0.11061	0.11412	0.11772	0.1214	0.12517	0.12903	0.13298	0.13702	0.14114	0.14536	0.14966	0.15405	0.15853	0.16309	0.16775	0.17249	0.17731	0.18222
0.03519	0.03655	0.03796	0.03941	0.0409	0.04244	0.04403	0.04567	0.04736	0.0491	0.0509	0.05275	0.05465	0.05662	0.05864	0.06072	0.06287	0.06508	0.06735	0.06969	0.0721	0.07458	0.07712	0.07974	0.08244	0.0852	0.08805	0.09097	0.09397	0.09705	0.10021	0.10346	0.10679	0.1102	0.11369	0.11728	0.12095	0.1247	0.12855	0.13248	0.1365	0.14061	0.14481	0.14909	0.15347	0.15793	0.16247	0.1671	0.17182	0.17662
0.03388	0.03519	0.03654	0.03793	0.03937	0.04085	0.04238	0.04396	0.04559	0.04726	0.04899	0.05077	0.05261	0.0545	0.05645	0.05846	0.06052	0.06265	0.06485	0.0671	0.06943	0.07182	0.07428	0.07681	0.07942	0.0821	0.08485	0.08768	0.09058	0.09357	0.09663	0.09978	0.10301	0.10632	0.10972	0.1132	0.11677	0.12042	0.12417	0.128	0.13191	0.13592	0.14001	0.14419	0.14846	0.15281	0.15725	0.16178	0.16639	0.17108
0.0326	0.03386	0.03516	0.0365	0.03788	0.0393	0.04077	0.04229	0.04385	0.04546	0.04712	0.04884	0.0506	0.05242	0.0543	0.05623	0.05822	0.06027	0.06239	0.06456	0.06681	0.06911	0.07149	0.07393	0.07645	0.07904	0.0817	0.08443	0.08725	0.09014	0.09311	0.09616	0.09929	0.1025	0.1058	0.10918	0.11265	0.1162	0.11984	0.12356	0.12738	0.13128	0.13527	0.13934	0.14351	0.14776	0.15209	0.15651	0.16102	0.1656
0.03136	0.03256	0.03381	0.03509	0.03642	0.03779	0.0392	0.04065	0.04215	0.0437	0.0453	0.04694	0.04864	0.05039	0.05219	0.05405	0.05597	0.05794	0.05998	0.06207	0.06423	0.06646	0.06875	0.0711	0.07353	0.07603	0.0786	0.08124	0.08396	0.08676	0.08963	0.09258	0.09562	0.09873	0.10193	0.10521	0.10858	0.11203	0.11557	0.11919	0.1229	0.1267	0.13059	0.13456	0.13862	0.14276	0.14699	0.15131	0.15571	0.16019
0.03014	0.0313	0.03249	0.03373	0.035	0.03631	0.03766	0.03906	0.0405	0.04198	0.04351	0.04509	0.04672	0.0484	0.05013	0.05192	0.05376	0.05566	0.05761	0.05963	0.06171	0.06385	0.06605	0.06833	0.07067	0.07307	0.07555	0.07811	0.08073	0.08344	0.08621	0.08907	0.09201	0.09503	0.09813	0.10131	0.10457	0.10793	0.11136	0.11488	0.11849	0.12219	0.12597	0.12984	0.1338	0.13784	0.14197	0.14618	0.15048	0.15486
0.02896	0.03007	0.03122	0.0324	0.03361	0.03487	0.03616	0.0375	0.03888	0.0403	0.04177	0.04329	0.04485	0.04646	0.04812	0.04983	0.0516	0.05342	0.0553	0.05724	0.05924	0.0613	0.06342	0.0656	0.06786	0.07018	0.07257	0.07503	0.07756	0.08017	0.08286	0.08562	0.08846	0.09138	0.09438	0.09747	0.10063	0.10388	0.10722	0.11064	0.11415	0.11774	0.12142	0.12519	0.12904	0.13298	0.13701	0.14112	0.14532	0.1496
0.02782	0.02888	0.02997	0.0311	0.03227	0.03347	0.03471	0.03599	0.03731	0.03867	0.04008	0.04153	0.04302	0.04456	0.04616	0.0478	0.04949	0.05124	0.05304	0.0549	0.05682	0.0588	0.06084	0.06294	0.06511	0.06734	0.06964	0.07201	0.07446	0.07697	0.07956	0.08223	0.08498	0.0878	0.0907	0.09369	0.09676	0.09991	0.10315	0.10647	0.10987	0.11337	0.11695	0.12061	0.12437	0.12821	0.13213	0.13614	0.14024	0.14442
0.0267	0.02772	0.02876	0.02984	0.03096	0.03211	0.03329	0.03451	0.03578	0.03708	0.03842	0.03981	0.04124	0.04272	0.04424	0.04581	0.04744	0.04911	0.05084	0.05262	0.05446	0.05636	0.05831	0.06033	0.06241	0.06456	0.06678	0.06906	0.07141	0.07384	0.07634	0.07891	0.08156	0.08429	0.0871	0.08998	0.09295	0.09601	0.09914	0.10237	0.10567	0.10907	0.11255	0.11611	0.11977	0.12351	0.12733	0.13124	0.13524	0.13932
0.02562	0.02659	0.02759	0.02862	0.02969	0.03078	0.03191	0.03308	0.03429	0.03553	0.03682	0.03814	0.03951	0.04092	0.04238	0.04388	0.04543	0.04703	0.04869	0.05039	0.05216	0.05397	0.05585	0.05779	0.05978	0.06185	0.06397	0.06617	0.06843	0.07077	0.07317	0.07565	0.07821	0.08084	0.08356	0.08635	0.08922	0.09218	0.09522	0.09834	0.10155	0.10484	0.10823	0.11169	0.11525	0.11889	0.12262	0.12643	0.13033	0.13431
0.02458	0.0255	0.02645	0.02744	0.02845	0.0295	0.03058	0.03169	0.03284	0.03403	0.03526	0.03652	0.03783	0.03917	0.04056	0.042	0.04348	0.04501	0.04659	0.04823	0.04991	0.05165	0.05345	0.0553	0.05722	0.0592	0.06124	0.06334	0.06552	0.06776	0.07008	0.07247	0.07493	0.07747	0.08009	0.08279	0.08556	0.08842	0.09137	0.09439	0.0975	0.1007	0.10398	0.10735	0.11081	0.11435	0.11798	0.1217	0.1255	0.12939
0.02356	0.02444	0.02535	0.02629	0.02726	0.02825	0.02928	0.03035	0.03144	0.03257	0.03374	0.03495	0.03619	0.03748	0.0388	0.04017	0.04159	0.04305	0.04456	0.04611	0.04772	0.04939	0.05111	0.05288	0.05471	0.05661	0.05857	0.06059	0.06268	0.06483	0.06706	0.06936	0.07173	0.07417	0.0767	0.0793	0.08198	0.08474	0.08759	0.09052	0.09354	0.09664	0.09982	0.1031	0.10646	0.1099	0.11344	0.11706	0.12077	0.12456
0.02258	0.02342	0.02429	0.02518	0.0261	0.02705	0.02803	0.02904	0.03009	0.03116	0.03227	0.03342	0.03461	0.03583	0.03709	0.0384	0.03974	0.04114	0.04258	0.04406	0.0456	0.04719	0.04883	0.05052	0.05228	0.05409	0.05596	0.0579	0.0599	0.06197	0.06411	0.06631	0.06859	0.07095	0.07338	0.07589	0.07848	0.08115	0.0839	0.08673	0.08965	0.09266	0.09575	0.09892	0.10219	0.10554	0.10898	0.11251	0.11612	0.11982
0.02163	0.02243	0.02326	0.0241	0.02498	0.02588	0.02682	0.02778	0.02877	0.02979	0.03085	0.03194	0.03307	0.03423	0.03544	0.03668	0.03796	0.03928	0.04065	0.04207	0.04353	0.04505	0.04661	0.04823	0.04991	0.05164	0.05343	0.05528	0.0572	0.05918	0.06123	0.06335	0.06554	0.0678	0.07014	0.07256	0.07505	0.07763	0.08028	0.08302	0.08585	0.08876	0.09176	0.09484	0.09801	0.10127	0.10462	0.10805	0.11157	0.11518
0.02072	0.02148	0.02226	0.02307	0.0239	0.02476	0.02564	0.02656	0.0275	0.02847	0.02948	0.03051	0.03158	0.03269	0.03383	0.03501	0.03623	0.03749	0.03879	0.04014	0.04153	0.04297	0.04446	0.04601	0.0476	0.04926	0.05097	0.05274	0.05457	0.05646	0.05843	0.06046	0.06256	0.06473	0.06698	0.0693	0.07171	0.07419	0.07675	0.0794	0.08213	0.08495	0.08785	0.09084	0.09392	0.09709	0.10034	0.10368	0.10711	0.11063
0.01983	0.02055	0.0213	0.02206	0.02286	0.02367	0.02451	0.02538	0.02627	0.0272	0.02815	0.02913	0.03015	0.0312	0.03228	0.0334	0.03456	0.03575	0.03699	0.03827	0.03959	0.04096	0.04238	0.04385	0.04537	0.04694	0.04857	0.05026	0.05201	0.05382	0.0557	0.05764	0.05966	0.06174	0.0639	0.06613	0.06844	0.07084	0.07331	0.07586	0.0785	0.08123	0.08404	0.08693	0.08992	0.093	0.09616	0.09941	0.10275	0.10618
0.01898	0.01966	0.02037	0.0211	0.02185	0.02262	0.02342	0.02424	0.02509	0.02596	0.02687	0.0278	0.02876	0.02975	0.03078	0.03184	0.03294	0.03407	0.03525	0.03646	0.03771	0.03902	0.04036	0.04176	0.0432	0.0447	0.04625	0.04786	0.04953	0.05126	0.05305	0.05491	0.05683	0.05883	0.0609	0.06304	0.06526	0.06756	0.06995	0.07241	0.07496	0.07759	0.08031	0.08312	0.08601	0.089	0.09207	0.09524	0.09849	0.10183
0.01816	0.01881	0.01948	0.02017	0.02088	0.02161	0.02236	0.02314	0.02395	0.02477	0.02563	0.02651	0.02742	0.02836	0.02933	0.03034	0.03138	0.03245	0.03356	0.03471	0.0359	0.03713	0.03841	0.03973	0.0411	0.04253	0.044	0.04553	0.04712	0.04877	0.05047	0.05225	0.05409	0.056	0.05798	0.06004	0.06217	0.06438	0.06667	0.06904	0.0715	0.07404	0.07667	0.07939	0.08219	0.08509	0.08808	0.09116	0.09432	0.09758
0.01737	0.01798	0.01862	0.01927	0.01994	0.02063	0.02135	0.02209	0.02285	0.02363	0.02444	0.02527	0.02613	0.02702	0.02794	0.02889	0.02987	0.03089	0.03194	0.03302	0.03415	0.03532	0.03652	0.03778	0.03908	0.04043	0.04182	0.04328	0.04478	0.04635	0.04798	0.04967	0.05142	0.05325	0.05514	0.05711	0.05915	0.06128	0.06348	0.06576	0.06813	0.07058	0.07312	0.07575	0.07847	0.08128	0.08418	0.08717	0.09025	0.09343
0.0166	0.01719	0.01779	0.0184	0.01904	0.0197	0.02037	0.02107	0.02179	0.02253	0.02329	0.02408	0.02489	0.02573	0.0266	0.0275	0.02842	0.02938	0.03037	0.0314	0.03246	0.03356	0.03471	0.03589	0.03712	0.0384	0.03972	0.0411	0.04253	0.04401	0.04556	0.04717	0.04884	0.05058	0.05239	0.05427	0.05623	0.05826	0.06037	0.06257	0.06485	0.06721	0.06966	0.0722	0.07483	0.07756	0.08037	0.08328	0.08628	0.08937
0.01587	0.01642	0.01699	0.01757	0.01817	0.01879	0.01943	0.02009	0.02077	0.02147	0.02219	0.02293	0.0237	0.02449	0.02531	0.02616	0.02703	0.02793	0.02887	0.02984	0.03084	0.03188	0.03296	0.03407	0.03523	0.03644	0.03769	0.03899	0.04035	0.04176	0.04322	0.04475	0.04634	0.04799	0.04972	0.05151	0.05338	0.05533	0.05735	0.05946	0.06165	0.06393	0.06629	0.06875	0.07129	0.07393	0.07666	0.07949	0.0824	0.08542
0.01516	0.01568	0.01622	0.01677	0.01734	0.01793	0.01853	0.01915	0.01979	0.02045	0.02113	0.02183	0.02256	0.0233	0.02407	0.02487	0.02569	0.02654	0.02742	0.02834	0.02928	0.03026	0.03127	0.03232	0.03342	0.03455	0.03573	0.03696	0.03824	0.03957	0.04096	0.04241	0.04392	0.04549	0.04713	0.04884	0.05062	0.05248	0.05442	0.05644	0.05854	0.06073	0.06301	0.06538	0.06784	0.0704	0.07304	0.07579	0.07862	0.08156
0.01448	0.01498	0.01548	0.01601	0.01654	0.01709	0.01766	0.01825	0.01885	0.01947	0.02012	0.02078	0.02146	0.02216	0.02289	0.02364	0.02441	0.02521	0.02604	0.02689	0.02778	0.0287	0.02965	0.03064	0.03167	0.03274	0.03385	0.03501	0.03622	0.03747	0.03878	0.04015	0.04158	0.04307	0.04462	0.04625	0.04795	0.04972	0.05157	0.05351	0.05553	0.05763	0.05982	0.06211	0.06448	0.06695	0.06952	0.07218	0.07494	0.07779
0.01383	0.0143	0.01477	0.01527	0.01577	0.01629	0.01683	0.01738	0.01795	0.01854	0.01914	0.01976	0.02041	0.02107	0.02175	0.02245	0.02318	0.02393	0.02471	0.02552	0.02635	0.02721	0.0281	0.02903	0.03	0.031	0.03204	0.03313	0.03427	0.03545	0.03668	0.03797	0.03932	0.04073	0.0422	0.04375	0.04536	0.04705	0.04882	0.05066	0.0526	0.05461	0.05672	0.05892	0.06121	0.0636	0.06609	0.06867	0.07135	0.07413
0.0132	0.01364	0.01409	0.01456	0.01504	0.01553	0.01603	0.01655	0.01709	0.01764	0.01821	0.0188	0.0194	0.02002	0.02066	0.02132	0.02201	0.02271	0.02344	0.0242	0.02498	0.02578	0.02662	0.02749	0.02839	0.02933	0.03031	0.03133	0.03239	0.0335	0.03466	0.03587	0.03714	0.03847	0.03987	0.04133	0.04286	0.04446	0.04614	0.0479	0.04975	0.05169	0.05371	0.05582	0.05804	0.06034	0.06275	0.06525	0.06785	0.07056
0.0126	0.01301	0.01344	0.01388	0.01433	0.01479	0.01527	0.01576	0.01626	0.01678	0.01732	0.01787	0.01844	0.01902	0.01962	0.02025	0.02089	0.02155	0.02223	0.02294	0.02367	0.02442	0.0252	0.02602	0.02686	0.02774	0.02865	0.0296	0.0306	0.03163	0.03272	0.03386	0.03505	0.0363	0.03761	0.03899	0.04044	0.04196	0.04355	0.04523	0.04699	0.04884	0.05078	0.05282	0.05495	0.05717	0.0595	0.06192	0.06445	0.06708
0.01202	0.01241	0.01281	0.01322	0.01365	0.01408	0.01453	0.01499	0.01547	0.01596	0.01646	0.01698	0.01752	0.01807	0.01863	0.01922	0.01982	0.02044	0.02107	0.02174	0.02242	0.02312	0.02385	0.02461	0.0254	0.02621	0.02707	0.02795	0.02888	0.02985	0.03086	0.03192	0.03304	0.03421	0.03544	0.03674	0.0381	0.03954	0.04105	0.04265	0.04432	0.04609	0.04795	0.0499	0.05194	0.05409	0.05634	0.05869	0.06114	0.0637
0.01146	0.01183	0.01221	0.01259	0.01299	0.0134	0.01383	0.01426	0.01471	0.01517	0.01565	0.01614	0.01664	0.01715	0.01769	0.01823	0.0188	0.01938	0.01998	0.02059	0.02123	0.02189	0.02257	0.02327	0.024	0.02476	0.02555	0.02638	0.02724	0.02814	0.02908	0.03007	0.03111	0.0322	0.03335	0.03457	0.03585	0.03721	0.03863	0.04014	0.04174	0.04342	0.04519	0.04706	0.04903	0.0511	0.05327	0.05554	0.05792	0.06041
0.01092	0.01127	0.01162	0.01199	0.01237	0.01275	0.01315	0.01356	0.01399	0.01442	0.01487	0.01533	0.0158	0.01629	0.01679	0.0173	0.01783	0.01837	0.01893	0.01951	0.0201	0.02071	0.02135	0.022	0.02268	0.02338	0.02411	0.02488	0.02567	0.02651	0.02738	0.02829	0.02926	0.03028	0.03135	0.03248	0.03369	0.03496	0.0363	0.03773	0.03924	0.04084	0.04253	0.04431	0.0462	0.04819	0.05028	0.05248	0.05479	0.05721
0.01041	0.01073	0.01107	0.01141	0.01176	0.01213	0.01251	0.01289	0.01329	0.0137	0.01412	0.01455	0.015	0.01546	0.01593	0.01641	0.01691	0.01742	0.01794	0.01848	0.01903	0.0196	0.02019	0.0208	0.02142	0.02207	0.02275	0.02345	0.02419	0.02495	0.02576	0.0266	0.02749	0.02843	0.02943	0.03048	0.0316	0.03279	0.03405	0.03539	0.03682	0.03834	0.03994	0.04165	0.04346	0.04537	0.04738	0.04951	0.05175	0.0541
0.00991	0.01022	0.01053	0.01085	0.01119	0.01153	0.01188	0.01225	0.01262	0.01301	0.01341	0.01382	0.01424	0.01467	0.01511	0.01557	0.01603	0.01651	0.017	0.0175	0.01802	0.01855	0.01909	0.01966	0.02024	0.02084	0.02146	0.0221	0.02277	0.02348	0.02422	0.02499	0.02581	0.02667	0.02759	0.02857	0.0296	0.03071	0.03189	0.03314	0.03449	0.03592	0.03744	0.03907	0.04079	0.04263	0.04457	0.04663	0.04879	0.05108
0.00943	0.00972	0.01001	0.01032	0.01063	0.01095	0.01129	0.01163	0.01199	0.01235	0.01273	0.01311	0.01351	0.01392	0.01434	0.01477	0.0152	0.01565	0.01611	0.01658	0.01706	0.01756	0.01806	0.01858	0.01912	0.01967	0.02024	0.02083	0.02144	0.02208	0.02275	0.02346	0.02421	0.025	0.02584	0.02673	0.02769	0.02871	0.0298	0.03098	0.03223	0.03358	0.03502	0.03657	0.03821	0.03997	0.04184	0.04382	0.04592	0.04814
0.00897	0.00924	0.00951	0.0098	0.01009	0.0104	0.01071	0.01104	0.01138	0.01172	0.01208	0.01244	0.01282	0.01321	0.0136	0.014	0.01442	0.01484	0.01527	0.01571	0.01616	0.01662	0.01709	0.01757	0.01806	0.01857	0.01909	0.01963	0.02018	0.02076	0.02137	0.02201	0.02269	0.0234	0.02417	0.02498	0.02585	0.02679	0.0278	0.02889	0.03006	0.03133	0.03269	0.03415	0.03571	0.03739	0.03919	0.0411	0.04313	0.04528
0.00853	0.00878	0.00903	0.0093	0.00958	0.00987	0.01016	0.01047	0.01079	0.01112	0.01145	0.0118	0.01216	0.01253	0.0129	0.01328	0.01368	0.01407	0.01448	0.01489	0.01532	0.01574	0.01618	0.01662	0.01707	0.01754	0.01801	0.0185	0.019	0.01952	0.02007	0.02064	0.02125	0.02189	0.02258	0.02331	0.0241	0.02496	0.02588	0.02689	0.02797	0.02915	0.03042	0.0318	0.03329	0.03489	0.03661	0.03846	0.04042	0.04251
0.0081	0.00833	0.00857	0.00882	0.00908	0.00935	0.00963	0.00992	0.01023	0.01054	0.01086	0.01119	0.01153	0.01188	0.01224	0.0126	0.01297	0.01335	0.01374	0.01413	0.01452	0.01492	0.01532	0.01573	0.01615	0.01657	0.017	0.01744	0.0179	0.01836	0.01885	0.01936	0.01989	0.02046	0.02107	0.02173	0.02244	0.02321	0.02405	0.02496	0.02596	0.02705	0.02824	0.02954	0.03095	0.03247	0.03412	0.03589	0.03779	0.03982
0.00768	0.0079	0.00812	0.00836	0.0086	0.00886	0.00912	0.0094	0.00968	0.00998	0.01029	0.0106	0.01093	0.01126	0.01161	0.01195	0.01231	0.01267	0.01303	0.0134	0.01378	0.01415	0.01453	0.01491	0.01529	0.01567	0.01606	0.01646	0.01686	0.01728	0.01771	0.01815	0.01862	0.01912	0.01965	0.02023	0.02085	0.02154	0.02229	0.02312	0.02403	0.02503	0.02613	0.02735	0.02867	0.03012	0.0317	0.0334	0.03524	0.03721
0.00728	0.00748	0.00769	0.00791	0.00814	0.00838	0.00863	0.00889	0.00916	0.00945	0.00974	0.01004	0.01036	0.01068	0.01101	0.01134	0.01168	0.01203	0.01238	0.01273	0.01308	0.01343	0.01379	0.01414	0.01449	0.01484	0.0152	0.01555	0.01591	0.01627	0.01664	0.01703	0.01743	0.01786	0.01832	0.01881	0.01936	0.01995	0.02061	0.02135	0.02217	0.02308	0.0241	0.02523	0.02648	0.02785	0.02935	0.03098	0.03276	0.03467
0.00689	0.00708	0.00727	0.00747	0.00769	0.00791	0.00815	0.0084	0.00866	0.00893	0.00921	0.00951	0.00981	0.01012	0.01044	0.01076	0.01109	0.01142	0.01176	0.01209	0.01243	0.01276	0.0131	0.01343	0.01375	0.01407	0.01439	0.01471	0.01502	0.01534	0.01566	0.01599	0.01633	0.01669	0.01707	0.01748	0.01794	0.01845	0.01902	0.01966	0.02039	0.02121	0.02214	0.02318	0.02435	0.02564	0.02707	0.02864	0.03035	0.03221
0.00651	0.00668	0.00686	0.00705	0.00725	0.00747	0.00769	0.00793	0.00818	0.00844	0.00871	0.00899	0.00928	0.00958	0.00989	0.01021	0.01053	0.01085	0.01117	0.0115	0.01182	0.01214	0.01246	0.01277	0.01307	0.01337	0.01366	0.01394	0.01422	0.01449	0.01476	0.01503	0.01531	0.0156	0.0159	0.01624	0.01661	0.01703	0.01751	0.01806	0.01869	0.01942	0.02025	0.02121	0.02229	0.0235	0.02486	0.02636	0.02801	0.02982
0.00615	0.0063	0.00647	0.00664	0.00683	0.00703	0.00724	0.00747	0.00771	0.00796	0.00822	0.00849	0.00878	0.00907	0.00938	0.00968	0.01	0.01031	0.01063	0.01095	0.01126	0.01157	0.01187	0.01216	0.01245	0.01272	0.01298	0.01324	0.01348	0.01371	0.01393	0.01415	0.01437	0.01459	0.01483	0.01509	0.01537	0.0157	0.01608	0.01654	0.01707	0.0177	0.01844	0.0193	0.02029	0.02143	0.02271	0.02415	0.02575	0.0275
0.0058	0.00593	0.00608	0.00624	0.00642	0.0066	0.00681	0.00702	0.00725	0.00749	0.00775	0.00802	0.0083	0.00858	0.00888	0.00919	0.00949	0.00981	0.01012	0.01043	0.01073	0.01103	0.01133	0.01161	0.01188	0.01213	0.01237	0.0126	0.01281	0.01301	0.01319	0.01336	0.01352	0.01368	0.01385	0.01402	0.01422	0.01446	0.01475	0.0151	0.01552	0.01605	0.01669	0.01746	0.01836	0.01942	0.02063	0.02201	0.02355	0.02525
0.00545	0.00557	0.00571	0.00586	0.00602	0.00619	0.00638	0.00659	0.00681	0.00704	0.00729	0.00755	0.00783	0.00812	0.00841	0.00871	0.00902	0.00933	0.00964	0.00995	0.01025	0.01054	0.01083	0.0111	0.01136	0.0116	0.01182	0.01203	0.01221	0.01238	0.01252	0.01265	0.01276	0.01286	0.01295	0.01305	0.01317	0.01331	0.0135	0.01374	0.01406	0.01448	0.01502	0.01568	0.0165	0.01747	0.01861	0.01992	0.02141	0.02308
0.00512	0.00523	0.00534	0.00548	0.00562	0.00579	0.00597	0.00616	0.00637	0.0066	0.00685	0.00711	0.00738	0.00767	0.00796	0.00826	0.00857	0.00888	0.00919	0.00949	0.0098	0.01009	0.01037	0.01064	0.01089	0.01112	0.01133	0.01152	0.01168	0.01182	0.01193	0.01202	0.01208	0.01212	0.01216	0.01218	0.01221	0.01226	0.01234	0.01248	0.01269	0.01299	0.01341	0.01397	0.01469	0.01558	0.01665	0.0179	0.01934	0.02097
0.0048	0.00489	0.00499	0.00511	0.00524	0.00539	0.00556	0.00575	0.00595	0.00618	0.00642	0.00667	0.00695	0.00723	0.00753	0.00783	0.00814	0.00845	0.00877	0.00908	0.00938	0.00967	0.00996	0.01022	0.01047	0.0107	0.0109	0.01107	0.01122	0.01133	0.01142	0.01147	0.01149	0.01148	0.01146	0.01141	0.01136	0.01132	0.01129	0.01131	0.0114	0.01158	0.01188	0.01233	0.01294	0.01374	0.01474	0.01594	0.01734	0.01893
0.00448	0.00456	0.00464	0.00475	0.00487	0.005	0.00516	0.00534	0.00554	0.00576	0.006	0.00625	0.00653	0.00681	0.00711	0.00742	0.00773	0.00805	0.00837	0.00868	0.00899	0.00929	0.00958	0.00984	0.01009	0.01032	0.01051	0.01068	0.01081	0.01091	0.01098	0.011	0.01099	0.01094	0.01085	0.01075	0.01062	0.01048	0.01035	0.01026	0.01022	0.01026	0.01043	0.01075	0.01125	0.01196	0.01289	0.01403	0.01539	0.01696
0.00418	0.00423	0.0043	0.00439	0.0045	0.00462	0.00477	0.00494	0.00513	0.00535	0.00559	0.00584	0.00612	0.00641	0.00671	0.00703	0.00735	0.00767	0.008	0.00832	0.00864	0.00894	0.00923	0.00951	0.00976	0.00998	0.01018	0.01034	0.01047	0.01056	0.01061	0.01061	0.01057	0.01048	0.01035	0.01019	0.00999	0.00976	0.00953	0.00932	0.00914	0.00905	0.00907	0.00925	0.00963	0.01023	0.01108	0.01218	0.01351	0.01507
0.00389	0.00392	0.00398	0.00404	0.00414	0.00425	0.00438	0.00455	0.00473	0.00495	0.00518	0.00544	0.00572	0.00602	0.00633	0.00665	0.00698	0.00731	0.00765	0.00798	0.00831	0.00862	0.00892	0.0092	0.00946	0.00969	0.00989	0.01006	0.01019	0.01027	0.01031	0.01029	0.01023	0.01012	0.00995	0.00974	0.00947	0.00917	0.00885	0.00851	0.0082	0.00795	0.0078	0.00782	0.00806	0.00855	0.00933	0.01038	0.0117	0.01326
0.00361	0.00362	0.00365	0.00371	0.00378	0.00388	0.004	0.00416	0.00434	0.00455	0.00479	0.00505	0.00533	0.00564	0.00596	0.00629	0.00663	0.00697	0.00732	0.00767	0.008	0.00833	0.00864	0.00894	0.0092	0.00944	0.00965	0.00982	0.00995	0.01004	0.01007	0.01005	0.00998	0.00984	0.00965	0.0094	0.00909	0.00872	0.00831	0.00786	0.00741	0.007	0.00666	0.00649	0.00655	0.00692	0.00762	0.00865	0.00996	0.01154
0.00334	0.00333	0.00334	0.00337	0.00343	0.00351	0.00363	0.00377	0.00395	0.00416	0.0044	0.00467	0.00496	0.00527	0.0056	0.00594	0.0063	0.00666	0.00702	0.00738	0.00773	0.00807	0.00839	0.0087	0.00898	0.00923	0.00945	0.00963	0.00977	0.00986	0.0099	0.00988	0.0098	0.00966	0.00945	0.00917	0.00882	0.0084	0.00792	0.00738	0.00681	0.00623	0.00569	0.00529	0.00513	0.00534	0.00596	0.00697	0.00831	0.00993
0.00308	0.00305	0.00304	0.00305	0.00309	0.00315	0.00326	0.00339	0.00357	0.00378	0.00402	0.0043	0.0046	0.00492	0.00526	0.00562	0.00598	0.00636	0.00673	0.00711	0.00748	0.00783	0.00817	0.00849	0.00879	0.00906	0.00929	0.00948	0.00963	0.00973	0.00978	0.00977	0.00969	0.00955	0.00933	0.00904	0.00867	0.00822	0.00769	0.00709	0.00641	0.00569	0.00495	0.00429	0.00384	0.00381	0.00434	0.00537	0.00678	0.00846
0.00284	0.00279	0.00275	0.00274	0.00275	0.0028	0.00289	0.00302	0.00319	0.0034	0.00365	0.00393	0.00424	0.00458	0.00494	0.00531	0.00569	0.00608	0.00647	0.00686	0.00725	0.00762	0.00798	0.00832	0.00863	0.00891	0.00916	0.00937	0.00954	0.00966	0.00972	0.00972	0.00965	0.00952	0.00931	0.00902	0.00864	0.00818	0.00763	0.00698	0.00624	0.00541	0.00452	0.00359	0.00277	0.00235	0.00276	0.00389	0.00542	0.00719
0.00262	0.00254	0.00248	0.00243	0.00242	0.00245	0.00252	0.00264	0.00281	0.00303	0.00328	0.00358	0.0039	0.00425	0.00463	0.00502	0.00542	0.00582	0.00623	0.00664	0.00704	0.00744	0.00781	0.00817	0.0085	0.0088	0.00907	0.0093	0.00949	0.00962	0.0097	0.00972	0.00967	0.00955	0.00936	0.00908	0.00872	0.00826	0.00771	0.00705	0.00629	0.00542	0.00445	0.00336	0.0022	0.00112	0.00127	0.00266	0.00435	0.00621
0.00243	0.00232	0.00222	0.00214	0.0021	0.0021	0.00216	0.00227	0.00244	0.00266	0.00293	0.00323	0.00358	0.00395	0.00434	0.00474	0.00516	0.00559	0.00602	0.00645	0.00687	0.00728	0.00767	0.00805	0.0084	0.00873	0.00901	0.00926	0.00947	0.00963	0.00973	0.00977	0.00975	0.00965	0.00948	0.00923	0.00889	0.00845	0.00792	0.00729	0.00655	0.0057	0.00473	0.00365	0.00245	0.00117	6.45351E-4	0.00207	0.00378	0.00564
0.00226	0.00212	0.00199	0.00187	0.0018	0.00176	0.0018	0.0019	0.00206	0.0023	0.00258	0.00291	0.00327	0.00366	0.00407	0.0045	0.00494	0.00538	0.00583	0.00627	0.00671	0.00714	0.00756	0.00796	0.00833	0.00867	0.00899	0.00926	0.00949	0.00967	0.0098	0.00987	0.00987	0.00981	0.00966	0.00944	0.00914	0.00874	0.00825	0.00766	0.00697	0.00618	0.0053	0.00432	0.00331	0.00237	0.00194	0.00255	0.00388	0.00556
0.00212	0.00195	0.00179	0.00163	0.00151	0.00144	0.00144	0.00152	0.0017	0.00195	0.00225	0.0026	0.00299	0.0034	0.00383	0.00428	0.00473	0.0052	0.00566	0.00613	0.00659	0.00704	0.00747	0.00789	0.00829	0.00865	0.00899	0.00929	0.00954	0.00975	0.00991	0.01	0.01004	0.01001	0.0099	0.00972	0.00946	0.00911	0.00867	0.00814	0.00752	0.00682	0.00604	0.00522	0.0044	0.00371	0.00337	0.00366	0.00459	0.00598
0.00203	0.00183	0.00163	0.00143	0.00125	0.00112	0.00108	0.00115	0.00134	0.00161	0.00195	0.00233	0.00274	0.00317	0.00362	0.00409	0.00456	0.00505	0.00553	0.00601	0.00649	0.00696	0.00742	0.00785	0.00827	0.00866	0.00902	0.00934	0.00962	0.00986	0.01005	0.01018	0.01025	0.01025	0.01019	0.01005	0.00984	0.00954	0.00917	0.00871	0.00817	0.00757	0.00691	0.00623	0.00558	0.00505	0.00481	0.00498	0.00565	0.00678
0.00197	0.00175	0.00152	0.00128	0.00105	8.4353E-4	7.33994E-4	7.86869E-4	9.99166E-4	0.00131	0.00168	0.00209	0.00253	0.00298	0.00345	0.00394	0.00443	0.00493	0.00543	0.00593	0.00642	0.00691	0.00739	0.00784	0.00828	0.00869	0.00908	0.00943	0.00974	0.01	0.01022	0.01039	0.01049	0.01054	0.01052	0.01043	0.01027	0.01003	0.00972	0.00934	0.00889	0.00838	0.00784	0.00729	0.00678	0.00639	0.00622	0.00637	0.0069	0.00783
0.00196	0.00173	0.00148	0.00121	9.25773E-4	6.41573E-4	4.12851E-4	4.23661E-4	6.97037E-4	0.00107	0.00148	0.00191	0.00237	0.00284	0.00333	0.00383	0.00433	0.00485	0.00536	0.00588	0.00639	0.00689	0.00738	0.00786	0.00832	0.00876	0.00916	0.00954	0.00988	0.01017	0.01042	0.01063	0.01077	0.01086	0.01088	0.01084	0.01074	0.01056	0.01032	0.01002	0.00965	0.00925	0.00881	0.00838	0.008	0.00772	0.00761	0.00777	0.00823	0.00903
0.002	0.00176	0.00151	0.00123	9.2418E-4	5.98844E-4	2.51115E-4	1.20593E-4	5.11533E-4	9.23888E-4	0.00136	0.00181	0.00227	0.00276	0.00325	0.00376	0.00428	0.0048	0.00533	0.00586	0.00638	0.0069	0.00741	0.00791	0.00839	0.00885	0.00928	0.00968	0.01004	0.01037	0.01066	0.01089	0.01108	0.01121	0.01128	0.01129	0.01124	0.01113	0.01096	0.01073	0.01045	0.01014	0.00981	0.00949	0.00921	0.00903	0.00899	0.00917	0.0096	0.01033
0.00207	0.00185	0.0016	0.00133	0.00104	7.4229E-4	4.64541E-4	3.52679E-4	5.71609E-4	9.34744E-4	0.00135	0.00179	0.00225	0.00274	0.00324	0.00375	0.00427	0.0048	0.00534	0.00588	0.00642	0.00695	0.00747	0.00799	0.00849	0.00896	0.00942	0.00985	0.01024	0.0106	0.01091	0.01119	0.01141	0.01159	0.01171	0.01177	0.01178	0.01173	0.01163	0.01147	0.01128	0.01106	0.01082	0.0106	0.01042	0.01032	0.01036	0.01057	0.011	0.01168
0.00219	0.00197	0.00174	0.00149	0.00124	9.93645E-4	7.92483E-4	7.13631E-4	8.26033E-4	0.0011	0.00145	0.00186	0.00231	0.00278	0.00328	0.00379	0.00431	0.00484	0.00539	0.00593	0.00648	0.00703	0.00757	0.0081	0.00861	0.00911	0.00959	0.01004	0.01046	0.01085	0.0112	0.01151	0.01177	0.01199	0.01216	0.01227	0.01234	0.01235	0.01232	0.01224	0.01212	0.01199	0.01184	0.01171	0.01162	0.01161	0.01171	0.01196	0.0124	0.01306
0.00233	0.00214	0.00193	0.00171	0.00149	0.00129	0.00114	0.00108	0.00115	0.00135	0.00165	0.00202	0.00244	0.00289	0.00337	0.00388	0.0044	0.00493	0.00548	0.00603	0.00658	0.00714	0.00769	0.00823	0.00877	0.00928	0.00978	0.01026	0.01071	0.01113	0.01151	0.01185	0.01216	0.01242	0.01263	0.0128	0.01292	0.013	0.01303	0.01302	0.01298	0.01293	0.01287	0.01282	0.01282	0.01288	0.01304	0.01334	0.0138	0.01446
0.0025	0.00232	0.00214	0.00195	0.00177	0.00161	0.00149	0.00145	0.00151	0.00167	0.00192	0.00225	0.00263	0.00306	0.00352	0.00402	0.00453	0.00506	0.0056	0.00616	0.00672	0.00728	0.00784	0.0084	0.00895	0.00949	0.01001	0.01051	0.01098	0.01143	0.01184	0.01222	0.01257	0.01287	0.01313	0.01335	0.01353	0.01366	0.01376	0.01382	0.01386	0.01388	0.0139	0.01394	0.01401	0.01414	0.01437	0.01472	0.01521	0.01588
0.00269	0.00253	0.00237	0.00221	0.00206	0.00194	0.00185	0.00182	0.00187	0.00201	0.00223	0.00252	0.00288	0.00328	0.00372	0.0042	0.0047	0.00523	0.00577	0.00633	0.00689	0.00746	0.00803	0.0086	0.00916	0.00972	0.01026	0.01078	0.01128	0.01175	0.0122	0.01262	0.013	0.01334	0.01365	0.01392	0.01415	0.01434	0.0145	0.01463	0.01474	0.01484	0.01493	0.01505	0.01519	0.0154	0.01569	0.01608	0.01661	0.0173
0.00289	0.00276	0.00262	0.00249	0.00237	0.00227	0.0022	0.00219	0.00224	0.00237	0.00257	0.00283	0.00316	0.00354	0.00397	0.00443	0.00492	0.00544	0.00598	0.00653	0.0071	0.00767	0.00825	0.00883	0.00941	0.00997	0.01053	0.01108	0.0116	0.0121	0.01258	0.01303	0.01345	0.01384	0.01419	0.01451	0.01479	0.01504	0.01526	0.01546	0.01563	0.0158	0.01597	0.01616	0.01638	0.01665	0.017	0.01744	0.01801	0.01872
0.0031	0.00299	0.00288	0.00277	0.00268	0.0026	0.00256	0.00256	0.00262	0.00274	0.00292	0.00317	0.00348	0.00384	0.00425	0.00469	0.00517	0.00568	0.00622	0.00677	0.00733	0.00791	0.0085	0.00909	0.00968	0.01026	0.01084	0.0114	0.01195	0.01248	0.01299	0.01347	0.01393	0.01435	0.01475	0.01511	0.01545	0.01575	0.01603	0.01629	0.01653	0.01677	0.01701	0.01726	0.01755	0.01789	0.0183	0.0188	0.01941	0.02014
0.00332	0.00323	0.00315	0.00306	0.00299	0.00294	0.00292	0.00293	0.003	0.00312	0.00329	0.00353	0.00382	0.00417	0.00456	0.00499	0.00546	0.00596	0.00649	0.00704	0.0076	0.00819	0.00878	0.00937	0.00997	0.01057	0.01117	0.01175	0.01232	0.01288	0.01341	0.01393	0.01442	0.01489	0.01533	0.01574	0.01612	0.01648	0.01682	0.01714	0.01744	0.01774	0.01805	0.01837	0.01873	0.01913	0.0196	0.02015	0.0208	0.02157
0.00355	0.00348	0.00341	0.00335	0.00331	0.00327	0.00327	0.0033	0.00338	0.0035	0.00367	0.0039	0.00418	0.00451	0.00489	0.00531	0.00577	0.00627	0.00679	0.00734	0.0079	0.00849	0.00908	0.00969	0.0103	0.01091	0.01152	0.01212	0.01272	0.0133	0.01386	0.01441	0.01494	0.01544	0.01592	0.01638	0.01681	0.01722	0.01762	0.01799	0.01836	0.01872	0.0191	0.01948	0.0199	0.02037	0.02089	0.02149	0.02219	0.02299
0.00378	0.00373	0.00369	0.00365	0.00362	0.00361	0.00363	0.00367	0.00375	0.00388	0.00406	0.00428	0.00456	0.00488	0.00525	0.00566	0.00611	0.0066	0.00712	0.00766	0.00823	0.00882	0.00942	0.01003	0.01065	0.01128	0.0119	0.01252	0.01314	0.01374	0.01434	0.01491	0.01547	0.01602	0.01654	0.01704	0.01752	0.01798	0.01843	0.01886	0.01928	0.01971	0.02014	0.0206	0.02108	0.0216	0.02218	0.02283	0.02357	0.02442
0.00401	0.00399	0.00396	0.00394	0.00394	0.00395	0.00398	0.00404	0.00413	0.00427	0.00445	0.00467	0.00494	0.00526	0.00562	0.00603	0.00647	0.00696	0.00747	0.00801	0.00858	0.00917	0.00978	0.0104	0.01103	0.01166	0.0123	0.01294	0.01358	0.01421	0.01483	0.01544	0.01603	0.01661	0.01717	0.01771	0.01824	0.01875	0.01925	0.01974	0.02022	0.0207	0.0212	0.02171	0.02225	0.02283	0.02347	0.02417	0.02496	0.02584
0.00425	0.00424	0.00424	0.00424	0.00425	0.00428	0.00433	0.00441	0.00451	0.00466	0.00484	0.00507	0.00534	0.00565	0.00601	0.00641	0.00686	0.00733	0.00785	0.00839	0.00896	0.00955	0.01016	0.01079	0.01143	0.01207	0.01273	0.01339	0.01404	0.0147	0.01534	0.01598	0.0166	0.01722	0.01782	0.0184	0.01897	0.01953	0.02008	0.02062	0.02116	0.0217	0.02225	0.02282	0.02342	0.02406	0.02475	0.02551	0.02634	0.02727
0.00448	0.00449	0.00451	0.00453	0.00457	0.00461	0.00468	0.00477	0.00489	0.00505	0.00524	0.00547	0.00574	0.00606	0.00642	0.00681	0.00725	0.00773	0.00824	0.00878	0.00935	0.00995	0.01056	0.0112	0.01185	0.01251	0.01318	0.01385	0.01453	0.0152	0.01587	0.01654	0.0172	0.01785	0.01848	0.01911	0.01972	0.02033	0.02092	0.02152	0.02211	0.02271	0.02331	0.02394	0.0246	0.02529	0.02604	0.02684	0.02772	0.02869
0.00472	0.00475	0.00479	0.00483	0.00488	0.00494	0.00503	0.00514	0.00527	0.00544	0.00564	0.00587	0.00615	0.00647	0.00683	0.00723	0.00767	0.00814	0.00865	0.00919	0.00977	0.01037	0.01099	0.01163	0.01229	0.01296	0.01365	0.01434	0.01503	0.01573	0.01643	0.01712	0.01781	0.01849	0.01916	0.01983	0.02049	0.02114	0.02178	0.02242	0.02307	0.02372	0.02438	0.02506	0.02577	0.02652	0.02732	0.02818	0.0291	0.03011
0.00495	0.005	0.00506	0.00512	0.00519	0.00527	0.00538	0.0055	0.00565	0.00582	0.00603	0.00628	0.00656	0.00689	0.00725	0.00765	0.00809	0.00857	0.00908	0.00962	0.0102	0.0108	0.01143	0.01208	0.01275	0.01344	0.01414	0.01484	0.01556	0.01628	0.017	0.01772	0.01844	0.01915	0.01986	0.02056	0.02126	0.02196	0.02265	0.02334	0.02403	0.02474	0.02545	0.02619	0.02695	0.02775	0.0286	0.02951	0.03048	0.03153
0.00519	0.00526	0.00533	0.00541	0.0055	0.0056	0.00572	0.00586	0.00602	0.00621	0.00643	0.00669	0.00698	0.00731	0.00768	0.00808	0.00852	0.009	0.00952	0.01007	0.01065	0.01126	0.01189	0.01255	0.01323	0.01393	0.01464	0.01537	0.0161	0.01684	0.01759	0.01833	0.01908	0.01983	0.02057	0.02131	0.02205	0.02279	0.02352	0.02426	0.02501	0.02576	0.02653	0.02732	0.02813	0.02899	0.02988	0.03084	0.03185	0.03294
0.00542	0.00551	0.0056	0.0057	0.0058	0.00592	0.00606	0.00622	0.0064	0.0066	0.00683	0.0071	0.0074	0.00774	0.00811	0.00852	0.00897	0.00945	0.00997	0.01053	0.01111	0.01173	0.01237	0.01304	0.01373	0.01444	0.01517	0.01591	0.01666	0.01742	0.01819	0.01897	0.01974	0.02052	0.0213	0.02208	0.02285	0.02363	0.02441	0.02519	0.02599	0.02679	0.02761	0.02845	0.02932	0.03022	0.03117	0.03217	0.03323	0.03436
0.00565	0.00575	0.00586	0.00598	0.00611	0.00625	0.0064	0.00657	0.00677	0.00699	0.00723	0.00751	0.00782	0.00817	0.00855	0.00896	0.00942	0.00991	0.01044	0.011	0.01159	0.01221	0.01286	0.01354	0.01424	0.01497	0.01571	0.01647	0.01724	0.01802	0.01881	0.01961	0.02042	0.02123	0.02204	0.02285	0.02367	0.02448	0.02531	0.02614	0.02697	0.02782	0.02869	0.02958	0.0305	0.03145	0.03245	0.03349	0.0346	0.03577
0.00588	0.006	0.00613	0.00626	0.00641	0.00656	0.00674	0.00692	0.00713	0.00737	0.00763	0.00792	0.00824	0.0086	0.00899	0.00941	0.00988	0.01037	0.01091	0.01147	0.01207	0.01271	0.01337	0.01406	0.01477	0.01551	0.01626	0.01704	0.01783	0.01863	0.01945	0.02028	0.02111	0.02195	0.02279	0.02364	0.02449	0.02535	0.02621	0.02709	0.02797	0.02887	0.02978	0.03072	0.03169	0.03269	0.03373	0.03482	0.03597	0.03719
0.0061	0.00624	0.00639	0.00654	0.0067	0.00688	0.00707	0.00727	0.0075	0.00775	0.00803	0.00833	0.00866	0.00903	0.00943	0.00987	0.01034	0.01084	0.01139	0.01196	0.01257	0.01321	0.01388	0.01458	0.01531	0.01606	0.01683	0.01763	0.01844	0.01926	0.0201	0.02095	0.02181	0.02268	0.02355	0.02444	0.02533	0.02622	0.02713	0.02804	0.02897	0.02991	0.03087	0.03186	0.03287	0.03392	0.03501	0.03615	0.03734	0.0386
0.00632	0.00648	0.00665	0.00682	0.007	0.00719	0.0074	0.00762	0.00786	0.00813	0.00842	0.00874	0.00909	0.00947	0.00988	0.01032	0.0108	0.01132	0.01187	0.01246	0.01308	0.01373	0.01441	0.01512	0.01586	0.01663	0.01742	0.01823	0.01905	0.0199	0.02076	0.02164	0.02252	0.02342	0.02433	0.02525	0.02617	0.02711	0.02805	0.02901	0.02998	0.03096	0.03197	0.033	0.03406	0.03516	0.03629	0.03747	0.03871	0.04
0.00654	0.00672	0.0069	0.00709	0.00729	0.0075	0.00772	0.00796	0.00822	0.00851	0.00881	0.00914	0.00951	0.0099	0.01032	0.01078	0.01127	0.0118	0.01236	0.01296	0.01359	0.01425	0.01495	0.01567	0.01642	0.0172	0.01801	0.01884	0.01968	0.02055	0.02144	0.02234	0.02325	0.02418	0.02512	0.02607	0.02703	0.028	0.02898	0.02998	0.03099	0.03202	0.03307	0.03415	0.03525	0.03639	0.03757	0.03879	0.04007	0.04141
0.00676	0.00695	0.00715	0.00736	0.00757	0.0078	0.00804	0.0083	0.00858	0.00888	0.0092	0.00955	0.00993	0.01033	0.01077	0.01124	0.01175	0.01228	0.01286	0.01347	0.01411	0.01478	0.01549	0.01623	0.01699	0.01779	0.01861	0.01946	0.02032	0.02121	0.02212	0.02305	0.02399	0.02494	0.02591	0.02689	0.02789	0.0289	0.02992	0.03095	0.03201	0.03308	0.03417	0.03529	0.03644	0.03763	0.03885	0.04011	0.04143	0.04281
0.00697	0.00718	0.0074	0.00762	0.00785	0.0081	0.00836	0.00864	0.00893	0.00925	0.00959	0.00995	0.01034	0.01076	0.01122	0.0117	0.01222	0.01277	0.01336	0.01398	0.01463	0.01532	0.01604	0.01679	0.01757	0.01838	0.01922	0.02009	0.02097	0.02188	0.02282	0.02377	0.02473	0.02572	0.02672	0.02773	0.02876	0.0298	0.03086	0.03194	0.03303	0.03414	0.03528	0.03644	0.03763	0.03886	0.04012	0.04143	0.04279	0.0442
0.00718	0.0074	0.00764	0.00788	0.00813	0.00839	0.00867	0.00897	0.00928	0.00961	0.00997	0.01035	0.01076	0.01119	0.01166	0.01216	0.01269	0.01326	0.01386	0.01449	0.01516	0.01586	0.01659	0.01736	0.01816	0.01899	0.01984	0.02072	0.02163	0.02256	0.02352	0.02449	0.02549	0.0265	0.02753	0.02857	0.02963	0.03071	0.03181	0.03292	0.03405	0.03521	0.03638	0.03759	0.03882	0.04009	0.0414	0.04275	0.04414	0.0456
0.00738	0.00763	0.00788	0.00813	0.0084	0.00869	0.00898	0.00929	0.00962	0.00997	0.01035	0.01074	0.01117	0.01162	0.0121	0.01262	0.01316	0.01374	0.01436	0.01501	0.01569	0.0164	0.01715	0.01794	0.01875	0.01959	0.02047	0.02137	0.0223	0.02325	0.02423	0.02523	0.02625	0.02729	0.02834	0.02942	0.03052	0.03163	0.03276	0.03391	0.03508	0.03627	0.03749	0.03874	0.04001	0.04132	0.04267	0.04406	0.04549	0.04698
0.00758	0.00784	0.00811	0.00838	0.00867	0.00897	0.00928	0.00961	0.00996	0.01033	0.01072	0.01114	0.01158	0.01205	0.01254	0.01307	0.01364	0.01423	0.01486	0.01552	0.01622	0.01695	0.01772	0.01851	0.01934	0.02021	0.0211	0.02202	0.02297	0.02394	0.02494	0.02597	0.02701	0.02808	0.02917	0.03028	0.0314	0.03255	0.03372	0.0349	0.03611	0.03734	0.0386	0.03988	0.0412	0.04255	0.04394	0.04536	0.04684	0.04836
0.00778	0.00805	0.00834	0.00863	0.00893	0.00925	0.00958	0.00993	0.0103	0.01068	0.01109	0.01152	0.01198	0.01247	0.01298	0.01353	0.01411	0.01472	0.01536	0.01604	0.01675	0.0175	0.01828	0.0191	0.01994	0.02082	0.02173	0.02268	0.02364	0.02464	0.02566	0.02671	0.02778	0.02888	0.03	0.03113	0.03229	0.03347	0.03467	0.0359	0.03714	0.03841	0.03971	0.04103	0.04238	0.04377	0.0452	0.04667	0.04818	0.04974
0.00797	0.00826	0.00856	0.00887	0.00919	0.00953	0.00988	0.01024	0.01063	0.01103	0.01146	0.01191	0.01238	0.01289	0.01342	0.01398	0.01457	0.0152	0.01586	0.01656	0.01729	0.01805	0.01885	0.01968	0.02055	0.02144	0.02237	0.02333	0.02432	0.02534	0.02639	0.02746	0.02856	0.02968	0.03083	0.032	0.03319	0.0344	0.03563	0.03689	0.03817	0.03948	0.04081	0.04217	0.04357	0.04499	0.04646	0.04796	0.04951	0.05111
0.00816	0.00846	0.00878	0.00911	0.00945	0.0098	0.01017	0.01055	0.01095	0.01137	0.01182	0.01229	0.01278	0.0133	0.01385	0.01443	0.01504	0.01568	0.01636	0.01707	0.01782	0.0186	0.01941	0.02026	0.02115	0.02206	0.02301	0.024	0.02501	0.02605	0.02712	0.02822	0.02934	0.03049	0.03166	0.03286	0.03408	0.03533	0.03659	0.03789	0.0392	0.04054	0.04191	0.04331	0.04474	0.04621	0.04771	0.04925	0.05083	0.05246
0.00834	0.00866	0.00899	0.00934	0.00969	0.01006	0.01045	0.01085	0.01127	0.01171	0.01217	0.01266	0.01317	0.01371	0.01428	0.01487	0.0155	0.01616	0.01686	0.01759	0.01835	0.01915	0.01998	0.02085	0.02175	0.02269	0.02366	0.02466	0.02569	0.02676	0.02785	0.02897	0.03012	0.0313	0.0325	0.03372	0.03498	0.03625	0.03755	0.03888	0.04023	0.04161	0.04301	0.04445	0.04592	0.04742	0.04896	0.05053	0.05215	0.05382
0.00852	0.00886	0.0092	0.00956	0.00994	0.01032	0.01073	0.01115	0.01158	0.01204	0.01252	0.01303	0.01356	0.01411	0.0147	0.01531	0.01596	0.01664	0.01735	0.0181	0.01888	0.0197	0.02055	0.02143	0.02235	0.02331	0.0243	0.02532	0.02638	0.02746	0.02858	0.02973	0.0309	0.0321	0.03333	0.03459	0.03587	0.03718	0.03851	0.03987	0.04126	0.04267	0.04411	0.04558	0.04709	0.04862	0.05019	0.05181	0.05346	0.05516
0.00869	0.00904	0.00941	0.00978	0.01017	0.01058	0.011	0.01143	0.01189	0.01237	0.01287	0.01339	0.01394	0.01451	0.01512	0.01575	0.01641	0.01711	0.01784	0.01861	0.01941	0.02024	0.02111	0.02202	0.02296	0.02393	0.02494	0.02599	0.02706	0.02817	0.02931	0.03048	0.03168	0.03291	0.03417	0.03545	0.03677	0.0381	0.03947	0.04086	0.04228	0.04373	0.0452	0.04671	0.04825	0.04982	0.05143	0.05307	0.05476	0.05649
0.00886	0.00923	0.00961	0.01	0.01041	0.01083	0.01126	0.01172	0.01219	0.01269	0.0132	0.01375	0.01431	0.01491	0.01553	0.01618	0.01686	0.01758	0.01833	0.01911	0.01993	0.02078	0.02167	0.0226	0.02356	0.02455	0.02558	0.02665	0.02775	0.02888	0.03004	0.03124	0.03246	0.03372	0.035	0.03632	0.03766	0.03903	0.04042	0.04185	0.0433	0.04478	0.04629	0.04783	0.0494	0.05101	0.05265	0.05433	0.05605	0.05781
0.00902	0.00941	0.0098	0.01021	0.01063	0.01107	0.01152	0.012	0.01249	0.013	0.01354	0.0141	0.01468	0.01529	0.01593	0.0166	0.01731	0.01804	0.01881	0.01961	0.02045	0.02132	0.02223	0.02317	0.02415	0.02517	0.02622	0.02731	0.02843	0.02958	0.03077	0.03199	0.03324	0.03452	0.03584	0.03718	0.03855	0.03995	0.04137	0.04283	0.04431	0.04583	0.04737	0.04894	0.05055	0.05219	0.05386	0.05557	0.05732	0.05911
0.00918	0.00958	0.00999	0.01041	0.01085	0.01131	0.01178	0.01227	0.01278	0.01331	0.01386	0.01444	0.01504	0.01567	0.01633	0.01702	0.01774	0.0185	0.01928	0.02011	0.02096	0.02185	0.02278	0.02375	0.02475	0.02578	0.02686	0.02797	0.02911	0.03029	0.0315	0.03274	0.03402	0.03533	0.03667	0.03803	0.03943	0.04086	0.04232	0.04381	0.04532	0.04687	0.04844	0.05005	0.05169	0.05336	0.05506	0.05681	0.05859	0.06041
0.00934	0.00975	0.01017	0.01061	0.01107	0.01154	0.01203	0.01253	0.01306	0.01361	0.01418	0.01478	0.0154	0.01605	0.01673	0.01744	0.01818	0.01895	0.01975	0.0206	0.02147	0.02238	0.02333	0.02432	0.02534	0.02639	0.02749	0.02862	0.02978	0.03098	0.03222	0.03349	0.03479	0.03612	0.03749	0.03889	0.04031	0.04177	0.04326	0.04478	0.04632	0.0479	0.04951	0.05114	0.05281	0.05452	0.05626	0.05803	0.05984	0.06169
0.00949	0.00991	0.01035	0.0108	0.01127	0.01176	0.01227	0.01279	0.01334	0.0139	0.01449	0.01511	0.01575	0.01642	0.01711	0.01784	0.0186	0.01939	0.02022	0.02108	0.02197	0.02291	0.02387	0.02488	0.02592	0.027	0.02812	0.02927	0.03046	0.03168	0.03294	0.03423	0.03556	0.03692	0.03831	0.03973	0.04119	0.04268	0.04419	0.04574	0.04732	0.04892	0.05056	0.05223	0.05393	0.05567	0.05744	0.05924	0.06108	0.06296
0.00963	0.01007	0.01052	0.01099	0.01148	0.01198	0.0125	0.01304	0.01361	0.01419	0.0148	0.01543	0.01609	0.01678	0.01749	0.01824	0.01902	0.01983	0.02068	0.02156	0.02247	0.02342	0.02441	0.02544	0.0265	0.0276	0.02874	0.02991	0.03112	0.03237	0.03365	0.03497	0.03632	0.03771	0.03912	0.04057	0.04206	0.04357	0.04512	0.04669	0.0483	0.04994	0.05161	0.05331	0.05504	0.0568	0.0586	0.06044	0.0623	0.06421
0.00977	0.01022	0.01069	0.01117	0.01167	0.01219	0.01273	0.01329	0.01387	0.01447	0.0151	0.01575	0.01643	0.01713	0.01787	0.01863	0.01943	0.02026	0.02113	0.02203	0.02296	0.02393	0.02494	0.02599	0.02707	0.02819	0.02935	0.03055	0.03178	0.03305	0.03436	0.0357	0.03708	0.03849	0.03993	0.04141	0.04292	0.04446	0.04603	0.04764	0.04928	0.05094	0.05264	0.05437	0.05613	0.05793	0.05976	0.06162	0.06351	0.06545
0.0099	0.01037	0.01085	0.01135	0.01187	0.0124	0.01295	0.01353	0.01413	0.01474	0.01539	0.01606	0.01675	0.01748	0.01823	0.01902	0.01984	0.02069	0.02157	0.02249	0.02344	0.02444	0.02547	0.02653	0.02764	0.02878	0.02996	0.03118	0.03243	0.03373	0.03506	0.03642	0.03782	0.03926	0.04073	0.04223	0.04377	0.04534	0.04694	0.04858	0.05024	0.05194	0.05366	0.05542	0.05721	0.05904	0.06089	0.06278	0.06471	0.06667
0.01003	0.01051	0.01101	0.01152	0.01205	0.0126	0.01317	0.01376	0.01437	0.01501	0.01567	0.01636	0.01708	0.01782	0.01859	0.0194	0.02023	0.0211	0.02201	0.02294	0.02392	0.02493	0.02598	0.02707	0.0282	0.02936	0.03056	0.0318	0.03308	0.0344	0.03575	0.03714	0.03856	0.04002	0.04152	0.04305	0.04461	0.04621	0.04784	0.0495	0.05119	0.05292	0.05467	0.05646	0.05828	0.06013	0.06202	0.06393	0.06588	0.06787
0.01015	0.01065	0.01116	0.01168	0.01223	0.01279	0.01338	0.01399	0.01462	0.01527	0.01595	0.01665	0.01739	0.01815	0.01894	0.01976	0.02062	0.02151	0.02243	0.02339	0.02439	0.02542	0.02649	0.0276	0.02875	0.02993	0.03115	0.03242	0.03372	0.03506	0.03643	0.03785	0.0393	0.04078	0.0423	0.04386	0.04545	0.04707	0.04873	0.05041	0.05214	0.05389	0.05567	0.05749	0.05933	0.06121	0.06312	0.06507	0.06704	0.06905
0.01027	0.01078	0.0113	0.01184	0.0124	0.01298	0.01358	0.01421	0.01485	0.01552	0.01622	0.01694	0.01769	0.01847	0.01928	0.02013	0.021	0.02191	0.02285	0.02383	0.02485	0.0259	0.02699	0.02812	0.02929	0.03049	0.03174	0.03302	0.03435	0.03571	0.03711	0.03854	0.04002	0.04153	0.04307	0.04465	0.04627	0.04792	0.0496	0.05132	0.05306	0.05484	0.05665	0.0585	0.06037	0.06228	0.06421	0.06618	0.06818	0.07021
0.01039	0.0109	0.01144	0.01199	0.01257	0.01316	0.01378	0.01442	0.01508	0.01577	0.01648	0.01722	0.01799	0.01879	0.01962	0.02048	0.02137	0.0223	0.02326	0.02426	0.0253	0.02637	0.02748	0.02863	0.02982	0.03105	0.03231	0.03362	0.03497	0.03635	0.03777	0.03923	0.04073	0.04226	0.04383	0.04544	0.04708	0.04876	0.05046	0.05221	0.05398	0.05579	0.05762	0.05949	0.06139	0.06332	0.06529	0.06728	0.0693	0.07136
0.0105	0.01102	0.01157	0.01214	0.01273	0.01334	0.01397	0.01462	0.0153	0.016	0.01673	0.01749	0.01828	0.0191	0.01994	0.02082	0.02173	0.02268	0.02366	0.02468	0.02574	0.02683	0.02796	0.02913	0.03034	0.03159	0.03288	0.03421	0.03557	0.03698	0.03843	0.03991	0.04143	0.04299	0.04458	0.04621	0.04788	0.04958	0.05131	0.05308	0.05488	0.05671	0.05858	0.06047	0.0624	0.06435	0.06634	0.06836	0.0704	0.07248
0.0106	0.01114	0.0117	0.01228	0.01288	0.0135	0.01415	0.01482	0.01551	0.01623	0.01698	0.01776	0.01856	0.01939	0.02026	0.02116	0.02209	0.02305	0.02406	0.02509	0.02617	0.02728	0.02843	0.02962	0.03086	0.03213	0.03343	0.03478	0.03617	0.0376	0.03907	0.04058	0.04212	0.0437	0.04532	0.04697	0.04866	0.05039	0.05215	0.05394	0.05577	0.05762	0.05951	0.06143	0.06338	0.06536	0.06737	0.06941	0.07148	0.07358
0.0107	0.01125	0.01182	0.01242	0.01303	0.01367	0.01433	0.01501	0.01572	0.01646	0.01722	0.01801	0.01883	0.01968	0.02057	0.02148	0.02243	0.02342	0.02444	0.0255	0.02659	0.02772	0.0289	0.03011	0.03136	0.03265	0.03398	0.03535	0.03676	0.03821	0.0397	0.04123	0.0428	0.0444	0.04604	0.04772	0.04944	0.05119	0.05297	0.05479	0.05664	0.05852	0.06043	0.06237	0.06435	0.06635	0.06839	0.07045	0.07254	0.07466
0.01079	0.01136	0.01194	0.01254	0.01317	0.01382	0.0145	0.01519	0.01592	0.01667	0.01745	0.01826	0.0191	0.01996	0.02087	0.0218	0.02277	0.02377	0.02481	0.02589	0.027	0.02816	0.02935	0.03058	0.03185	0.03316	0.03451	0.0359	0.03734	0.03881	0.04032	0.04187	0.04346	0.04509	0.04675	0.04846	0.05019	0.05197	0.05377	0.05561	0.05749	0.05939	0.06133	0.0633	0.0653	0.06732	0.06938	0.07146	0.07358	0.07571
0.01088	0.01146	0.01205	0.01267	0.01331	0.01397	0.01466	0.01537	0.01611	0.01688	0.01767	0.0185	0.01935	0.02024	0.02116	0.02211	0.02309	0.02412	0.02517	0.02627	0.0274	0.02858	0.02979	0.03104	0.03233	0.03366	0.03503	0.03645	0.0379	0.03939	0.04093	0.0425	0.04411	0.04576	0.04745	0.04917	0.05094	0.05273	0.05456	0.05643	0.05832	0.06025	0.06221	0.0642	0.06622	0.06827	0.07035	0.07246	0.07459	0.07675
0.01097	0.01155	0.01216	0.01279	0.01344	0.01411	0.01481	0.01554	0.0163	0.01708	0.01789	0.01873	0.0196	0.0205	0.02144	0.02241	0.02341	0.02445	0.02553	0.02664	0.02779	0.02899	0.03022	0.03149	0.0328	0.03415	0.03554	0.03698	0.03845	0.03997	0.04152	0.04312	0.04475	0.04642	0.04813	0.04988	0.05166	0.05348	0.05533	0.05722	0.05914	0.06109	0.06308	0.06509	0.06713	0.0692	0.0713	0.07343	0.07558	0.07775
0.01105	0.01164	0.01226	0.0129	0.01356	0.01425	0.01496	0.0157	0.01647	0.01727	0.01809	0.01895	0.01984	0.02076	0.02171	0.0227	0.02372	0.02478	0.02587	0.027	0.02817	0.02938	0.03064	0.03193	0.03326	0.03463	0.03604	0.0375	0.03899	0.04053	0.0421	0.04372	0.04537	0.04707	0.0488	0.05057	0.05237	0.05421	0.05609	0.058	0.05994	0.06192	0.06392	0.06595	0.06802	0.07011	0.07223	0.07437	0.07654	0.07873
0.01112	0.01172	0.01235	0.013	0.01368	0.01438	0.01511	0.01586	0.01664	0.01745	0.01829	0.01916	0.02007	0.021	0.02197	0.02298	0.02401	0.02509	0.0262	0.02735	0.02854	0.02977	0.03104	0.03235	0.0337	0.03509	0.03653	0.038	0.03952	0.04107	0.04267	0.0443	0.04598	0.0477	0.04945	0.05124	0.05307	0.05493	0.05683	0.05876	0.06072	0.06272	0.06474	0.0668	0.06888	0.07099	0.07313	0.07529	0.07748	0.07969
0.01119	0.0118	0.01244	0.0131	0.01379	0.0145	0.01524	0.01601	0.0168	0.01763	0.01848	0.01937	0.02029	0.02124	0.02222	0.02324	0.0243	0.02539	0.02652	0.02769	0.0289	0.03015	0.03144	0.03277	0.03413	0.03555	0.037	0.03849	0.04003	0.0416	0.04322	0.04488	0.04657	0.04831	0.05008	0.05189	0.05374	0.05563	0.05755	0.0595	0.06148	0.0635	0.06554	0.06762	0.06972	0.07185	0.07401	0.07619	0.0784	0.08062
0.01126	0.01188	0.01253	0.0132	0.0139	0.01462	0.01537	0.01615	0.01696	0.0178	0.01867	0.01957	0.0205	0.02147	0.02247	0.02351	0.02458	0.02569	0.02684	0.02802	0.02925	0.03051	0.03182	0.03317	0.03455	0.03598	0.03746	0.03897	0.04052	0.04212	0.04376	0.04543	0.04715	0.04891	0.0507	0.05253	0.0544	0.05631	0.05824	0.06022	0.06222	0.06426	0.06632	0.06842	0.07054	0.07269	0.07487	0.07706	0.07928	0.08152
0.01132	0.01195	0.01261	0.01329	0.014	0.01473	0.01549	0.01629	0.01711	0.01796	0.01884	0.01976	0.0207	0.02169	0.0227	0.02376	0.02484	0.02597	0.02714	0.02834	0.02958	0.03087	0.03219	0.03356	0.03496	0.03641	0.0379	0.03943	0.04101	0.04262	0.04428	0.04597	0.04771	0.04949	0.0513	0.05315	0.05504	0.05697	0.05892	0.06092	0.06294	0.065	0.06708	0.0692	0.07134	0.0735	0.07569	0.07791	0.08014	0.0824
0.01137	0.01201	0.01268	0.01337	0.01409	0.01484	0.01561	0.01641	0.01725	0.01811	0.01901	0.01994	0.0209	0.0219	0.02293	0.024	0.0251	0.02624	0.02742	0.02865	0.02991	0.03121	0.03255	0.03393	0.03536	0.03682	0.03833	0.03988	0.04147	0.04311	0.04478	0.0465	0.04826	0.05005	0.05188	0.05376	0.05566	0.05761	0.05958	0.0616	0.06364	0.06571	0.06782	0.06995	0.07211	0.07429	0.0765	0.07873	0.08098	0.08325
0.01143	0.01207	0.01275	0.01345	0.01418	0.01494	0.01572	0.01654	0.01738	0.01826	0.01917	0.02011	0.02109	0.0221	0.02314	0.02423	0.02535	0.02651	0.0277	0.02894	0.03022	0.03154	0.03289	0.03429	0.03574	0.03722	0.03875	0.04032	0.04193	0.04358	0.04527	0.04701	0.04878	0.0506	0.05245	0.05434	0.05627	0.05823	0.06022	0.06225	0.06432	0.06641	0.06853	0.07068	0.07285	0.07505	0.07728	0.07952	0.08178	0.08407
0.01147	0.01213	0.01281	0.01352	0.01426	0.01503	0.01582	0.01665	0.01751	0.0184	0.01932	0.02027	0.02126	0.02229	0.02335	0.02445	0.02558	0.02676	0.02797	0.02922	0.03052	0.03185	0.03323	0.03464	0.0361	0.03761	0.03915	0.04074	0.04237	0.04404	0.04575	0.0475	0.04929	0.05112	0.053	0.0549	0.05685	0.05883	0.06084	0.06289	0.06497	0.06708	0.06922	0.07138	0.07357	0.07579	0.07803	0.08028	0.08256	0.08486
0.01152	0.01218	0.01287	0.01359	0.01434	0.01512	0.01592	0.01676	0.01763	0.01853	0.01946	0.02043	0.02143	0.02247	0.02355	0.02466	0.02581	0.027	0.02823	0.0295	0.03081	0.03216	0.03355	0.03498	0.03646	0.03798	0.03954	0.04114	0.04279	0.04448	0.0462	0.04797	0.04978	0.05163	0.05352	0.05545	0.05741	0.05941	0.06144	0.06351	0.0656	0.06773	0.06988	0.07206	0.07427	0.0765	0.07875	0.08102	0.08331	0.08562
0.01156	0.01223	0.01293	0.01365	0.01441	0.0152	0.01601	0.01686	0.01774	0.01865	0.0196	0.02058	0.02159	0.02265	0.02373	0.02486	0.02603	0.02723	0.02847	0.02976	0.03108	0.03245	0.03386	0.03531	0.0368	0.03833	0.03991	0.04153	0.04319	0.0449	0.04665	0.04843	0.05026	0.05213	0.05403	0.05597	0.05795	0.05997	0.06202	0.0641	0.06621	0.06835	0.07052	0.07272	0.07494	0.07718	0.07945	0.08173	0.08403	0.08635
0.01159	0.01227	0.01298	0.01371	0.01448	0.01527	0.0161	0.01695	0.01785	0.01877	0.01973	0.02072	0.02175	0.02281	0.02391	0.02505	0.02623	0.02745	0.02871	0.03	0.03134	0.03273	0.03415	0.03562	0.03712	0.03868	0.04027	0.04191	0.04359	0.04531	0.04707	0.04887	0.05072	0.0526	0.05452	0.05648	0.05848	0.06051	0.06257	0.06467	0.06679	0.06895	0.07114	0.07335	0.07558	0.07784	0.08011	0.08241	0.08472	0.08705
0.01162	0.01231	0.01302	0.01376	0.01454	0.01534	0.01618	0.01704	0.01794	0.01888	0.01985	0.02085	0.02189	0.02297	0.02408	0.02523	0.02643	0.02766	0.02893	0.03024	0.0316	0.03299	0.03443	0.03591	0.03744	0.039	0.04061	0.04227	0.04396	0.0457	0.04748	0.04929	0.05115	0.05305	0.05499	0.05697	0.05898	0.06102	0.0631	0.06521	0.06736	0.06953	0.07173	0.07395	0.0762	0.07847	0.08075	0.08306	0.08538	0.08772
0.01165	0.01234	0.01306	0.01381	0.01459	0.0154	0.01625	0.01712	0.01803	0.01898	0.01996	0.02097	0.02202	0.02311	0.02424	0.02541	0.02661	0.02786	0.02914	0.03047	0.03184	0.03325	0.0347	0.0362	0.03773	0.03932	0.04094	0.04261	0.04432	0.04607	0.04786	0.0497	0.05157	0.05349	0.05544	0.05743	0.05946	0.06152	0.06361	0.06574	0.06789	0.07008	0.07229	0.07453	0.07679	0.07907	0.08137	0.08368	0.08601	0.08836
0.01167	0.01237	0.0131	0.01385	0.01464	0.01546	0.01631	0.0172	0.01812	0.01907	0.02006	0.02109	0.02215	0.02325	0.02439	0.02557	0.02679	0.02804	0.02934	0.03068	0.03206	0.03349	0.03496	0.03647	0.03802	0.03961	0.04125	0.04294	0.04466	0.04643	0.04824	0.05009	0.05198	0.0539	0.05587	0.05788	0.05992	0.06199	0.0641	0.06624	0.06841	0.0706	0.07283	0.07508	0.07735	0.07964	0.08195	0.08427	0.08661	0.08896
0.01169	0.01239	0.01313	0.01389	0.01469	0.01551	0.01638	0.01727	0.0182	0.01916	0.02016	0.0212	0.02227	0.02338	0.02453	0.02572	0.02695	0.02822	0.02953	0.03088	0.03228	0.03372	0.0352	0.03672	0.03829	0.0399	0.04155	0.04325	0.04499	0.04677	0.04859	0.05045	0.05236	0.0543	0.05628	0.0583	0.06035	0.06244	0.06456	0.06671	0.0689	0.07111	0.07334	0.0756	0.07788	0.08018	0.0825	0.08484	0.08718	0.08954
0.01171	0.01241	0.01315	0.01392	0.01473	0.01556	0.01643	0.01733	0.01827	0.01924	0.02025	0.0213	0.02238	0.0235	0.02466	0.02586	0.0271	0.02839	0.02971	0.03108	0.03248	0.03393	0.03543	0.03696	0.03854	0.04017	0.04183	0.04354	0.0453	0.04709	0.04893	0.0508	0.05272	0.05468	0.05667	0.0587	0.06077	0.06287	0.065	0.06717	0.06936	0.07158	0.07383	0.0761	0.07839	0.0807	0.08303	0.08537	0.08772	0.09008
0.01172	0.01243	0.01318	0.01395	0.01476	0.0156	0.01648	0.01739	0.01833	0.01932	0.02033	0.02139	0.02248	0.02361	0.02479	0.026	0.02725	0.02854	0.02988	0.03125	0.03267	0.03414	0.03564	0.03719	0.03879	0.04042	0.0421	0.04382	0.04559	0.0474	0.04925	0.05113	0.05306	0.05503	0.05704	0.05908	0.06116	0.06327	0.06542	0.0676	0.0698	0.07203	0.07429	0.07657	0.07887	0.08119	0.08352	0.08587	0.08823	0.09059
0.01172	0.01244	0.01319	0.01398	0.01479	0.01564	0.01652	0.01744	0.01839	0.01938	0.02041	0.02147	0.02258	0.02372	0.0249	0.02612	0.02738	0.02869	0.03003	0.03142	0.03285	0.03433	0.03585	0.03741	0.03901	0.04066	0.04235	0.04409	0.04586	0.04768	0.04955	0.05145	0.05339	0.05537	0.05739	0.05944	0.06153	0.06366	0.06581	0.068	0.07021	0.07246	0.07472	0.07701	0.07932	0.08164	0.08398	0.08634	0.0887	0.09107
0.01173	0.01245	0.01321	0.014	0.01482	0.01567	0.01656	0.01748	0.01845	0.01944	0.02048	0.02155	0.02266	0.02381	0.025	0.02623	0.02751	0.02882	0.03018	0.03158	0.03302	0.03451	0.03604	0.03761	0.03923	0.04089	0.04259	0.04434	0.04612	0.04796	0.04983	0.05174	0.05369	0.05569	0.05772	0.05978	0.06188	0.06402	0.06618	0.06838	0.0706	0.07285	0.07513	0.07742	0.07974	0.08207	0.08442	0.08678	0.08915	0.09152
0.01173	0.01246	0.01322	0.01401	0.01484	0.0157	0.01659	0.01752	0.01849	0.0195	0.02054	0.02162	0.02274	0.0239	0.0251	0.02634	0.02762	0.02895	0.03031	0.03172	0.03318	0.03467	0.03621	0.0378	0.03942	0.04109	0.04281	0.04457	0.04637	0.04821	0.05009	0.05202	0.05398	0.05598	0.05802	0.0601	0.06221	0.06435	0.06653	0.06873	0.07097	0.07323	0.07551	0.07781	0.08013	0.08247	0.08482	0.08719	0.08956	0.09194
0.01173	0.01246	0.01322	0.01402	0.01485	0.01572	0.01662	0.01756	0.01853	0.01954	0.02059	0.02168	0.02281	0.02398	0.02519	0.02644	0.02773	0.02906	0.03044	0.03186	0.03332	0.03483	0.03638	0.03797	0.03961	0.04129	0.04301	0.04478	0.04659	0.04845	0.05034	0.05227	0.05425	0.05626	0.05831	0.0604	0.06252	0.06467	0.06685	0.06907	0.07131	0.07357	0.07586	0.07817	0.0805	0.08284	0.0852	0.08757	0.08994	0.09232
0.01172	0.01246	0.01323	0.01403	0.01486	0.01573	0.01664	0.01758	0.01856	0.01958	0.02064	0.02174	0.02287	0.02405	0.02526	0.02652	0.02782	0.02916	0.03055	0.03198	0.03345	0.03497	0.03653	0.03813	0.03978	0.04147	0.0432	0.04498	0.0468	0.04866	0.05057	0.05251	0.0545	0.05652	0.05858	0.06067	0.0628	0.06496	0.06715	0.06937	0.07162	0.07389	0.07619	0.0785	0.08083	0.08318	0.08554	0.08791	0.09029	0.09267
0.01171	0.01245	0.01322	0.01403	0.01487	0.01575	0.01666	0.01761	0.01859	0.01962	0.02068	0.02178	0.02293	0.02411	0.02533	0.0266	0.02791	0.02926	0.03065	0.03209	0.03357	0.0351	0.03666	0.03828	0.03993	0.04163	0.04338	0.04517	0.04699	0.04887	0.05078	0.05273	0.05472	0.05675	0.05882	0.06092	0.06306	0.06523	0.06743	0.06965	0.07191	0.07418	0.07649	0.0788	0.08114	0.08349	0.08586	0.08823	0.09061	0.09299
0.0117	0.01244	0.01322	0.01403	0.01487	0.01575	0.01667	0.01762	0.01862	0.01965	0.02071	0.02182	0.02297	0.02416	0.02539	0.02667	0.02798	0.02934	0.03074	0.03219	0.03368	0.03521	0.03679	0.03841	0.04008	0.04179	0.04354	0.04533	0.04717	0.04905	0.05097	0.05293	0.05493	0.05697	0.05904	0.06115	0.0633	0.06547	0.06768	0.06991	0.07217	0.07445	0.07676	0.07908	0.08142	0.08378	0.08614	0.08852	0.09089	0.09328
0.01168	0.01243	0.01321	0.01402	0.01487	0.01576	0.01668	0.01763	0.01863	0.01967	0.02074	0.02186	0.02301	0.02421	0.02545	0.02673	0.02805	0.02942	0.03083	0.03228	0.03378	0.03532	0.0369	0.03853	0.0402	0.04192	0.04368	0.04549	0.04733	0.04922	0.05115	0.05311	0.05512	0.05717	0.05925	0.06136	0.06351	0.06569	0.0679	0.07014	0.07241	0.07469	0.077	0.07933	0.08167	0.08403	0.0864	0.08877	0.09115	0.09353
0.01167	0.01241	0.0132	0.01401	0.01486	0.01575	0.01668	0.01764	0.01864	0.01968	0.02076	0.02188	0.02304	0.02425	0.02549	0.02678	0.02811	0.02948	0.0309	0.03236	0.03386	0.03541	0.037	0.03864	0.04032	0.04204	0.04381	0.04562	0.04747	0.04937	0.0513	0.05328	0.05529	0.05734	0.05943	0.06155	0.06371	0.06589	0.06811	0.07035	0.07262	0.07491	0.07722	0.07955	0.08189	0.08425	0.08662	0.08899	0.09137	0.09375
0.01165	0.0124	0.01318	0.014	0.01485	0.01575	0.01668	0.01764	0.01865	0.01969	0.02078	0.0219	0.02307	0.02428	0.02553	0.02682	0.02816	0.02954	0.03096	0.03242	0.03394	0.03549	0.03709	0.03873	0.04042	0.04215	0.04392	0.04574	0.0476	0.0495	0.05144	0.05342	0.05544	0.0575	0.05959	0.06172	0.06388	0.06607	0.06829	0.07053	0.0728	0.0751	0.07741	0.07974	0.08209	0.08445	0.08681	0.08919	0.09156	0.09394
0.01162	0.01237	0.01316	0.01398	0.01484	0.01574	0.01667	0.01764	0.01865	0.0197	0.02079	0.02192	0.02309	0.0243	0.02556	0.02685	0.0282	0.02958	0.03101	0.03248	0.034	0.03556	0.03716	0.03881	0.04051	0.04224	0.04402	0.04585	0.04771	0.04962	0.05156	0.05355	0.05557	0.05763	0.05973	0.06186	0.06403	0.06622	0.06844	0.07069	0.07297	0.07526	0.07758	0.07991	0.08225	0.08461	0.08698	0.08935	0.09172	0.0941
0.0116	0.01235	0.01314	0.01396	0.01482	0.01572	0.01666	0.01763	0.01864	0.0197	0.02079	0.02192	0.0231	0.02432	0.02558	0.02688	0.02823	0.02962	0.03105	0.03253	0.03405	0.03562	0.03723	0.03888	0.04058	0.04232	0.04411	0.04594	0.04781	0.04972	0.05167	0.05366	0.05569	0.05775	0.05985	0.06199	0.06415	0.06635	0.06857	0.07083	0.0731	0.0754	0.07771	0.08005	0.08239	0.08475	0.08711	0.08948	0.09185	0.09422
[truncated: 190 more columns]
