# Supplementary material for: A porous metal-organic cage liquid for sustainable CO2 conversion reactions
Source: Nat Commun. 2023 Jun 7;14:3317. doi: 10.1038/s41467-023-39089-x (PMC10247695; doi:10.1038/s41467-023-39089-x)
Supplement: Supplementary file 5 — Source Data [file 41467_2023_39089_MOESM5_ESM.zip › DATA/Zn-Cage-new.cif]

data_1_a_pl
_audit_creation_date              2023-04-27
_audit_creation_method            'Materials Studio'
_symmetry_space_group_name_H-M    'P-1'
_symmetry_Int_Tables_number       2
_symmetry_cell_setting            triclinic
loop_
_symmetry_equiv_pos_as_xyz
  x,y,z
  -x,-y,-z
_cell_length_a                    23.4907
_cell_length_b                    24.8315
_cell_length_c                    25.4489
_cell_angle_alpha                 72.4490
_cell_angle_beta                  63.4200
_cell_angle_gamma                 63.3430
loop_
_atom_site_label
_atom_site_type_symbol
_atom_site_fract_x
_atom_site_fract_y
_atom_site_fract_z
_atom_site_U_iso_or_equiv
_atom_site_adp_type
_atom_site_occupancy
Zn01   Zn    0.45342   0.83892   0.35374   0.06345  Uani   1.00
Zn02   Zn    0.27573   0.81482   0.37336   0.06279  Uani   1.00
Zn03   Zn    0.41442   0.79873   0.28000   0.06183  Uani   1.00
Zn04   Zn    0.27791   0.69134   0.76990   0.06746  Uani   1.00
Zn05   Zn    0.31445   0.85444   0.44761   0.06385  Uani   1.00
Zn06   Zn    0.22738   0.58886   0.81634   0.06817  Uani   1.00
Zn07   Zn    0.40343   0.61473   0.79813   0.06751  Uani   1.00
Zn08   Zn    0.64642   0.48741   0.15639   0.06765  Uani   1.00
S009   S     0.41563   0.87796   0.16185   0.07498  Uani   1.00
S00A   S     0.15564   0.90935   0.33825   0.07887  Uani   1.00
S00B   S     0.48430   0.95545   0.30236   0.08109  Uani   1.00
S00C   S     0.22540   0.98325   0.47999   0.08694  Uani   1.00
S0D    S     0.81440   0.19686   0.16516   0.09117  Uani   1.00
S00E   S     0.57920   0.34091   0.11244   0.09436  Uani   1.00
S00F   S     0.90556   0.39073   0.07587   0.09626  Uani   1.00
S0G    S     0.66890   0.53650   0.02644   0.09829  Uani   1.00
O00H   O     0.33070   0.59330   0.78090   0.06166  Uani   1.00
O00I   O     0.26610   0.80130   0.50750   0.07215  Uani   1.00
O00J   O     0.31560   0.85300   0.28940   0.06687  Uani   1.00
O00K   O     0.37620   0.79880   0.37520   0.06074  Uani   1.00
O00L   O     0.37520   0.81490   0.49500   0.07607  Uani   1.00
O00M   O     0.34870   0.71590   0.69840   0.07072  Uani   1.00
O00N   O     0.44090   0.81610   0.18930   0.07305  Uani   1.00
O00O   O     0.43490   0.87200   0.27610   0.06628  Uani   1.00
O00P   O     0.54750   0.52940   0.20340   0.07500  Uani   1.00
O00Q   O     0.40270   0.72510   0.27930   0.07092  Uani   1.00
O00R   O     0.23180   0.77380   0.45310   0.07377  Uani   1.00
O00S   O     0.54300   0.77280   0.31630   0.07480  Uani   1.00
O00T   O     0.24200   0.69860   0.70940   0.07481  Uani   1.00
O00U   O     0.24630   0.89340   0.40430   0.06894  Uani   1.00
O00V   O     0.29850   0.73700   0.34740   0.07328  Uani   1.00
O00W   O     0.51130   0.74110   0.26510   0.07499  Uani   1.00
O00X   O     0.65770   0.54650   0.18740   0.07847  Uani   1.00
O00Y   O     0.50780   0.45350   0.23430   0.07133  Uani   1.00
O00Z   O     0.80200   0.32760   0.16210   0.07615  Uani   1.00
O010   O     0.36830   0.90930   0.39360   0.06987  Uani   1.00
O011   O     0.44250   0.65920   0.71940   0.07448  Uani   1.00
O012   O     0.75330   0.49090   0.20550   0.07442  Uani   1.00
O013   O     0.18390   0.84590   0.36250   0.07547  Uani   1.00
O014   O     0.62870   0.43430   0.12280   0.07515  Uani   1.00
O015   O     0.68340   0.31010   0.17070   0.07858  Uani   1.00
O016   O     0.47750   0.80360   0.42620   0.07724  Uani   1.00
O017   O     0.50860   0.89260   0.33020   0.07955  Uani   1.00
O018   O     0.43540   0.88550   0.09770   0.09076  Uani   1.00
O019   O     0.63350   0.55330   0.08590   0.08838  Uani   1.00
O01A   O     0.25430   0.91980   0.50410   0.08569  Uani   1.00
O01B   O     0.20260   0.62270   0.74400   0.08002  Uani   1.00
O01C   O     0.77980   0.21710   0.22350   0.08549  Uani   1.00
O01D   O     0.74920   0.45060   0.10800   0.07291  Uani   1.00
O01E   O     0.52810   0.98810   0.28800   0.10447  Uani   1.00
O01F   O     0.54390   0.36210   0.17080   0.08716  Uani   1.00
O01G   O     0.87140   0.40720   0.13580   0.09123  Uani   1.00
O01H   O     0.18550   1.02550   0.52260   0.11418  Uani   1.00
C01I   C     0.23850   0.77360   0.50060   0.07044  Uani   1.00
O01K   O     0.85500   0.13150   0.16480   0.11506  Uani   1.00
O01L   O     0.53860   0.32730   0.09320   0.10947  Uani   1.00
C01M   C     0.20570   0.73510   0.55450   0.07103  Uani   1.00
C01N   C     0.42590   0.60800   0.26740   0.06479  Uani   1.00
C01O   C     0.22180   0.72200   0.60360   0.06565  Uani   1.00
O01P   O     0.65620   0.58530  -0.02000   0.12578  Uani   1.00
O01Q   O     0.97530   0.38920   0.04650   0.11798  Uani   1.00
C01R   C     0.55380   0.73780   0.28310   0.06398  Uani   1.00
C01S   C     0.41260   0.69570   0.68600   0.06643  Uani   1.00
C01T   C     0.21430   0.66690   0.70640   0.07068  Uani   1.00
C01U   C     0.35280   0.70820   0.31090   0.06643  Uani   1.00
C01V   C     0.45070   0.91420   0.23330   0.07358  Uani   1.00
C01W   C     0.46820   0.76560   0.52540   0.07133  Uani   1.00
C01X   C     0.50060   0.50750   0.23150   0.06657  Uani   1.00
C01Y   C     0.69360   0.59290   0.22640   0.07730  Uani   1.00
C01Z   C     0.28710   0.89340   0.25220   0.06866  Uani   1.00
C020   C     0.63110   0.64060   0.24050   0.07500  Uani   1.00
C021   C     0.42690   0.74910   0.58250   0.06970  Uani   1.00
C022   C     0.70210   0.53930   0.20480   0.07219  Uani   1.00
C023   C     0.43680   0.79780   0.47880   0.06606  Uani   1.00
C024   C     0.44420   0.92330   0.17810   0.07592  Uani   1.00
C025   C     0.21660   0.92270   0.26840   0.07766  Uani   1.00
C026   C     0.62110   0.69000   0.26250   0.08134  Uani   1.00
C027   C     0.19140   0.94420   0.40970   0.07008  Uani   1.00
C028   C     0.45460   0.71550   0.62560   0.07806  Uani   1.00
C029   C     0.19390   0.68260   0.65370   0.08531  Uani   1.00
C02A   C     0.36030   0.64720   0.30080   0.07586  Uani   1.00
C02B   C     0.43230   0.55130   0.26310   0.07003  Uani   1.00
C02C   C     0.85540   0.29610   0.12120   0.08247  Uani   1.00
C02D   C     0.65100   0.27770   0.11360   0.08699  Uani   1.00
C02E   C     0.17360   0.98950   0.44390   0.07589  Uani   1.00
Cl02   Cl    0.40070   0.39020   0.28650   0.32193  Uani   1.00
C02I   C     0.47560   0.95640   0.23770   0.08356  Uani   1.00
C02J   C     0.90590   0.32000   0.07970   0.08901  Uani   1.00
C02K   C     0.86730   0.23670   0.11610   0.08206  Uani   1.00
C02L   C     0.32560   0.90940   0.19250   0.07293  Uani   1.00
C02M   C     0.07140   1.05120   0.42410   0.10920  Uani   1.00
C02O   C     0.14500   0.95660   0.38300   0.08122  Uani   1.00
C02P   C     0.69240   0.27050   0.14190   0.08215  Uani   1.00
C02Q   C     0.11690   1.04010   0.44980   0.09818  Uani   1.00
C02R   C     0.49160   1.00130   0.19250   0.09853  Uani   1.00
C02S   C     0.16150   0.71340   0.55290   0.09891  Uani   1.00
C02T   C     0.18540   0.96850   0.22750   0.09469  Uani   1.00
C02U   C     0.53780   0.74800   0.51170   0.09286  Uani   1.00
C02V   C     0.96240   0.28580   0.03180   0.12030  Uani   1.00
C02W   C     0.37820   0.53410   0.28600   0.09534  Uani   1.00
C02X   C     0.52640   0.70040   0.61200   0.09490  Uani   1.00
C02Z   C     0.08530   1.01100   0.38880   0.09217  Uani   1.00
C030   C     0.75690   0.50440   0.01170   0.09889  Uani   1.00
C02N   C     0.78830   0.46620   0.05150   0.09041  Uani   1.00
C03C   C     0.85910   0.44500   0.03400   0.10744  Uani   1.00
C03U   C     0.89840   0.46200  -0.02340   0.16664  Uani   1.00
C048   C     0.86700   0.50020  -0.06320   0.17858  Uani   1.00
C044   C     0.79620   0.52140  -0.04560   0.13667  Uani   1.00
C031   C     0.75050   0.59390   0.23050   0.09410  Uani   1.00
C032   C     0.22670   0.98190   0.17000   0.09896  Uani   1.00
C033   C     0.92220   0.20260   0.07240   0.10840  Uani   1.00
C035   C     0.40280   0.99420   0.34960   0.08555  Uani   1.00
C03G   C     0.38770   1.05600   0.34450   0.12255  Uani   1.00
C03P   C     0.32470   1.09270   0.38030   0.14549  Uani   1.00
C03N   C     0.27670   1.06750   0.42100   0.12093  Uani   1.00
C02F   C     0.29180   1.00570   0.42600   0.08181  Uani   1.00
C02G   C     0.35480   0.96900   0.39030   0.07360  Uani   1.00
C036   C     0.46090   0.96810   0.13120   0.09633  Uani   1.00
C037   C     0.67780   0.69250   0.26830   0.10261  Uani   1.00
C038   C     0.29470   0.95240   0.15340   0.09025  Uani   1.00
C039   C     0.56240   0.71860   0.55600   0.10542  Uani   1.00
C03B   C     0.60690   0.39690   0.05900   0.09343  Uani   1.00
C03V   C     0.60550   0.40070   0.00390   0.12757  Uani   1.00
C03T   C     0.62360   0.44480  -0.04150   0.15563  Uani   1.00
C03H   C     0.64310   0.48510  -0.03180   0.11560  Uani   1.00
C03A   C     0.64440   0.48130   0.02320   0.09404  Uani   1.00
C02Y   C     0.62630   0.43720   0.06870   0.08829  Uani   1.00
C03D   C     0.48370   1.00780   0.13710   0.11459  Uani   1.00
C03F   C     0.15060   0.65930   0.65310   0.10806  Uani   1.00
C03I   C     0.30540   0.63030   0.32640   0.10505  Uani   1.00
Cl03   Cl    0.15640   0.71840   0.42160   0.34367  Uani   1.00
C03K   C     0.96960   0.22550   0.03030   0.11898  Uani   1.00
C03L   C     0.66840   0.23150   0.07920   0.12218  Uani   1.00
C03M   C     0.75250   0.21460   0.13520   0.09120  Uani   1.00
C03O   C     0.76490   0.16790   0.10230   0.11591  Uani   1.00
C03R   C    -0.00050   1.10980   0.43760   0.15840  Uani   1.00
C03S   C     0.72270   0.17710   0.07540   0.12778  Uani   1.00
C03W   C     0.13210   0.67920   0.60470   0.11867  Uani   1.00
C03X   C     0.31320   0.57430   0.31940   0.13002  Uani   1.00
C03Y   C     0.74030   0.64440   0.25280   0.11915  Uani   1.00
C03Z   C     0.19360   1.02970   0.12810   0.13745  Uani   1.00
C040   C     0.67080   0.66830   0.57870   0.12738  Uani   1.00
C78    C     0.73950   0.66480   0.54640   0.16169  Uani   1.00
N63    N     0.74340   0.69870   0.48970   0.25874  Uani   1.00
C38    C     0.67720   0.72310   0.48700   0.27150  Uani   1.00
N034   N     0.63240   0.70430   0.54200   0.14736  Uani   1.00
C04R   C     0.05610   0.66680   0.56410   0.21484  Uani   1.00
C04S   C    -0.00920   0.66180   0.59360   0.32151  Uani   1.00
N4AA   N    -0.02560   0.65520   0.65560   1.05510  Uani   1.00
C33    C     0.02950   0.65620   0.66430   2.32674  Uani   1.00
N041   N     0.08000   0.66340   0.60780   0.20424  Uani   1.00
N042   N     0.25470   0.55810   0.34220   0.17000  Uani   1.00
C8AA   C     0.18920   0.58690   0.38380   0.41451  Uani   1.00
N57    N     0.14700   0.55510   0.39440   0.41148  Uani   1.00
C5AA   C     0.18650   0.50650   0.35930   0.25010  Uani   1.00
C34    C     0.25310   0.50840   0.32710   0.24077  Uani   1.00
C049   C     0.45160   1.07950   0.05220   0.20156  Uani   1.00
Cl04   Cl    0.64720   0.78380   0.36720   0.50542  Uani   1.00
C04F   C    -0.06160   1.08990   0.45270   0.23336  Uani   1.00
C04M   C     0.47900   1.11600   0.12020   0.24359  Uani   1.00
C04O   C    -0.02070   1.12420   0.50480   0.29738  Uani   1.00
C04P   C     1.04300   0.23670  -0.07870   0.28659  Uani   1.00
C04Q   C     0.00780   1.15160   0.37290   0.26035  Uani   1.00
C04W   C     0.69000   0.40540  -0.14100   0.32847  Uani   1.00
C04Z   C     0.12990   1.07930   0.15940   0.37770  Uani   1.00
O1     O     0.09050   0.92740   0.33250   0.09308  Uani   1.00
C17    C     0.15300   1.00480   0.11700   0.39212  Uani   1.00
C18    C     1.03760   0.19020  -0.02050   0.17150  Uani   1.00
C35    C     0.97550   0.46950  -0.15610   0.25592  Uani   1.00
C41    C     0.87320   0.54100  -0.16820   0.38581  Uani   1.00
C54    C     1.10170   0.18130  -0.00770   0.30925  Uani   1.00
C58    C     0.73540   0.12490   0.04250   0.22514  Uani   1.00
C68    C     0.67620   0.12500   0.03900   0.19023  Uani   0.50
C77    C     0.80840   0.10100   0.00600   0.24298  Uani   0.50
C12    C     0.23630   1.19720   0.40900   0.31109  Uani   1.00
C0AA   C     0.32610   1.19050   0.29870   0.23937  Uani   1.00
C26    C     0.36100   1.17300   0.37600   0.38016  Uani   1.00
C48    C     0.80670   0.71000   0.44800   0.63830  Uani   1.00
C59    C     0.60800   0.51760  -0.13240   0.34466  Uani   1.00
C32    C     0.30590   1.16680   0.36870   0.21462  Uani   1.00
C45    C     0.23760   1.02800   0.06340   0.34718  Uani   1.00
C3AA   C     0.91180   0.52210  -0.12650   0.31174  Uani   1.00
C5     C     0.49920   1.05820   0.08690   0.19192  Uani   1.00
C6AA   C     0.58600   1.01660   0.04290   0.28546  Uani   1.00
N03E   N     0.79750   0.64900   0.25320   0.14636  Uani   1.00
C43    C     0.84910   0.59830   0.27030   0.33725  Uani   1.00
C40    C     0.89490   0.61970   0.27220   0.36678  Uani   1.00
N22    N     0.87160   0.68360   0.25630   0.84320  Uani   1.00
C7AA   C     0.81140   0.70180   0.24460   0.32764  Uani   1.00
C53    C     0.62000   0.44870  -0.10370   0.19579  Uani   1.00
C2AA   C     0.75200   0.06770   0.07700   0.21215  Uani   0.50
C28    C     0.96200   0.53900  -0.11700   0.42050  Uani   1.00
C4AA   C     1.05100   0.12010   0.00100   0.46055  Uani   1.00
C57    C     0.54720   0.45000  -0.08900   0.43482  Uani   1.00
Cl2    Cl    0.87870   0.45420   0.23820   0.53233  Uani   1.00
C66    C     0.08760   0.56100   0.45800   0.47270  Uani   1.00
C31    C    -0.10000   0.65400   0.69400   1.17897  Uani   1.00
loop_
_atom_site_aniso_label
_atom_site_aniso_U_11
_atom_site_aniso_U_22
_atom_site_aniso_U_33
_atom_site_aniso_U_12
_atom_site_aniso_U_13
_atom_site_aniso_U_23
Ni01      0.07440   0.05830   0.04840  -0.02610  -0.01710  -0.00050
Ni02      0.06200   0.05930   0.05050  -0.01210  -0.01840  -0.00500
Ni03      0.06600   0.05290   0.05230  -0.01730  -0.01690  -0.00280
Ni04      0.07730   0.06100   0.05070  -0.01960  -0.02070  -0.00320
Ni05      0.06890   0.05870   0.05010  -0.01780  -0.02010  -0.00050
Ni06      0.06620   0.05980   0.05170  -0.01570  -0.01170   0.00040
Ni07      0.08750   0.05930   0.05200  -0.01990  -0.03140  -0.00420
Ni08      0.07450   0.06110   0.05070  -0.01730  -0.01900  -0.00370
S009      0.09500   0.07100   0.04590  -0.03080  -0.01970   0.00040
S00A      0.06900   0.07900   0.06700  -0.00460  -0.02930  -0.01000
S00B      0.10900   0.07600   0.06500  -0.05300  -0.02520   0.00190
S00C      0.09500   0.07200   0.06900  -0.00840  -0.02280  -0.02340
S0D       0.10400   0.05930   0.08200  -0.00760  -0.03100  -0.01260
S00E      0.13500   0.08800   0.07600  -0.03300  -0.05700  -0.01480
S00F      0.06900   0.08300   0.07500  -0.01410   0.00360   0.00120
S0G       0.12000   0.07900   0.05500  -0.01800  -0.02900   0.01050
O00H      0.07100   0.04600   0.05400  -0.01500  -0.02000  -0.00300
O00I      0.08000   0.07700   0.06600  -0.04200  -0.03100   0.01000
O00J      0.06900   0.07000   0.04500  -0.01600  -0.02200   0.00100
O00K      0.06500   0.05700   0.04800  -0.01900  -0.01700  -0.00200
O00L      0.06600   0.09000   0.05700  -0.02400  -0.02500   0.00700
O00M      0.07300   0.07900   0.04900  -0.03000  -0.02000   0.00600
O00N      0.08800   0.06100   0.05000  -0.02100  -0.01700  -0.00400
O00O      0.08900   0.05800   0.04900  -0.03500  -0.02300   0.00600
O00P      0.07100   0.06300   0.07300  -0.01700  -0.01200  -0.02000
O00Q      0.06200   0.05500   0.07500  -0.02200  -0.00700  -0.00900
O00R      0.08000   0.08300   0.04800  -0.02700  -0.02000  -0.00500
O00S      0.07000   0.06900   0.07600  -0.01800  -0.02100  -0.01800
O00T      0.09300   0.08100   0.05600  -0.04200  -0.03300   0.00900
O00U      0.06400   0.06300   0.05500  -0.00300  -0.01700  -0.01500
O00V      0.06300   0.06300   0.06900  -0.01300  -0.00400  -0.02400
O00W      0.06900   0.06900   0.08000  -0.01700  -0.02200  -0.02200
O00X      0.08400   0.06000   0.08600  -0.01800  -0.02900  -0.01900
O00Y      0.08300   0.05100   0.07300  -0.02200  -0.02600  -0.00700
O00Z      0.07200   0.06200   0.05400  -0.00800  -0.00600  -0.00800
O010      0.08600   0.05500   0.05700  -0.01900  -0.02300  -0.00800
O011      0.08500   0.07700   0.05900  -0.03000  -0.03400   0.00700
O012      0.07300   0.05900   0.07400  -0.01300  -0.02300  -0.01000
O013      0.06500   0.07000   0.07200  -0.01300  -0.02600  -0.00100
O014      0.09900   0.06500   0.05000  -0.02300  -0.02900  -0.00100
O015      0.11000   0.05600   0.05700  -0.01900  -0.03300  -0.00500
O016      0.08100   0.08500   0.05300  -0.02900  -0.02300   0.00300
O017      0.08700   0.07400   0.08000  -0.03700  -0.03000  -0.00200
O018      0.11400   0.10100   0.04500  -0.04300  -0.02200   0.00100
O019      0.10100   0.06600   0.06500  -0.01200  -0.02900   0.00300
O01A      0.10000   0.07800   0.05900  -0.01600  -0.02600  -0.01400
O01B      0.08200   0.07600   0.06900  -0.03300  -0.03200   0.02100
O01C      0.10800   0.05800   0.06900  -0.01500  -0.03600   0.00100
O01D      0.07800   0.06300   0.04900  -0.01700  -0.01300  -0.00000
O01E      0.14100   0.09400   0.09900  -0.08000  -0.03300   0.00200
O01F      0.10300   0.10000   0.07000  -0.03500  -0.04400  -0.01000
O01G      0.05800   0.08700   0.08600  -0.01700  -0.00400  -0.00600
O01H      0.13000   0.08100   0.10900  -0.00500  -0.03700  -0.04700
C01I      0.05200   0.06200   0.05300  -0.00400  -0.01000   0.00900
O01K      0.11900   0.06900   0.12200  -0.00700  -0.03400  -0.02600
O01L      0.14900   0.11300   0.09800  -0.04200  -0.07200  -0.02200
C01M      0.06200   0.08000   0.06100  -0.02900  -0.02200   0.00800
C01N      0.07000   0.05500   0.06400  -0.01100  -0.02300  -0.02200
C01O      0.05800   0.06600   0.05100  -0.01700  -0.01300   0.00100
O01P      0.15400   0.09600   0.06900  -0.02000  -0.04500   0.03100
O01Q      0.07000   0.09500   0.12400  -0.02300   0.00000   0.00300
C01R      0.06300   0.05600   0.06300  -0.02200  -0.01700  -0.00400
C01S      0.08700   0.05900   0.05600  -0.03500  -0.02800   0.00500
C01T      0.06000   0.08000   0.05100  -0.01500  -0.01900  -0.00000
C01U      0.07500   0.05400   0.07400  -0.01100  -0.04000  -0.01300
C01V      0.09000   0.06700   0.05100  -0.03300  -0.01400  -0.00300
C01W      0.07400   0.07100   0.06200  -0.03300  -0.02000   0.00300
C01X      0.06700   0.08600   0.04100  -0.01900  -0.02300  -0.01000
C01Y      0.06300   0.07500   0.09500  -0.02300  -0.02700  -0.01900
C01Z      0.07100   0.06200   0.05600  -0.01600  -0.02500   0.00400
C020      0.07600   0.06100   0.07700  -0.03000  -0.00700  -0.02000
C021      0.09000   0.07000   0.05500  -0.03300  -0.03600   0.00500
C022      0.06900   0.06500   0.06600  -0.01800  -0.01600  -0.01100
C023      0.07400   0.06200   0.05900  -0.02800  -0.02800   0.00700
C024      0.10200   0.07200   0.05300  -0.04100  -0.02500   0.00200
C025      0.08200   0.07400   0.05300  -0.00600  -0.02900  -0.00600
C026      0.06800   0.08400   0.09100  -0.02800  -0.02700  -0.01300
C027      0.06600   0.06200   0.05700  -0.01000  -0.01500  -0.00800
C028      0.08700   0.07800   0.07100  -0.02900  -0.03900   0.00200
C029      0.07200   0.08800   0.08000  -0.03200  -0.03400   0.02400
C02A      0.06700   0.07100   0.08300  -0.02300  -0.02300  -0.01200
C02B      0.07100   0.06900   0.05900  -0.02300  -0.02000  -0.00400
C02C      0.07600   0.07500   0.05800  -0.00100  -0.02000  -0.00800
C02D      0.11400   0.07200   0.08300  -0.02800  -0.04500  -0.01600
C02E      0.06900   0.06900   0.06300  -0.00300  -0.01600  -0.02200
Cl02      0.31300   0.29100   0.33700  -0.08400  -0.11800  -0.05200
C02I      0.11200   0.08100   0.05700  -0.04500  -0.02700   0.00100
C02J      0.06800   0.07600   0.06700  -0.00700   0.00000  -0.00600
C02K      0.07600   0.07000   0.07100  -0.01700  -0.00700  -0.01800
C02L      0.07800   0.06900   0.05500  -0.01700  -0.02300  -0.00400
C02M      0.08700   0.07400   0.09500   0.01500  -0.01000  -0.02500
C02O      0.07700   0.07700   0.05300   0.00300  -0.02200  -0.01300
C02P      0.11500   0.05600   0.06100  -0.02400  -0.02300  -0.01500
C02Q      0.10200   0.08300   0.07400  -0.00900  -0.02800  -0.01000
C02R      0.12200   0.07500   0.07100  -0.05300  -0.01300   0.01800
C02S      0.11100   0.11100   0.08000  -0.05900  -0.04200   0.02100
C02T      0.13100   0.07300   0.07100  -0.00700  -0.06400  -0.00300
C02U      0.07600   0.12300   0.08000  -0.03700  -0.03600  -0.00100
C02V      0.09800   0.10900   0.08800  -0.00300  -0.00700  -0.02500
C02W      0.07800   0.08900   0.11400  -0.04100  -0.01300  -0.02500
C02X      0.07900   0.11700   0.07900  -0.04500  -0.02800   0.01300
C02Z      0.07300   0.07100   0.07800   0.01400  -0.01600  -0.02100
C030      0.10200   0.08900   0.05800  -0.02200  -0.01600   0.01100
C02N      0.08500   0.07100   0.05100  -0.01100   0.00100   0.00700
C03C      0.10800   0.09300   0.06500  -0.02300  -0.01000   0.00700
C03U      0.13900   0.14000   0.08100  -0.02100   0.00800   0.04400
C048      0.18000   0.17000   0.07600  -0.05200  -0.00900   0.04800
C044      0.11100   0.14500   0.06500  -0.01800  -0.00400   0.01200
C031      0.09700   0.08600   0.11200  -0.03000  -0.04200  -0.02900
C032      0.12200   0.08400   0.06300  -0.01200  -0.04400   0.00200
C033      0.09700   0.10600   0.08300  -0.02300  -0.01500  -0.01200
C035      0.10600   0.06300   0.08100  -0.03200  -0.02600  -0.01200
C03G      0.11900   0.06500   0.14400  -0.02600  -0.01400  -0.02800
C03P      0.15500   0.07800   0.20000  -0.03900  -0.05500  -0.03500
C03N      0.13000   0.06400   0.14500  -0.02800  -0.04300  -0.00600
C02F      0.09200   0.06000   0.08600  -0.02400  -0.02300  -0.02100
C02G      0.10600   0.05500   0.06400  -0.03200  -0.03000  -0.01100
C036      0.13700   0.08200   0.06900  -0.06000  -0.03200   0.01400
C037      0.08200   0.09800   0.11200  -0.01900  -0.02100  -0.03800
C038      0.10500   0.07000   0.06900  -0.01000  -0.03700  -0.00100
C039      0.07800   0.15600   0.07800  -0.04900  -0.03600   0.01200
C03B      0.13100   0.07100   0.07300  -0.02000  -0.04900  -0.01100
C03V      0.18400   0.11100   0.05300  -0.01400  -0.06300   0.00200
C03T      0.19000   0.13500   0.09500   0.03400  -0.08900  -0.04400
C03H      0.15400   0.11300   0.06000  -0.03000  -0.04200  -0.01100
C03A      0.12700   0.08300   0.05300  -0.02300  -0.04400   0.00900
C02Y      0.10300   0.07700   0.06300  -0.00600  -0.04200  -0.00500
C03D      0.17900   0.12100   0.06000  -0.10500  -0.03400   0.03100
C03F      0.13000   0.14700   0.09600  -0.09600  -0.06700   0.03300
C03I      0.07400   0.07500   0.17000  -0.03100  -0.03000  -0.03800
Cl03      0.36400   0.39300   0.26700  -0.18800  -0.03600  -0.08100
C03K      0.10000   0.10500   0.10800  -0.00300  -0.01800  -0.04300
C03L      0.16300   0.10600   0.12200  -0.04000  -0.06000  -0.04900
C03M      0.10400   0.08400   0.08000  -0.03300  -0.02900  -0.01300
C03O      0.13000   0.09600   0.10300  -0.03300  -0.00900  -0.05500
C03R      0.13000   0.09300   0.17000   0.05600  -0.07100  -0.03800
C03S      0.15700   0.10100   0.14100  -0.01000  -0.07300  -0.06600
C03W      0.14900   0.17100   0.08900  -0.12100  -0.05300   0.02800
C03X      0.08600   0.12100   0.18600  -0.05300  -0.01600  -0.05300
C03Y      0.06300   0.12800   0.17700  -0.01200  -0.05200  -0.05700
C03Z      0.14500   0.13100   0.07700   0.01200  -0.06300  -0.00000
C040      0.09800   0.16400   0.12600  -0.03900  -0.05400  -0.02000
C78       0.09500   0.21000   0.18000  -0.06400  -0.06300   0.00800
N63       0.16000   0.36000   0.25000  -0.08000  -0.11000  -0.00000
C38       0.08900   0.41000   0.31000  -0.12000  -0.05000  -0.03000
N034      0.07700   0.25400   0.09900  -0.07600  -0.03700   0.02500
C04R      0.31000   0.29000   0.14000  -0.19000  -0.13000   0.05000
C04S      0.17000   0.37000   0.53000  -0.21000  -0.14000   0.00000
N4AA      1.70000   0.33000   0.15000   0.36000  -0.25000  -0.05000
C33       0.32000   1.30000   3.80000  -0.54000  -0.63000   1.90000
N041      0.25000   0.37000   0.11000  -0.25000  -0.10100   0.08800
N042      0.08600   0.13000   0.28000  -0.06900   0.02200  -0.10200
C8AA      0.17000   0.19000   0.65000  -0.04000   0.09000  -0.17000
N57       0.18000   0.29000   0.78000  -0.18000  -0.03000  -0.17000
C5AA      0.15000   0.18000   0.38000  -0.06000  -0.03000  -0.09000
C34       0.13000   0.22000   0.38000  -0.10000  -0.05000  -0.06000
C049      0.30000   0.19000   0.13800  -0.15000  -0.11000   0.09100
Cl04      0.64000   0.48000   0.42000  -0.14000  -0.24000  -0.12000
C04F      0.06900   0.14000   0.38000   0.00400  -0.05400  -0.00000
C04M      0.48000   0.15900   0.24000  -0.22000  -0.25000   0.13100
C04O      0.13000   0.30000   0.40000   0.06000  -0.03000  -0.29000
C04P      0.39000   0.25000   0.09200  -0.14000   0.07000  -0.07000
C04Q      0.16000   0.12500   0.23000   0.04900  -0.01100   0.06800
C04W      0.43000   0.31000   0.14000   0.04000  -0.13000  -0.13000
C04Z      0.47000   0.19000   0.24000   0.15000  -0.24000   0.02000
O1        0.06500   0.09800   0.10100  -0.00700  -0.04000  -0.01400
C17       0.67000   0.20000   0.44000  -0.05000  -0.50000   0.08000
C18       0.13800   0.15200   0.12500  -0.00900   0.02700  -0.07700
C35       0.21000   0.32000   0.12000  -0.09000   0.02800  -0.02600
C41       0.25000   0.55000   0.09100  -0.06000  -0.03800   0.13000
C54       0.10000   0.35000   0.32000   0.07000  -0.07000  -0.09000
C58       0.26000   0.14000   0.31000   0.04000  -0.17000  -0.15000
C68       0.12000   0.21000   0.29000  -0.05000  -0.02000  -0.20000
C77       0.10000   0.31000   0.34000   0.03000  -0.04000  -0.30000
C12       0.21000   0.07200   0.46000  -0.01400   0.02000  -0.07000
C0AA      0.26000   0.11900   0.28000  -0.09000  -0.09000   0.07000
C26       0.45000   0.14000   0.60000  -0.12000  -0.15000  -0.16000
C48       0.14000   0.90000   0.51000  -0.23000   0.00000   0.26000
C59       0.68000   0.29000   0.21000  -0.26000  -0.31000   0.14000
C32       0.20000   0.08500   0.33000  -0.05800  -0.04000  -0.07000
C45       0.32000   0.36000   0.11000   0.03000  -0.09000   0.07000
C3AA      0.14000   0.42000   0.11000  -0.05000   0.02900   0.11000
C5        0.38000   0.16100   0.12800  -0.18000  -0.15000   0.07800
C6AA      0.35000   0.23000   0.12700  -0.17000   0.08000   0.00800
N03E      0.09300   0.13800   0.23000  -0.00700  -0.08200  -0.07200
C43       0.32000   0.44000   0.44000  -0.24000  -0.21000  -0.03000
C40       0.17000   0.71000   0.38000  -0.23000  -0.10000  -0.17000
N22       0.19000   1.60000   0.29000   0.26000  -0.15000  -0.37000
C7AA      0.20000   0.17000   0.58000  -0.04000  -0.06000  -0.18000
C53       0.28000   0.19000   0.06200  -0.02000  -0.09500   0.00200
C2AA      0.37000   0.03900   0.25000  -0.06000  -0.14000  -0.03000
C28       0.32000   0.56000   0.22000  -0.27000   0.08000   0.05000
C4AA      0.32000   0.27000   0.48000  -0.11000   0.24000  -0.25000
C57       0.22000   0.83000   0.19000   0.00000  -0.13000  -0.20000
Cl2       0.43000   0.53000   0.37000  -0.03000  -0.14100   0.05000
C66       0.13000   0.58000   0.64000  -0.24000   0.09000  -0.18000
C31       0.54000   2.80000   0.19000  -1.00000  -0.05000   0.30000
loop_
_geom_bond_atom_site_label_1
_geom_bond_atom_site_label_2
_geom_bond_distance
_geom_bond_site_symmetry_2
_ccdc_geom_bond_type
Ni01   Ni03    2.974   .     S
Ni01   O00K    2.233   .     S
Ni01   O00O    2.059   .     S
Ni01   O00S    2.020   .     S
Ni01   O010    2.049   .     S
Ni01   O016    2.001   .     S
Ni01   O017    2.047   .     S
Ni02   Ni05    2.971   .     S
Ni02   O00J    2.031   .     S
Ni02   O00K    2.231   .     S
Ni02   O00R    2.011   .     S
Ni02   O00U    2.033   .     S
Ni02   O00V    1.996   .     S
Ni02   O013    2.058   .     S
Ni03   O00J    2.038   .     S
Ni03   O00K    2.175   .     S
Ni03   O00N    2.063   .     S
Ni03   O00O    2.046   .     S
Ni03   O00Q    1.973   .     S
Ni03   O00W    2.001   .     S
Ni04   Ni07    2.978   .     S
Ni04   O00H    2.176   .     S
Ni04   O00M    1.995   .     S
Ni04   O00T    1.993   .     S
Ni04   O00Z    2.033   2_666 S
Ni04   O015    2.069   2_666 S
Ni04   O01C    2.073   2_666 S
Ni05   O00I    1.984   .     S
Ni05   O00K    2.180   .     S
Ni05   O00L    2.006   .     S
Ni05   O00U    2.064   .     S
Ni05   O010    2.051   .     S
Ni05   O01A    2.056   .     S
Ni06   O00H    2.222   .     S
Ni06   O01B    2.005   .     S
Ni06   Ni08    2.978   2_666 S
Ni06   O00Z    2.036   2_666 S
Ni06   O012    2.017   2_666 S
Ni06   O01D    2.073   2_666 S
Ni06   O01G    2.053   2_666 S
Ni07   O00H    2.241   .     S
Ni07   O011    2.001   .     S
Ni07   Ni08    2.971   2_666 S
Ni07   O00Y    2.008   2_666 S
Ni07   O014    2.022   2_666 S
Ni07   O015    2.074   2_666 S
Ni07   O01F    2.068   2_666 S
Ni08   O00P    2.002   .     S
Ni08   O00X    2.020   .     S
Ni08   O014    2.033   .     S
Ni08   O019    2.064   .     S
Ni08   O01D    2.054   .     S
Ni08   Ni06    2.978   2_666 S
Ni08   Ni07    2.971   2_666 S
Ni08   O00H    2.174   2_666 S
S009   O00N    1.451   .     S
S009   O018    1.460   .     S
S009   C024    1.760   .     S
S009   C02L    1.761   .     S
S00A   O013    1.465   .     S
S00A   C025    1.764   .     S
S00A   C02O    1.739   .     S
S00A   O1      1.452   .     S
S00B   O017    1.469   .     S
S00B   O01E    1.443   .     S
S00B   C02I    1.739   .     S
S00B   C035    1.738   .     S
S00C   O01A    1.466   .     S
S00C   O01H    1.432   .     S
S00C   C02E    1.759   .     S
S00C   C02F    1.741   .     S
S0D    O01C    1.456   .     S
S0D    O01K    1.468   .     S
S0D    C02K    1.747   .     S
S0D    C03M    1.762   .     S
S00E   O01F    1.466   .     S
S00E   O01L    1.439   .     S
S00E   C02D    1.718   .     S
S00E   C03B    1.757   .     S
S00F   O01G    1.457   .     S
S00F   O01Q    1.452   .     S
S00F   C02J    1.726   .     S
S00F   C03C    1.731   .     S
S0G    O019    1.449   .     S
S0G    O01P    1.443   .     S
S0G    C030    1.748   .     S
S0G    C03A    1.742   .     S
O00H   Ni08    2.174   2_666 S
O00I   C01I    1.224   .     S
O00J   C01Z    1.320   .     S
O00L   C023    1.210   .     S
O00M   C01S    1.265   .     S
O00O   C01V    1.312   .     S
O00P   C01X    1.272   .     S
O00Q   C01U    1.261   .     S
O00R   C01I    1.285   .     S
O00S   C01R    1.260   .     S
O00T   C01T    1.261   .     S
O00U   C027    1.326   .     S
O00V   C01U    1.234   .     S
O00W   C01R    1.236   .     S
O00X   C022    1.230   .     S
O00Y   C01X    1.258   .     S
O00Y   Ni07    2.008   2_666 S
O00Z   C02C    1.308   .     S
O00Z   Ni04    2.033   2_666 S
O00Z   Ni06    2.036   2_666 S
O010   C02G    1.354   .     S
O011   C01S    1.239   .     S
O012   C022    1.265   .     S
O012   Ni06    2.017   2_666 S
O014   C02Y    1.382   .     S
O014   Ni07    2.022   2_666 S
O015   C02P    1.288   .     S
O015   Ni04    2.069   2_666 S
O015   Ni07    2.074   2_666 S
O016   C023    1.260   .     S
O01B   C01T    1.264   .     S
O01C   Ni04    2.073   2_666 S
O01D   C02N    1.365   .     S
O01D   Ni06    2.073   2_666 S
O01F   Ni07    2.068   2_666 S
O01G   Ni06    2.053   2_666 S
C01I   C01M    1.521   .     S
C01M   C01O    1.370   .     S
C01M   C02S    1.387   .     S
C01N   C02A    1.423   .     S
C01N   C02B    1.380   .     S
C01O   C029    1.445   .     S
C01R   C026    1.460   .     S
C01S   C028    1.483   .     S
C01T   C029    1.507   .     S
C01U   C02A    1.532   .     S
C01V   C024    1.420   .     S
C01V   C02I    1.460   .     S
C01W   C021    1.399   .     S
C01W   C023    1.507   .     S
C01W   C02U    1.388   .     S
C01X   C02B    1.487   .     S
C01Y   C020    1.383   .     S
C01Y   C022    1.489   .     S
C01Y   C031    1.398   .     S
C01Z   C025    1.389   .     S
C01Z   C02L    1.419   .     S
C020   C026    1.383   .     S
C021   C028    1.386   .     S
C024   C036    1.410   .     S
C025   C02T    1.461   .     S
C026   C037    1.434   .     S
C027   C02E    1.428   .     S
C027   C02O    1.407   .     S
C028   C02X    1.447   .     S
C029   C03F    1.385   .     S
C02A   C03I    1.354   .     S
C02B   C02W    1.346   .     S
C02C   C02J    1.417   .     S
C02C   C02K    1.408   .     S
C02D   C02P    1.375   .     S
C02D   C03L    1.454   .     S
C02E   C02Q    1.345   .     S
C02I   C02R    1.387   .     S
C02J   C02V    1.461   .     S
C02K   C033    1.386   .     S
C02L   C038    1.403   .     S
C02M   C02Q    1.378   .     S
C02M   C02Z    1.377   .     S
C02M   C03R    1.632   .     S
C02O   C02Z    1.431   .     S
C02P   C03M    1.455   .     S
C02R   C03D    1.455   .     S
C02S   C03W    1.404   .     S
C02T   C032    1.385   .     S
C02U   C039    1.359   .     S
C02V   C03K    1.440   .     S
C02W   C03X    1.426   .     S
C02X   C039    1.351   .     S
C030   C02N    1.390   .     S
C030   C044    1.389   .     S
C02N   C03C    1.391   .     S
C03C   C03U    1.391   .     S
C03U   C048    1.390   .     S
C048   C044    1.391   .     S
C048   C3AA    1.570   .     S
C031   C03Y    1.411   .     S
C032   C038    1.341   .     S
C032   C03Z    1.517   .     S
C033   C03K    1.358   .     S
C035   C03G    1.389   .     S
C035   C02G    1.390   .     S
C03G   C03P    1.391   .     S
C03P   C03N    1.390   .     S
C03P   C32     1.652   .     S
C03N   C02F    1.390   .     S
C02F   C02G    1.390   .     S
C036   C03D    1.384   .     S
C037   C03Y    1.389   .     S
C039   N034    1.409   .     S
C03B   C03V    1.391   .     S
C03B   C02Y    1.389   .     S
C03V   C03T    1.389   .     S
C03T   C03H    1.391   .     S
C03T   C53     1.594   .     S
C03H   C03A    1.387   .     S
C03A   C02Y    1.390   .     S
C03D   C5      1.536   .     S
C03F   C03W    1.367   .     S
C03I   C03X    1.375   .     S
C03K   C18     1.603   .     S
C03L   C03S    1.372   .     S
C03M   C03O    1.481   .     S
C03O   C03S    1.347   .     S
C03R   C04F    1.575   .     S
C03R   C04O    1.664   .     S
C03R   C04Q    1.640   .     S
C03S   C58     1.598   .     S
C03W   N041    1.408   .     S
C03X   N042    1.424   .     S
C03Y   N03E    1.403   .     S
C03Z   C04Z    1.504   .     S
C03Z   C17     1.499   .     S
C03Z   C45     1.504   .     S
C040   C78     1.420   .     S
C040   N034    1.418   .     S
C78    N63     1.420   .     S
N63    C38     1.420   .     S
N63    C48     1.483   .     S
C38    N034    1.419   .     S
C04R   C04S    1.420   .     S
C04R   N041    1.421   .     S
C04S   N4AA    1.422   .     S
N4AA   C33     1.419   .     S
N4AA   C31     1.585   .     S
C33    N041    1.420   .     S
N042   C8AA    1.418   .     S
N042   C34     1.419   .     S
C8AA   N57     1.419   .     S
N57    C5AA    1.421   .     S
N57    C66     1.590   .     S
C5AA   C34     1.420   .     S
C049   C5      1.543   .     S
C04M   C5      1.663   .     S
C04P   C18     1.573   .     S
C04W   C53     1.547   .     S
C17    C45     2.066   .     S
C18    C54     1.587   .     S
C18    C4AA    1.586   .     S
C35    C3AA    1.531   .     S
C35    C28     2.081   .     S
C41    C3AA    1.532   .     S
C58    C68     1.432   .     S
C58    C77     1.466   .     S
C58    C2AA    1.413   .     S
C12    C32     1.468   .     S
C0AA   C32     1.615   .     S
C26    C32     1.465   .     S
C59    C53     1.593   .     S
C3AA   C28     1.545   .     S
C5     C6AA    1.801   .     S
N03E   C43     1.420   .     S
N03E   C7AA    1.421   .     S
C43    C40     1.420   .     S
C40    N22     1.419   .     S
N22    C7AA    1.419   .     S
C53    C57     1.565   .     S
