# Supplementary material for: A porous metal-organic cage liquid for sustainable CO2 conversion reactions
Source: Nat Commun. 2023 Jun 7;14:3317. doi: 10.1038/s41467-023-39089-x (PMC10247695; doi:10.1038/s41467-023-39089-x)
Supplement: Supplementary file 5 — Source Data [file 41467_2023_39089_MOESM5_ESM.zip › DATA/Zn-EXAFS.txt]

#	Demeter.output_filetype:	multicolumn	magnitude	of	chi(R)
#	Element.symbol:	Zn	--	--	--
#	Element.edge:	k	--	--	--
#	Column.1:	k	--	--	--
#	Column.2:	energy	--	--	--
#	Column.4:	HC-1	--	--	--
#	Column.5:	HC-2	--	--	--
#	Column.6:	Zn-foIl	--	--	--
#	Column.7:	ZnO	--	--	--
#------------------------	--	--	--	--	--
#	r	HC-1	HC-2	Zn-foIl	ZnO
0	0.17772	0.1122	0.05728	0.01652
0.03068	0.17757	0.11169	0.05653	0.0201
0.06136	0.17716	0.1103	0.05435	0.02721
0.09204	0.1767	0.10849	0.05099	0.03378
0.12272	0.17648	0.10691	0.04688	0.03808
0.1534	0.17683	0.10623	0.04271	0.03972
0.18408	0.17803	0.10697	0.03947	0.03951
0.21476	0.18023	0.10923	0.03828	0.03961
0.24544	0.18336	0.11269	0.03991	0.04299
0.27612	0.18709	0.11667	0.04421	0.05123
0.3068	0.19087	0.12035	0.05034	0.06326
0.33748	0.19408	0.12299	0.05728	0.07678
0.36816	0.19615	0.12413	0.06416	0.08964
0.39884	0.19682	0.12367	0.07035	0.10027
0.42951	0.19632	0.12202	0.0754	0.10777
0.46019	0.19564	0.12021	0.07899	0.11209
0.49087	0.19662	0.11988	0.08097	0.11411
0.52155	0.20185	0.12304	0.08135	0.11564
0.55223	0.214	0.13148	0.08029	0.11909
0.58291	0.23479	0.14603	0.07811	0.12652
0.61359	0.26439	0.16638	0.07536	0.13863
0.64427	0.30148	0.19151	0.07273	0.15454
0.67495	0.34393	0.22021	0.07103	0.17262
0.70563	0.38935	0.25136	0.07098	0.19147
0.73631	0.43549	0.28403	0.07297	0.21069
0.76699	0.48033	0.31747	0.07689	0.23112
0.79767	0.52225	0.35102	0.08218	0.25484
0.82835	0.56002	0.3841	0.08808	0.2844
0.85903	0.59286	0.41609	0.09376	0.32183
0.88971	0.62048	0.44635	0.09849	0.36767
0.92039	0.64302	0.47418	0.10168	0.42065
0.95107	0.66104	0.49888	0.10288	0.47806
0.98175	0.67547	0.51982	0.10179	0.53637
1.01243	0.68747	0.53658	0.09826	0.59191
1.04311	0.69841	0.54909	0.09226	0.64148
1.07379	0.70974	0.55777	0.08391	0.6829
1.10447	0.72291	0.56375	0.07345	0.71558
1.13515	0.73932	0.56888	0.06129	0.741
1.16583	0.76018	0.57571	0.04807	0.76299
1.1965	0.78645	0.58712	0.035	0.78755
1.22718	0.81869	0.60579	0.025	0.82183
1.25786	0.85694	0.63344	0.0242	0.87213
1.28854	0.90062	0.67028	0.03345	0.94167
1.31922	0.94849	0.71484	0.04664	1.0294
1.3499	0.99864	0.76429	0.06042	1.13032
1.38058	1.04867	0.81497	0.07344	1.23693
1.41126	1.09578	0.86292	0.08499	1.34075
1.44194	1.13701	0.90434	0.09458	1.4335
1.47262	1.16945	0.93584	0.10181	1.5078
1.5033	1.19042	0.95469	0.10641	1.5577
1.53398	1.19771	0.95896	0.10816	1.5789
1.56466	1.18969	0.94755	0.10704	1.56898
1.59534	1.16546	0.92031	0.10336	1.52741
1.62602	1.12494	0.87797	0.09799	1.45555
1.6567	1.06889	0.82214	0.09291	1.35648
1.68738	0.99887	0.75518	0.09172	1.23476
1.71806	0.91728	0.68016	0.09906	1.09617
1.74874	0.82716	0.60067	0.11803	0.94737
1.77942	0.73216	0.5207	0.14852	0.7956
1.8101	0.6364	0.44448	0.18871	0.64842
1.84078	0.54436	0.3762	0.23667	0.51377
1.87146	0.46075	0.31959	0.29078	0.40008
1.90214	0.39015	0.27707	0.34963	0.31636
1.93282	0.33639	0.24859	0.41183	0.26948
1.9635	0.301	0.2311	0.47598	0.25699
1.99418	0.28192	0.21974	0.54059	0.26528
2.02485	0.27378	0.20989	0.60416	0.27978
2.05553	0.27036	0.19854	0.66511	0.29204
2.08621	0.26685	0.1846	0.72191	0.29893
2.11689	0.26069	0.1686	0.77307	0.30024
2.14757	0.25135	0.15219	0.81717	0.29695
2.17825	0.23991	0.13758	0.85299	0.29038
2.20893	0.22869	0.12676	0.87946	0.28181
2.23961	0.22075	0.12049	0.89576	0.27245
2.27029	0.21916	0.11777	0.90134	0.26359
2.30097	0.22595	0.1163	0.89591	0.25686
2.33165	0.24121	0.11357	0.87952	0.25434
2.36233	0.26331	0.10772	0.8525	0.25865
2.39301	0.28971	0.09775	0.81548	0.27283
2.42369	0.31775	0.08345	0.76937	0.30022
2.45437	0.34503	0.06531	0.71531	0.34411
2.48505	0.36951	0.04428	0.65466	0.40743
2.51573	0.38945	0.02177	0.58896	0.49231
2.54641	0.40341	0.00496	0.51983	0.59977
2.57709	0.41029	0.02413	0.449	0.7294
2.60777	0.4093	0.04344	0.37818	0.87923
2.63845	0.40006	0.05948	0.30912	1.04569
2.66913	0.3826	0.07148	0.24356	1.22372
2.69981	0.35737	0.07915	0.18335	1.40689
2.73049	0.32527	0.08267	0.13087	1.58781
2.76117	0.2876	0.08271	0.09016	1.75843
2.79184	0.24603	0.08038	0.06875	1.91056
2.82252	0.2026	0.07717	0.07118	2.03634
2.8532	0.15971	0.07473	0.0866	2.12876
2.88388	0.12035	0.07433	0.1034	2.1821
2.91456	0.08869	0.07635	0.11699	2.19236
2.94524	0.07054	0.08013	0.12606	2.15759
2.97592	0.06905	0.08445	0.13057	2.07803
3.0066	0.07794	0.08807	0.13094	1.95629
3.03728	0.08858	0.09006	0.12788	1.79726
3.06796	0.09644	0.08993	0.12216	1.60799
3.09864	0.10009	0.08757	0.11461	1.39758
3.12932	0.09958	0.08318	0.10607	1.177
3.16	0.09577	0.0772	0.09734	0.95927
3.19068	0.08995	0.07019	0.08924	0.76008
3.22136	0.08362	0.06271	0.08262	0.59877
3.25204	0.07814	0.05521	0.07835	0.49658
3.28272	0.07441	0.04794	0.07716	0.46305
3.3134	0.07264	0.04093	0.07945	0.47914
3.34408	0.07238	0.03413	0.08508	0.51119
3.37476	0.07301	0.02757	0.09347	0.53465
3.40544	0.07415	0.02192	0.10383	0.53797
3.43612	0.07585	0.01906	0.11531	0.51844
3.4668	0.07855	0.02124	0.12712	0.47911
3.49748	0.08273	0.02775	0.13854	0.42741
3.52816	0.08862	0.03617	0.14892	0.37497
3.55884	0.09595	0.0448	0.1577	0.33699
3.58952	0.10406	0.0526	0.16439	0.32746
3.62019	0.11208	0.05885	0.16863	0.34905
3.65087	0.11915	0.06305	0.17012	0.39104
3.68155	0.12455	0.06495	0.16873	0.43947
3.71223	0.12783	0.06449	0.16442	0.48445
3.74291	0.12882	0.06188	0.1573	0.52107
3.77359	0.12762	0.05754	0.14756	0.54831
3.80427	0.12457	0.05218	0.13556	0.56805
3.83495	0.12019	0.04673	0.12176	0.58401
3.86563	0.11509	0.04227	0.10676	0.60054
3.89631	0.10985	0.03977	0.09135	0.6212
3.92699	0.10487	0.03957	0.07662	0.64753
3.95767	0.10033	0.04112	0.06421	0.67853
3.98835	0.09608	0.04337	0.05636	0.71104
4.01903	0.09181	0.04535	0.05519	0.74081
4.04971	0.08707	0.04642	0.06077	0.76341
4.08039	0.08147	0.04627	0.07095	0.7751
4.11107	0.07475	0.0449	0.08343	0.77319
4.14175	0.06685	0.04249	0.0967	0.75622
4.17243	0.05785	0.03941	0.10988	0.724
4.20311	0.04802	0.03607	0.12246	0.67748
4.23379	0.03777	0.03287	0.13415	0.61858
4.26447	0.02763	0.03011	0.1447	0.54992
4.29515	0.01837	0.02788	0.15392	0.47461
4.32583	0.01175	0.02606	0.16165	0.39596
4.35651	0.01132	0.02444	0.1677	0.31723
4.38719	0.01601	0.02283	0.17189	0.2414
4.41786	0.0217	0.02118	0.17404	0.17101
4.44854	0.02696	0.01961	0.17399	0.1081
4.47922	0.0315	0.0184	0.17163	0.05447
4.5099	0.0353	0.01779	0.16689	0.01807
4.54058	0.03843	0.01784	0.15975	0.03637
4.57126	0.04094	0.0183	0.15032	0.06393
4.60194	0.04286	0.01874	0.13882	0.08583
4.63262	0.0442	0.01876	0.1256	0.1021
4.6633	0.04497	0.01812	0.11127	0.11339
4.69398	0.0452	0.01681	0.09679	0.12016
4.72466	0.04499	0.01519	0.08366	0.12257
4.75534	0.0445	0.01409	0.07416	0.12063
4.78602	0.04396	0.01467	0.07094	0.11445
4.8167	0.0436	0.01743	0.07539	0.10486
4.84738	0.04362	0.02174	0.08627	0.09424
4.87806	0.04407	0.02666	0.10104	0.08782
4.90874	0.04491	0.03139	0.11747	0.09311
4.93942	0.04595	0.03538	0.13398	0.11385
4.9701	0.04696	0.0382	0.14953	0.14693
5.00078	0.04771	0.03956	0.16339	0.18729
5.03146	0.04806	0.03929	0.17503	0.23088
5.06214	0.04795	0.03735	0.18409	0.27461
5.09282	0.04743	0.03382	0.19034	0.31596
5.1235	0.04667	0.02889	0.19366	0.3529
5.15418	0.04586	0.02286	0.19403	0.38377
5.18486	0.04525	0.01614	0.19155	0.40742
5.21553	0.04502	0.00942	0.18638	0.4232
5.24621	0.04525	0.0052	0.17879	0.43101
5.27689	0.0459	0.00849	0.16911	0.43132
5.30757	0.04682	0.01415	0.15772	0.42513
5.33825	0.0478	0.01934	0.14509	0.41395
5.36893	0.04865	0.02351	0.13169	0.39962
5.39961	0.04922	0.02644	0.11803	0.38409
5.43029	0.0494	0.02807	0.10464	0.36919
5.46097	0.04917	0.02842	0.09203	0.35623
5.49165	0.04853	0.02763	0.0807	0.34574
5.52233	0.04755	0.02588	0.07108	0.33736
5.55301	0.04631	0.02339	0.06346	0.32995
5.58369	0.04488	0.02042	0.05791	0.32199
5.61437	0.04333	0.01724	0.05427	0.31193
5.64505	0.04174	0.01411	0.05213	0.29854
5.67573	0.04014	0.01127	0.05098	0.28113
5.70641	0.03859	0.00895	0.05039	0.25961
5.73709	0.03712	0.00735	0.05005	0.23458
5.76777	0.03576	0.0066	0.04984	0.20724
5.79845	0.03455	0.0066	0.04972	0.17944
5.82913	0.03349	0.00711	0.04975	0.15361
5.85981	0.03258	0.00791	0.04998	0.13256
5.89049	0.03177	0.00885	0.05043	0.11884
5.92117	0.031	0.00987	0.05107	0.11331
5.95185	0.03019	0.01088	0.05176	0.11421
5.98253	0.02924	0.01184	0.05236	0.11821
6.0132	0.0281	0.01266	0.05269	0.12236
6.04388	0.02671	0.01332	0.05259	0.12512
6.07456	0.02506	0.01377	0.05193	0.12637
6.10524	0.02319	0.014	0.05062	0.12726
6.13592	0.02113	0.01401	0.04863	0.12974
6.1666	0.01897	0.0138	0.046	0.13576
6.19728	0.01682	0.01338	0.04279	0.14638
6.22796	0.01476	0.01276	0.03912	0.16115
6.25864	0.01291	0.01193	0.03516	0.17842
6.28932	0.01135	0.01088	0.03109	0.19603
6.32	0.01015	0.00961	0.02713	0.21181
6.35068	0.00934	0.00812	0.02349	0.22393
6.38136	0.0089	0.00645	0.02036	0.23095
6.41204	0.00881	0.00469	0.01787	0.23195
6.44272	0.00901	0.00309	0.01605	0.22651
6.4734	0.00947	0.00244	0.01476	0.21477
6.50408	0.01012	0.00343	0.01378	0.19746
6.53476	0.01093	0.00509	0.01285	0.17605
6.56544	0.0118	0.00676	0.01178	0.15289
6.59612	0.01269	0.00822	0.01045	0.13161
6.6268	0.01351	0.00936	0.00887	0.11727
6.65748	0.0142	0.0101	0.00722	0.11474
6.68816	0.01471	0.01041	0.00593	0.12471
6.71884	0.015	0.0103	0.0058	0.14292
6.74952	0.01506	0.00977	0.00718	0.16403
6.7802	0.01487	0.00889	0.00953	0.1841
6.81087	0.01444	0.00771	0.01226	0.20066
6.84155	0.01378	0.00633	0.01506	0.21228
6.87223	0.01293	0.00485	0.01775	0.21825
6.90291	0.0119	0.00343	0.02021	0.21843
6.93359	0.01075	0.00241	0.02239	0.21316
6.96427	0.00949	0.00237	0.02426	0.20315
6.99495	0.00818	0.00321	0.0258	0.18942
7.02563	0.00683	0.00432	0.02705	0.1732
7.05631	0.00549	0.00539	0.02806	0.15586
7.08699	0.00422	0.00631	0.02887	0.13874
7.11767	0.0031	0.00702	0.02957	0.12295
7.14835	0.00234	0.00747	0.03023	0.10918
7.17903	0.00225	0.00764	0.03089	0.09751
7.20971	0.00283	0.00751	0.0316	0.08734
7.24039	0.00371	0.00707	0.03237	0.07768
7.27107	0.00464	0.00631	0.0332	0.06754
7.30175	0.00554	0.00528	0.03405	0.0564
7.33243	0.00633	0.00408	0.03486	0.04474
7.36311	0.007	0.00295	0.03558	0.03523
7.39379	0.0075	0.00255	0.03613	0.034
7.42447	0.00783	0.00343	0.03645	0.04425
7.45515	0.00796	0.00496	0.03646	0.06117
7.48583	0.0079	0.00662	0.03613	0.08017
7.51651	0.00764	0.00817	0.03539	0.09874
7.54719	0.0072	0.00948	0.03422	0.11526
7.57787	0.0066	0.01047	0.0326	0.12855
7.60854	0.00587	0.01108	0.03054	0.13768
7.63922	0.00504	0.0113	0.02804	0.14201
7.6699	0.00419	0.01115	0.02513	0.14117
7.70058	0.00337	0.01068	0.02187	0.13506
7.73126	0.00268	0.00999	0.01832	0.12388
7.76194	0.00226	0.00922	0.01457	0.1081
7.79262	0.00219	0.00853	0.01074	0.08851
7.8233	0.00241	0.00807	0.00709	0.06625
7.85398	0.00274	0.00792	0.0043	0.04335
7.88466	0.00305	0.00806	0.00437	0.02587
7.91534	0.00328	0.00836	0.00692	0.03014
7.94602	0.00339	0.00865	0.00989	0.05013
7.9767	0.00339	0.00881	0.01266	0.07206
8.00738	0.00327	0.00875	0.01503	0.09226
8.03806	0.00306	0.00844	0.01687	0.10943
8.06874	0.00276	0.00788	0.01814	0.12292
8.09942	0.00242	0.00711	0.01879	0.13246
8.1301	0.00206	0.00619	0.01882	0.13808
8.16078	0.00174	0.0052	0.01824	0.1401
8.19146	0.00149	0.00423	0.01709	0.13905
8.22214	0.00138	0.00337	0.01544	0.13569
8.25282	0.00139	0.00272	0.01343	0.13087
8.2835	0.00149	0.00232	0.01127	0.12549
8.31418	0.00158	0.00218	0.00934	0.1203
8.34486	0.00163	0.00223	0.00831	0.11581
8.37554	0.0016	0.00247	0.00884	0.11215
8.40621	0.00147	0.0029	0.01085	0.10905
8.43689	0.00125	0.00352	0.01371	0.10601
8.46757	9.69338E-4	0.0043	0.01693	0.10237
8.49825	7.80227E-4	0.00516	0.02021	0.09756
8.52893	9.47332E-4	0.00603	0.02338	0.09119
8.55961	0.00145	0.00681	0.02631	0.08308
8.59029	0.0021	0.00742	0.02894	0.07331
8.62097	0.00281	0.00778	0.0312	0.06222
8.65165	0.00351	0.00785	0.03307	0.05039
8.68233	0.00417	0.00759	0.03453	0.03882
8.71301	0.00475	0.00698	0.03557	0.02915
8.74369	0.00523	0.00603	0.03621	0.02415
8.77437	0.00558	0.00477	0.03647	0.02566
8.80505	0.00581	0.00327	0.03637	0.0313
8.83573	0.0059	0.00174	0.03597	0.03775
8.86641	0.00588	0.00137	0.03529	0.04333
8.89709	0.00576	0.00294	0.03438	0.04735
8.92777	0.00559	0.00484	0.0333	0.04971
8.95845	0.00539	0.00671	0.0321	0.0506
8.98913	0.00521	0.00845	0.03081	0.05047
9.01981	0.00507	0.00999	0.02948	0.04991
9.05049	0.00499	0.01128	0.02816	0.04955
9.08117	0.00496	0.01227	0.02689	0.04986
9.11185	0.00496	0.01297	0.02569	0.05098
9.14253	0.00496	0.01338	0.02459	0.05269
9.17321	0.00493	0.01352	0.02362	0.05444
9.20388	0.00483	0.01342	0.02278	0.05562
9.23456	0.00466	0.01314	0.02207	0.05565
9.26524	0.00441	0.01274	0.02148	0.05406
9.29592	0.00409	0.01228	0.02101	0.05056
9.3266	0.00371	0.01181	0.02064	0.04502
9.35728	0.00331	0.01138	0.02034	0.03746
9.38796	0.0029	0.01102	0.0201	0.02807
9.41864	0.00253	0.01071	0.0199	0.01729
9.44932	0.00221	0.01045	0.01973	0.00691
9.48	0.00197	0.01018	0.01958	0.01093
9.51068	0.00179	0.00988	0.01946	0.0236
9.54136	0.00168	0.00951	0.01936	0.03675
9.57204	0.00161	0.00903	0.0193	0.04937
9.60272	0.00159	0.00845	0.01928	0.0609
9.6334	0.00164	0.00776	0.01931	0.07091
9.66408	0.00178	0.00699	0.0194	0.07905
9.69476	0.00204	0.0062	0.01953	0.08506
9.72544	0.0024	0.00544	0.0197	0.08878
9.75612	0.00284	0.00483	0.0199	0.09017
9.7868	0.00332	0.0045	0.0201	0.08928
9.81748	0.00381	0.00454	0.02027	0.0863
9.84816	0.00427	0.00496	0.02039	0.08153
9.87884	0.00467	0.00564	0.02041	0.07537
9.90952	0.00499	0.00647	0.02031	0.06834
9.9402	0.00522	0.00734	0.02005	0.06108
9.97088	0.00533	0.0082	0.01961	0.0543
