# Supplementary material for: A porous metal-organic cage liquid for sustainable CO2 conversion reactions
Source: Nat Commun. 2023 Jun 7;14:3317. doi: 10.1038/s41467-023-39089-x (PMC10247695; doi:10.1038/s41467-023-39089-x)
Supplement: Supplementary file 5 — Source Data [file 41467_2023_39089_MOESM5_ESM.zip › DATA/Zn-XANES.txt]

9463.999	0.00444	0.00525	0.00229	0.00311
9469.007	0.00415	0.00487	0.00218	0.00289
9473.998	0.00387	0.00436	0.00195	0.00263
9478.994	0.00353	0.004	0.00182	0.00245
9483.996	0.00326	0.00361	0.00168	0.00218
9489.003	0.00299	0.00319	0.00145	0.00195
9493.994	0.00273	0.00297	0.00129	0.00184
9498.991	0.00244	0.00268	0.00114	0.00145
9503.992	0.00222	0.00228	9.98154E-4	0.00141
9508.999	0.00194	0.00195	8.55967E-4	0.0013
9513.99	0.00173	0.00169	6.88315E-4	8.60734E-4
9519.008	0.00142	0.00138	5.32868E-4	7.6764E-4
9524.009	0.00121	0.00112	4.4035E-4	7.07772E-4
9528.994	9.71669E-4	9.84792E-4	2.55089E-4	4.07729E-4
9534.006	7.18367E-4	7.19086E-4	1.00908E-4	3.37763E-4
9539.002	4.95236E-4	3.95764E-4	7.48436E-6	1.62716E-4
9544.002	2.72827E-4	2.34222E-4	-1.20323E-4	1.41304E-5
9549.009	9.41668E-5	-3.66476E-5	-2.51066E-4	-8.01965E-5
9553.998	-1.41978E-4	-2.05697E-4	-3.286E-4	-3.25305E-4
9558.993	-2.99767E-4	-4.36434E-4	-3.78044E-4	-3.6678E-4
9563.993	-4.73578E-4	-5.89654E-4	-5.13552E-4	-4.08527E-4
9568.999	-6.41933E-4	-7.86309E-4	-6.11934E-4	-6.78792E-4
9574.01	-7.67526E-4	-8.51024E-4	-7.02594E-4	-7.36413E-4
9579.004	-9.20282E-4	-9.63398E-4	-7.04188E-4	-6.50041E-4
9584.004	-0.00105	-0.001	-8.26609E-4	-7.6298E-4
9589.008	-0.00114	-0.00116	-7.82261E-4	-7.67061E-4
9593.996	-0.00122	-0.00117	-6.27022E-4	-7.52734E-4
9598.99	-0.00132	-0.00111	-5.87969E-4	-6.80991E-4
9604.01	-0.00128	-0.00103	-1.89197E-4	-5.37373E-4
9608.992	-0.00122	-8.63573E-4	3.70081E-4	-5.50099E-4
9614.001	-0.00107	-6.42178E-4	1.55805E-4	-1.84892E-4
9618.993	-8.52442E-4	-3.06704E-4	4.16079E-4	7.26567E-5
9623.991	-4.85101E-4	2.03582E-4	9.08746E-4	4.71666E-4
9628.994	7.70187E-5	0.00105	0.00183	0.00128
9634.002	8.5882E-4	0.00169	0.00288	0.00231
9638.993	0.00209	0.00337	0.00502	0.00381
9639.508	0.00225	0.00373	0.00536	0.00401
9640.001	0.00242	0.00398	0.00569	0.00425
9640.494	0.0026	0.00424	0.00596	0.00454
9641.009	0.0028	0.00446	0.00627	0.00475
9641.502	0.00299	0.00457	0.00655	0.00501
9641.995	0.00319	0.00483	0.00682	0.00527
9642.51	0.00346	0.00514	0.00712	0.00552
9643.003	0.00365	0.00522	0.0075	0.00571
9643.496	0.00394	0.00552	0.00795	0.00602
9643.989	0.00417	0.00588	0.00845	0.00634
9644.505	0.00445	0.00621	0.00903	0.00671
9644.998	0.00471	0.00644	0.00955	0.00711
9645.491	0.00491	0.00675	0.01009	0.00751
9646.007	0.00525	0.00708	0.01065	0.00793
9646.501	0.00558	0.0075	0.01132	0.00838
9646.994	0.00592	0.00796	0.01221	0.00881
9647.51	0.0063	0.00848	0.01326	0.00929
9648.004	0.00667	0.00869	0.01429	0.00991
9648.497	0.0071	0.00919	0.01518	0.01059
9648.991	0.00757	0.00977	0.0159	0.01131
9649.507	0.00811	0.01046	0.01671	0.012
9650.001	0.0086	0.01109	0.01759	0.01255
9650.495	0.00913	0.01152	0.01869	0.01315
9651.011	0.00968	0.01241	0.02029	0.01379
9651.505	0.01031	0.01309	0.02235	0.01447
9651.999	0.01101	0.01406	0.0246	0.01537
9652.493	0.01169	0.0148	0.02723	0.01658
9653.009	0.01252	0.01585	0.03011	0.01793
9653.504	0.01338	0.01675	0.03312	0.01927
9653.998	0.01426	0.01795	0.03646	0.02085
9654.492	0.01529	0.01913	0.04088	0.02232
9655.009	0.01643	0.02052	0.04823	0.02397
9655.503	0.01761	0.02203	0.05841	0.02592
9655.998	0.01891	0.0237	0.07146	0.02844
9656.492	0.02038	0.02541	0.08481	0.03177
9657.009	0.02209	0.02738	0.10112	0.03598
9657.504	0.02389	0.02949	0.12001	0.03966
9657.998	0.02587	0.03176	0.14736	0.04302
9658.493	0.02817	0.03455	0.18849	0.04664
9659.01	0.03086	0.03781	0.26645	0.05112
9659.505	0.03389	0.04134	0.37704	0.05633
9660	0.03726	0.04518	0.50195	0.06423
9660.494	0.0413	0.05016	0.61734	0.07773
9660.989	0.04618	0.05607	0.70902	0.09734
9661.507	0.0524	0.0634	0.77806	0.12907
9662.002	0.05997	0.0726	0.82688	0.1721
9662.497	0.0696	0.08414	0.87023	0.22718
9662.992	0.08235	0.09958	0.90649	0.29934
9663.51	0.09935	0.12075	0.93717	0.39952
9664.005	0.12051	0.14795	0.96359	0.54362
9664.5	0.1471	0.18299	0.98682	0.73994
9664.996	0.18146	0.22883	1.00781	0.89707
9665.491	0.22456	0.2875	1.0289	0.9555
9666.009	0.28046	0.36479	1.0512	0.97167
9666.504	0.34574	0.45478	1.07536	0.97788
9667	0.42213	0.56041	1.10423	0.98656
9667.496	0.51335	0.68355	1.13366	1.00365
9667.991	0.62188	0.82142	1.15848	1.03669
9668.51	0.75638	0.97657	1.17693	1.10479
9669.005	0.90321	1.12629	1.18494	1.20022
9669.501	1.06451	1.26777	1.18167	1.31106
9669.997	1.23303	1.38782	1.16937	1.41911
9670.493	1.40016	1.47759	1.14555	1.51587
9670.989	1.55062	1.53328	1.10533	1.58627
9671.507	1.67899	1.56305	1.0546	1.62512
9672.003	1.75242	1.5707	1.01374	1.61285
9672.5	1.77067	1.56379	0.98939	1.53804
9672.996	1.74449	1.54633	0.97448	1.42222
9673.492	1.69151	1.5191	0.96354	1.31924
9674.011	1.6204	1.47905	0.95532	1.24486
9674.507	1.5459	1.43099	0.94886	1.19363
9675.004	1.46991	1.37728	0.94317	1.15071
9675.5	1.39788	1.32368	0.93978	1.11218
9675.996	1.32967	1.27219	0.93874	1.06886
9676.493	1.267	1.22609	0.93919	1.00791
9676.99	1.21012	1.18514	0.93905	0.94394
9677.509	1.15882	1.14797	0.93793	0.89429
9678.006	1.11752	1.11732	0.93547	0.87431
9678.502	1.08269	1.08987	0.9312	0.87522
9678.999	1.05446	1.06636	0.92469	0.8892
9679.496	1.03235	1.04639	0.91548	0.91369
9679.993	1.01636	1.03071	0.90669	0.95513
9680.49	1.0048	1.0182	0.90021	1.01849
9681.009	0.99639	1.00853	0.89621	1.07875
9681.506	0.9906	1.00212	0.89372	1.1105
9682.004	0.98612	0.99764	0.89166	1.1175
9682.501	0.98191	0.99411	0.89021	1.11443
9682.998	0.97738	0.99051	0.88913	1.10548
9683.495	0.97209	0.98643	0.88887	1.09308
9683.993	0.966	0.9811	0.88953	1.07643
9684.49	0.95884	0.97431	0.89124	1.05767
9685.01	0.94997	0.96565	0.89396	1.0407
9685.507	0.94054	0.9554	0.89697	1.02898
9686.005	0.93021	0.94371	0.90047	1.01707
9686.503	0.91917	0.93106	0.90486	1.00263
9687	0.9074	0.91756	0.91032	0.98738
9687.498	0.89534	0.90413	0.91791	0.97128
9687.996	0.88328	0.89173	0.92624	0.95336
9688.493	0.8717	0.87888	0.93366	0.9345
9688.991	0.86029	0.86812	0.9398	0.91857
9689.489	0.84962	0.85915	0.9449	0.90955
9690.01	0.83896	0.85168	0.95045	0.90432
9690.508	0.82967	0.8444	0.95608	0.90051
9691.006	0.82079	0.83889	0.96269	0.89628
9691.504	0.81277	0.83471	0.97127	0.89027
9692.002	0.80515	0.83056	0.98025	0.88168
9692.5	0.79799	0.82715	0.98854	0.86694
9692.999	0.79116	0.82382	0.99583	0.84676
9693.497	0.78484	0.8207	1.00123	0.82624
9693.995	0.77876	0.81755	1.00553	0.80769
9694.494	0.77343	0.81465	1.00912	0.79449
9694.992	0.76836	0.81196	1.01165	0.78542
9695.491	0.76396	0.8097	1.01352	0.77976
9695.989	0.76029	0.80823	1.01395	0.77553
9696.511	0.75741	0.80778	1.01305	0.77113
9697.009	0.75566	0.80835	1.01209	0.7664
9697.508	0.75499	0.80981	1.01111	0.7618
9698.007	0.7555	0.81243	1.00987	0.75924
9698.506	0.75725	0.81615	1.00853	0.75801
9699.005	0.76033	0.82066	1.00674	0.75748
9700.003	0.77032	0.83254	1.00005	0.75917
9701.001	0.78544	0.8469	0.99183	0.76698
9701.999	0.80534	0.8624	0.9841	0.7834
9702.998	0.82842	0.87805	0.97738	0.80168
9703.997	0.8542	0.89341	0.97161	0.82008
9704.996	0.88088	0.90882	0.96845	0.84584
9705.995	0.90792	0.92408	0.96711	0.87006
9706.994	0.93408	0.93881	0.96645	0.88402
9707.994	0.95894	0.95308	0.96683	0.89721
9708.994	0.98152	0.96607	0.96897	0.91535
9709.994	1.00166	0.97751	0.97239	0.93922
9710.994	1.01854	0.98752	0.97683	0.96324
9711.994	1.03261	0.99591	0.98244	0.98601
9712.995	1.04368	1.00248	0.98685	1.01885
9713.996	1.05234	1.00819	0.98955	1.05924
9714.997	1.05906	1.01393	0.99134	1.08573
9715.998	1.06422	1.01927	0.99204	1.10724
9717	1.06827	1.02292	0.99139	1.12259
9718.002	1.07137	1.02661	0.99028	1.11556
9719.004	1.07374	1.03039	0.98928	1.0866
9720.006	1.07544	1.03352	0.98855	1.05536
9721.008	1.07653	1.03614	0.98841	1.02091
9722.011	1.0768	1.0383	0.98858	0.99299
9722.991	1.07627	1.04004	0.98894	0.98445
9723.994	1.07483	1.04137	0.98971	0.98027
9724.997	1.07249	1.04236	0.99093	0.9785
9726	1.06922	1.0426	0.99266	0.97658
9727.004	1.06507	1.04238	0.99451	0.97348
9728.008	1.05997	1.04141	0.99703	0.97144
9728.989	1.05431	1.04008	1.00036	0.97155
9729.993	1.04778	1.03791	1.00335	0.97788
9730.998	1.04088	1.03557	1.00608	0.98681
9732.002	1.03364	1.03284	1.00949	0.99543
9733.007	1.02635	1.02935	1.01338	1.00528
9733.99	1.0194	1.02599	1.01646	1.01777
9734.995	1.01257	1.02194	1.01854	1.02807
9736	1.00607	1.01794	1.01981	1.03568
9737.006	0.99992	1.01381	1.02011	1.0433
9737.989	0.99447	1.00978	1.01967	1.0541
9738.995	0.98918	1.0058	1.01884	1.06376
9740.002	0.98439	1.00196	1.01709	1.07038
9741.008	0.97994	0.99814	1.01362	1.0755
9741.992	0.97585	0.99455	1.00932	1.07736
9742.999	0.97179	0.99141	1.00496	1.07324
9744.006	0.96815	0.98814	0.99988	1.06623
9744.991	0.96468	0.98515	0.99391	1.05804
9745.999	0.96132	0.98213	0.98961	1.04547
9747.006	0.95818	0.97929	0.98678	1.03306
9747.992	0.95535	0.9768	0.9845	1.02516
9749	0.95276	0.97394	0.98196	1.01664
9750.008	0.95047	0.97148	0.97988	1.005
9750.994	0.94866	0.9693	0.97849	0.99232
9752.003	0.94727	0.96714	0.97723	0.98047
9752.989	0.94649	0.96529	0.97579	0.97039
9753.998	0.94613	0.96369	0.97459	0.95667
9755.008	0.94644	0.96232	0.97375	0.94287
9755.995	0.94741	0.96118	0.973	0.93511
9757.005	0.94882	0.9603	0.97178	0.92836
9757.992	0.95064	0.95995	0.97048	0.92026
9759.002	0.95299	0.95972	0.96969	0.91196
9759.99	0.95566	0.95962	0.96965	0.90646
9761.001	0.95857	0.95988	0.97049	0.90295
9761.989	0.96144	0.96031	0.9723	0.90024
9763	0.9645	0.96093	0.97429	0.89885
9764.011	0.96755	0.96186	0.97644	0.89954
9765	0.97041	0.9623	0.97956	0.90097
9765.989	0.97307	0.96333	0.98324	0.90332
9767.001	0.97567	0.96452	0.98694	0.90804
9767.99	0.97794	0.96552	0.99014	0.9138
9769.003	0.98005	0.96669	0.9936	0.91975
9769.992	0.98183	0.96781	0.99696	0.92675
9771.005	0.98337	0.96903	0.9995	0.93674
9771.995	0.98467	0.97021	1.0015	0.94512
9773.009	0.98575	0.97151	1.00392	0.95203
9773.999	0.98667	0.973	1.00687	0.95959
9774.99	0.98741	0.97445	1.0099	0.97001
9776.004	0.98809	0.9763	1.01258	0.98001
9776.995	0.98872	0.97844	1.01512	0.98707
9778.009	0.98947	0.98052	1.01782	0.99266
9779.001	0.99037	0.98263	1.01954	0.99826
9779.993	0.99134	0.9848	1.0206	1.00233
9781.008	0.99254	0.9872	1.02125	1.00507
9782	0.99389	0.98952	1.02141	1.00757
9782.992	0.99521	0.99196	1.02075	1.00984
9784.008	0.99666	0.99378	1.0198	1.01079
9785.001	0.99802	0.996	1.01868	1.0106
9785.993	0.99938	0.99819	1.01696	1.00982
9787.01	1.00085	1.00079	1.01546	1.00819
9788.003	1.00211	1.00196	1.01458	1.00666
9788.997	1.00346	1.00344	1.01385	1.00622
9789.991	1.00458	1.0048	1.01276	1.00617
9791.008	1.00582	1.0058	1.01166	1.00661
9792.002	1.00691	1.00708	1.01089	1.00822
9792.996	1.00796	1.00808	1.01031	1.01102
9793.991	1.00907	1.00884	1.00968	1.01417
9795.009	1.01025	1.00969	1.00901	1.01838
9796.004	1.01135	1.01038	1.00856	1.02324
9796.999	1.01244	1.01097	1.00825	1.0266
9797.995	1.01347	1.01134	1.00772	1.02903
9798.99	1.01444	1.01169	1.00681	1.03125
9800.009	1.01522	1.01118	1.00571	1.03266
9801.006	1.01595	1.01149	1.00479	1.03182
9802.002	1.01644	1.01204	1.00364	1.02938
9802.998	1.017	1.01197	1.00232	1.02549
9803.995	1.01769	1.01112	1.00143	1.01887
9804.992	1.01802	1.01095	1.00077	1.013
9805.989	1.01811	1.01059	0.99986	1.00889
9807.01	1.01807	1.0103	0.99852	1.00481
9808.007	1.01792	1.00971	0.99713	0.99866
9809.005	1.01744	1.00919	0.99587	0.99232
9811.001	1.01615	1.0079	0.99265	0.98338
9812.998	1.01444	1.00726	0.99011	0.97524
9814.996	1.01247	1.00596	0.98729	0.97285
9816.994	1.01016	1.00528	0.98473	0.97167
9818.994	1.00775	1.00422	0.9835	0.97463
9820.994	1.00527	1.00312	0.9843	0.98329
9822.995	1.00305	1.0024	0.9865	0.99133
9824.997	1.00126	1.00183	0.99034	1.00146
9827	0.99978	1.00165	0.99463	1.01063
9829.003	0.99834	1.00124	0.99813	1.01826
9831.008	0.99677	1.00024	1.00071	1.02291
9832.99	0.99517	0.99988	1.00273	1.02644
9834.996	0.99369	0.99872	1.00385	1.02804
9837.003	0.99229	0.99781	1.00434	1.02718
9839.01	0.99119	0.99736	1.00476	1.02636
9840.996	0.99035	0.99689	1.00521	1.02571
9843.005	0.98974	0.996	1.00588	1.02345
9844.992	0.98947	0.996	1.00681	1.01913
9847.003	0.98946	0.99529	1.00764	1.01304
9848.992	0.98975	0.995	1.00849	1.00833
9851.004	0.99026	0.99448	1.00956	1.00252
9852.994	0.99091	0.99453	1.01083	0.99822
9855.009	0.99196	0.99432	1.01186	0.9923
9857.001	0.99316	0.99429	1.01286	0.98827
9858.993	0.99451	0.99404	1.01343	0.98212
9861.01	0.99596	0.99421	1.01361	0.97656
9863.004	0.99748	0.99522	1.01366	0.97073
9865	0.99904	0.995	1.01353	0.9685
9866.995	1.00068	0.99579	1.01269	0.96597
9868.992	1.00201	0.99649	1.01113	0.96545
9870.99	1.00318	0.99682	1.00926	0.96716
9873.012	1.00447	0.9966	1.00741	0.97
9875.011	1.00569	0.9974	1.00478	0.97355
9877.011	1.00671	0.99923	1.00214	0.97811
9878.988	1.00733	0.99991	0.99939	0.98357
9880.99	1.00773	1.00025	0.99754	0.98936
9882.992	1.00801	1.00089	0.9952	0.9941
9884.996	1.0081	1.00148	0.99343	0.99864
9887	1.00799	1.0022	0.99204	1.0024
9889.005	1.00774	1.00292	0.99156	1.00729
9891.011	1.00738	1.00343	0.9912	1.01156
9892.994	1.0069	1.00381	0.99135	1.01616
9895.001	1.00639	1.00434	0.99185	1.01875
9897.01	1.00585	1.00458	0.99276	1.02004
9898.995	1.00537	1.00485	0.9939	1.02041
9901.005	1.0049	1.00501	0.99531	1.01985
9902.992	1.00456	1.00513	0.99666	1.01849
9905.004	1.00412	1.00506	0.99793	1.01617
9906.993	1.00388	1.00519	0.99906	1.01478
9909.006	1.00356	1.00516	1.00001	1.01261
9910.996	1.0034	1.005	1.0007	1.01031
9913.011	1.00322	1.00483	1.0013	1.0083
9915.003	1.00316	1.00472	1.00175	1.00826
9916.996	1.00306	1.00459	1.00205	1.0088
9918.99	1.00293	1.00424	1.00225	1.00892
9921.008	1.00294	1.00392	1.00244	1.00801
9923.003	1.00289	1.00366	1.00281	1.00597
9924.999	1.00286	1.00365	1.0032	1.00456
9926.996	1.00283	1.00388	1.00341	1.00221
9928.994	1.00275	1.00239	1.00372	1.00093
9930.993	1.00257	1.00291	1.00404	0.99972
9932.992	1.00257	1.00179	1.00435	0.9994
9934.992	1.00254	1.00279	1.0046	0.99843
9936.993	1.00265	1.00262	1.00477	0.9974
9938.995	1.00248	1.00179	1.00479	0.99585
9940.998	1.00221	1.00137	1.00483	0.99553
9943.002	1.00198	1.00105	1.00486	0.99526
9945.006	1.00169	1.0007	1.00487	0.99503
9947.011	1.00137	1.00041	1.00465	0.9947
9948.993	1.00106	1.00003	1.00433	0.9947
9951	1.00076	0.99992	1.00386	0.99479
9953.008	1.00049	0.99968	1.00328	0.99485
9954.992	1.00012	0.99945	1.00267	0.9956
9957.001	0.9998	0.99899	1.00206	0.99711
9959.011	0.99938	0.99912	1.00095	0.99844
9962.004	0.99867	0.99714	0.99903	1.0005
9964.999	0.99856	0.99901	0.99764	1.00312
9967.995	0.99837	0.99844	0.99643	1.00662
9970.993	0.99795	0.99835	0.99523	1.01023
9973.993	0.99771	0.99833	0.99487	1.01131
9976.995	0.99759	0.99826	0.99488	1.01034
9979.999	0.99764	0.99835	0.99488	1.00774
9983.005	0.9978	0.99851	0.99523	1.0049
9985.988	0.99798	0.99866	0.99536	1.00304
9988.997	0.99827	0.99895	0.99519	0.99893
9992.009	0.99828	0.9999	0.99539	0.99457
9994.997	0.99913	0.99924	0.99575	0.99097
9997.988	0.99971	0.99948	0.99621	0.98939
10001.005	0.99999	0.99962	0.99667	0.9898
10003.999	1.00039	0.99988	0.9971	0.99071
10006.995	1.00086	0.99994	0.99783	0.99155
10009.993	1.00118	1.00017	0.9983	0.9925
10012.993	1.00144	1.00019	0.9985	0.99304
10015.995	1.00168	1.00079	0.99881	0.99358
10018.998	1.0015	1.0027	0.99969	0.99473
10022.004	1.00191	0.99991	1.00057	0.9966
10025.011	1.00212	1.00052	1.00087	0.99883
10027.995	1.0017	1.00044	1.00094	1.00038
10031.006	1.00153	1.00048	1.001	1.00146
10033.995	1.00131	1.00059	1.00117	1.00278
10037.009	1.00098	1.00031	1.00123	1.0044
10040.001	1.00071	1.00045	1.0009	1.00559
10042.995	1.00043	1.00094	1.00055	1.00612
10045.991	0.9999	0.99989	1.00009	1.00672
10048.988	0.99955	1.00039	0.99941	1.00694
10052.012	0.99941	0.99984	0.9991	1.00659
10054.988	0.99923	1.00096	0.9988	1.00651
10057.991	0.99896	1.00049	0.99851	1.00577
10060.996	0.99874	1.00046	0.99863	1.0047
10064.003	0.99852	1.00029	0.99877	1.00408
10067.011	0.99836	0.99998	0.99839	1.00297
10069.997	0.99816	1.00005	0.99839	1.00167
10073.009	0.99805	1.00005	0.99825	1.00066
10075.998	0.9979	0.99967	0.99799	0.99958
10078.989	0.99787	0.99965	0.99805	0.99893
10082.007	0.99781	0.99935	0.99799	0.99844
10085.002	0.99783	0.99911	0.99795	0.9978
10087.998	0.99782	0.99897	0.99795	0.99713
10090.997	0.99787	0.99883	0.99797	0.99626
10093.997	0.99797	0.99899	0.99805	0.99541
10096.999	0.99806	0.99886	0.99821	0.99493
10100.003	0.99815	0.99877	0.99844	0.99507
10103.009	0.99815	0.99838	0.99864	0.9953
10105.992	0.99821	0.99836	0.99896	0.99555
10109.001	0.99829	0.9984	0.9993	0.99582
10113	0.9984	0.99875	0.9998	0.99621
10117.002	0.99831	0.99867	1.00037	0.99759
10121.007	0.99851	0.99823	1.00087	0.99904
10124.991	0.99856	0.9983	1.0013	1.0003
10129.003	0.99853	0.99828	1.0017	1.00097
10132.993	0.99862	0.99827	1.00212	1.00112
10137.011	0.99857	0.99841	1.00243	1.00087
10141.008	0.9986	0.99851	1.00265	1.0003
10145.008	0.99862	0.9985	1.00283	0.99972
10149.011	0.99868	0.99888	1.00289	0.99891
10152.992	0.99863	0.99881	1.00306	0.99889
10157.001	0.99874	0.99881	1.00304	0.99898
10160.989	0.99874	0.99904	1.00308	0.99936
10165.005	0.99875	0.99923	1.00306	0.99922
10168.999	0.99892	0.99917	1.0031	0.99885
10172.996	0.99895	0.99942	1.00318	0.99817
10176.997	0.99907	0.99945	1.0034	0.99735
10181.001	0.99914	0.99967	1.00364	0.99706
10185.008	0.99925	0.99988	1.00375	0.99711
10188.993	0.99932	1	1.00402	0.99756
10193.006	0.99937	0.99979	1.00427	0.99783
10196.997	0.99945	0.99994	1.00463	0.99849
10200.992	0.99949	0.99993	1.00489	0.99921
10204.99	0.99956	0.99995	1.00515	1.00014
10208.991	0.9996	1.00002	1.00545	1.00094
10212.995	0.99958	1.00018	1.00587	1.00148
10217.002	0.99962	1.00036	1.00623	1.00188
10220.988	0.99962	1.00009	1.00658	1.00193
10225.002	0.99957	1.00014	1.00709	1.00211
10228.993	0.99957	0.99982	1.00782	1.00188
10232.988	0.99962	1.00046	1.00862	1.0019
10237.012	0.99963	0.99966	1.0089	1.00148
10240.987	0.9996	0.99987	1.00942	1.00098
10244.992	0.9995	0.99972	1.00988	1.0005
10248.999	0.99958	0.99975	1.0103	1.00007
10253.01	0.99961	0.99962	1.01078	0.99965
10256.999	0.99961	0.99969	1.01121	0.99901
10260.991	0.99964	0.99973	1.01176	0.99909
10266.004	0.99971	0.99991	1.01246	0.99892
10270.996	0.99981	0.99988	1.01316	0.99874
10275.994	0.99994	0.99979	1.01385	0.9984
10280.997	1.00001	0.99982	1.01455	0.99843
10286.004	1.00026	0.99999	1.01525	0.99865
10290.991	1.00034	1.00006	1.01594	0.99883
10296.009	1.00054	1.00037	1.01664	0.99909
10301.005	1.00062	1.00039	1.01734	0.99935
10306.007	1.00092	1.00032	1.01803	0.99997
10310.988	1.0011	1.00033	1.01873	1.00026
10316	1.00127	1.00053	1.01943	1.00076
10320.991	1.00144	1.00065	1.02012	1.00095
10326.012	1.0016	1.00078	1.02082	1.00128
10331.013	1.00168	1.00084	1.02152	1.00143
10335.993	1.00182	1.00111	1.02221	1.00155
10341.003	1.0019	1.0012	1.02291	1.00168
10345.993	1.0021	1.00115	1.0236	1.00166
10350.987	1.00221	1.00139	1.0243	1.0017
10356.013	1.00226	1.00143	1.025	1.00168
10360.991	1.00237	1.00161	1.02569	1.00184
10366	1.00248	1.00157	1.02639	1.00176
10370.988	1.00257	1.00135	1.02709	1.00181
10376.007	1.00263	1.00142	1.02778	1.00163
10381.005	1.00276	1.00141	1.02848	1.00162
10386.008	1.0029	1.00168	1.02918	1.00156
10390.99	1.00302	1.00165	1.02987	1.00176
10396.003	1.00317	1.00177	1.03057	1.00179
10400.994	1.00331	1.00197	1.03126	1.0021
10405.99	1.00347	1.00193	1.03196	1.0023
10410.992	1.00361	1.00204	1.03266	1.00257
10415.998	1.00368	1.00184	1.03335	1.0028
10421.009	1.00385	1.00201	1.03405	1.00303
10425.998	1.00399	1.00205	1.03475	1.00313
10430.993	1.00405	1.00197	1.03544	1.00323
10435.992	1.00414	1.00188	1.03614	1.00327
10440.996	1.00436	1.0018	1.03684	1.00322
10446.005	1.0045	1.00183	1.03753	1.00322
10450.993	1.00459	1.00206	1.03823	1.00303
10456.012	1.00472	1.00219	1.03893	1.00317
