# Supplementary material for: A porous metal-organic cage liquid for sustainable CO2 conversion reactions
Source: Nat Commun. 2023 Jun 7;14:3317. doi: 10.1038/s41467-023-39089-x (PMC10247695; doi:10.1038/s41467-023-39089-x)
Supplement: Supplementary file 5 — Source Data [file 41467_2023_39089_MOESM5_ESM.zip › DATA/Zn-XPS.txt]

--							Acquisition Parameters :
--
--							Parameter
--							Total acquisition time	3 mins 15.4 secs
--							Number of Scans	5
--							Source Gun Type	Al K Alpha
--	Energy	Elements=	391				Spot Size	500 祄
--							Lens Mode	Standard
--							Analyser Mode	CAE : Pass Energy 20.0 eV
--							Energy Step Size	0.100 eV
--							Number of Energy Steps	391
--
--
--
--				Zn2p1 Scan B	Zn2p3 Scan B	Backgnd.	Envelope	Residuals
--		Counts / s (Residuals × 2)		Counts / s (Residuals × 2)	Counts / s (Residuals × 2)	Counts / s (Residuals × 2)	Counts / s (Residuals × 2)	Counts / s (Residuals × 2)
1053.2		9667.65		0	0	--	9667.65	-1.82E-12
1053.1		9502.6		0	0	--	9502.6	-3.64E-12
1053		9572.65		0	0	--	9572.65	-1.09E-11
1052.9		9859.88		0	0	--	9859.88	-2.37E-11
1052.8		9544.14		0	0	--	9544.14	-5.1E-11
1052.7		9589.16		0	0	--	9589.16	-1.13E-10
1052.6		9700.28		0	0	--	9700.28	-2.46E-10
1052.5		9699.34		0	0	--	9699.34	-5.33E-10
1052.4		9653.07		0	0	--	9653.07	-1.14E-9
1052.3		9593.62		0	0	--	9593.62	-2.42E-9
1052.2		9780.35		0	0	--	9780.35	-5.09E-9
1052.1		9731.42		0	0	--	9731.42	-1.06E-8
1052		9690.39		0	0	--	9690.39	-2.18E-8
1051.9		9707.63		0	0	--	9707.63	-4.45E-8
1051.8		9647.06		0	0	--	9647.06	-9E-8
1051.7		9717.13		0	0	--	9717.13	-1.8E-7
1051.6		9744.19		0	0	--	9744.19	-3.58E-7
1051.5		9710.5		0	0	--	9710.5	-7.02E-7
1051.4		9825.27		0	0	--	9825.27	-1.37E-6
1051.3		9923.68		0	0	--	9923.68	-2.63E-6
1051.2		9740.13		0	0	--	9740.13	-5.03E-6
1051.1		9749.02		0	0	--	9749.02	-9.5E-6
1051		9589.31		0	0	--	9589.31	-1.78E-5
1050.9		9831.66		0	0	--	9831.66	-3.3E-5
1050.8		9741.07		0	0	--	9741.07	-6.06E-5
1050.7		9720.62		0	0	--	9720.62	-1.10272E-4
1050.6		9824.68		0	0	--	9824.68	-1.98747E-4
1050.5		9755.39		0	0	--	9755.39	-3.5482E-4
1050.4		9722.87		0	0	--	9722.87	-6.27469E-4
1050.3		9715.29		0	0	--	9715.29	-0.0011
1050.2		9892.78		0	0	--	9892.78	-0.00191
1050.1		9733.18		0	0	--	9733.18	-0.00328
1050		9778.44		0	0	--	9778.44	-0.00558
1049.9		9529.31		0	0	--	9529.32	-0.00942
1049.8		9424.5		0	0	--	9424.51	-0.01573
1049.7		9808.92		0	0	--	9808.95	-0.02604
1049.6		9909.15		0	0	--	9909.19	-0.04271
1049.5		9901.4		0	0	--	9901.47	-0.06938
1049.4		9886.55		0	0	--	9886.66	-0.11166
1049.3		9713.7		0	0	--	9713.88	-0.17804
1049.2		9767.36		0	0	--	9767.64	-0.28123
1049.1		9781.46		0	0	--	9781.9	-0.44013
1049		9720		0	0	--	9720.69	-0.68242
1048.9		9649.16		9650.21	0	9649.16	9650.21	-1.04832
1048.8		9892.61		9650.73	0	9649.14	9650.73	241.88
1048.7		9858.75		9651.2	0	9648.8	9651.2	207.544
1048.6		9831.22		9652.1	0	9648.5	9652.1	179.129
1048.5		9732.97		9653.56	0	9648.24	9653.56	79.4077
1048.4		9724.55		9655.91	0	9648.11	9655.91	68.6333
1048.3		9735.85		9659.33	0	9647.98	9659.33	76.5258
1048.2		9814.43		9664.18	0	9647.85	9664.18	150.252
1048.1		9698.24		9670.91	0	9647.61	9670.91	27.3302
1048		9848.54		9680.47	0	9647.52	9680.47	168.078
1047.9		9843.83		9693.38	0	9647.23	9693.38	150.452
1047.8		10011.4		9711	0	9646.95	9711	300.429
1047.7		9933.77		9734.52	0	9646.45	9734.52	199.249
1047.6		9917.23		9766.03	0	9646.06	9766.03	151.198
1047.5		10133.8		9807.61	0	9645.68	9807.61	326.183
1047.4		10082.3		9861.55	0	9645.02	9861.55	220.777
1047.3		10351.9		9931.25	0	9644.42	9931.25	420.687
1047.2		10455.3		10019.8	0	9643.48	10019.8	435.423
1047.1		10633.6		10131.5	0	9642.39	10131.5	502.058
1047		10782.2		10270.7	0	9641.07	10270.7	511.557
1046.9		10816.8		10442.1	0	9639.56	10442.1	374.721
1046.8		10991.8		10650.7	0	9638	10650.7	341.019
1046.7		11210.3		10901.4	0	9636.21	10901.4	308.917
1046.6		11818.7		11198.4	0	9634.13	11198.4	620.291
1046.5		12145		11545.1	0	9631.25	11545.1	599.987
1046.4		12291.7		11944	0	9627.94	11944	347.684
1046.3		12708.7		12396.2	0	9624.44	12396.2	312.48
1046.2		13289.6		12899.4	0	9620.39	12899.4	390.203
1046.1		13749.9		13448.6	0	9615.57	13448.6	301.248
1046		14246.5		14035.8	0	9610.15	14035.8	210.748
1045.9		14824.8		14648.7	0	9604.07	14648.7	176.104
1045.8		15313.7		15271.4	0	9597.23	15271.4	42.3884
1045.7		15819.1		15884.3	0	9589.74	15884.3	-65.2303
1045.6		16571.4		16465.3	0	9581.58	16465.3	106.154
1045.5		17112.7		16989.9	0	9572.42	16989.9	122.82
1045.4		17467.1		17434.4	0	9562.55	17434.4	32.6524
1045.3		17313.7		17777.2	0	9552.21	17777.2	-463.522
1045.2		17997		18000.7	0	9542.05	18000.7	-3.64151
1045.1		18312.7		18091.2	0	9530.98	18091.2	221.466
1045		18043		18043.9	0	9519.5	18043.9	-0.82258
1044.9		18086.7		17861.2	0	9508.34	17861.2	225.418
1044.8		17642.9		17552.3	0	9497.12	17552.3	90.6282
1044.7		17149.5		17133.2	0	9486.47	17133.2	16.2457
1044.6		16664.7		16624.6	0	9476.45	16624.6	40.1242
1044.5		15929.7		16049.6	0	9467.04	16049.6	-119.96
1044.4		15629.6		15432.8	0	9458.59	15432.8	196.714
1044.3		14891.6		14797	0	9450.52	14797	94.6094
1044.2		14359.6		14163.6	0	9443.4	14163.6	196.049
1044.1		13725.8		13550.1	0	9436.98	13550.1	175.698
1044		13082		12970.7	0	9431.37	12970.7	111.234
1043.9		12533.8		12435.5	0	9426.59	12435.5	98.3238
1043.8		11995		11950.6	0	9422.53	11950.6	44.3628
1043.7		11665.9		11519.3	0	9419.16	11519.3	146.589
1043.6		11271		11141.7	0	9416.23	11141.7	129.265
1043.5		10851.3		10816.4	0	9413.8	10816.4	34.8982
1043.4		10772.9		10540.2	0	9411.92	10540.2	232.697
1043.3		10627.1		10308.5	0	9410.14	10308.5	318.589
1043.2		10651		10116.7	0	9408.55	10116.7	534.238
1043.1		10315.2		9959.71	0	9406.92	9959.71	355.535
1043		10349.1		9833.04	0	9405.74	9833.04	516.027
1042.9		10211.7		9731.65	0	9404.5	9731.65	480.012
1042.8		9970.76		9651.54	0	9403.45	9651.54	319.221
1042.7		10000.1		9589.08	0	9402.7	9589.08	411.001
1042.6		9694.74		9540.63	0	9401.92	9540.63	154.115
1042.5		9901.58		9503.81	0	9401.54	9503.81	397.773
1042.4		9924.15		9475.59	0	9400.89	9475.59	448.554
1042.3		9855.26		9454.27	0	9400.2	9454.27	400.992
1042.2		9668.9		9438.38	0	9399.61	9438.38	230.52
1042.1		9656.67		9426.8	0	9399.25	9426.8	229.864
1042		9500.74		9418.31	0	9398.92	9418.31	82.4323
1041.9		9648.85		9412.31	0	9398.78	9412.31	236.539
1041.8		9720.47		9407.81	0	9398.46	9407.81	312.661
1041.7		9692.83		9404.44	0	9398.04	9404.44	288.39
1041.6		9630.14		9402	0	9397.65	9402	228.148
1041.5		9658.08		9400.27	0	9397.35	9400.27	257.815
1041.4		9522.54		9398.95	0	9397.01	9398.95	123.585
1041.3		9396.84		9398.13	0	9396.84	9398.13	-1.28384
1041.2		9656.51		9638.47	0	9637.63	9638.47	18.0481
1041.1		9878.41		9878.96	0	9878.41	9878.96	-0.54383
1041		9713.27		0	0	--	9713.61	-0.34905
1040.9		9360.06		0	0	--	9360.28	-0.22196
1040.8		9328.42		0	0	--	9328.56	-0.13983
1040.7		9527.58		0	0	--	9527.67	-0.08727
1040.6		9482.12		0	0	--	9482.18	-0.05396
1040.5		9608.36		0	0	--	9608.39	-0.03306
1040.4		9311.86		0	0	--	9311.88	-0.02006
1040.3		9392.52		0	0	--	9392.53	-0.01206
1040.2		9585.4		0	0	--	9585.41	-0.00718
1040.1		9584.88		0	0	--	9584.89	-0.00424
1040		9518.3		0	0	--	9518.3	-0.00248
1039.9		9412.9		0	0	--	9412.9	-0.00143
1039.8		9414.84		0	0	--	9414.84	-8.22069E-4
1039.7		9419.94		0	0	--	9419.94	-4.66983E-4
1039.6		9350.6		0	0	--	9350.6	-2.62768E-4
1039.5		9342.31		0	0	--	9342.31	-1.46459E-4
1039.4		9469.02		0	0	--	9469.02	-8.09E-5
1039.3		9279.62		0	0	--	9279.62	-4.42E-5
1039.2		9322.8		0	0	--	9322.8	-2.4E-5
1039.1		9408.53		0	0	--	9408.53	-1.29E-5
1039		9351.38		0	0	--	9351.38	-6.83E-6
1038.9		9300.8		0	0	--	9300.8	-3.59E-6
1038.8		9461.07		0	0	--	9461.07	-1.87E-6
1038.7		9453.27		0	0	--	9453.27	-9.68E-7
1038.6		9411.73		0	0	--	9411.73	-4.95E-7
1038.5		9565.81		0	0	--	9565.81	-2.51E-7
1038.4		9416.71		0	0	--	9416.71	-1.26E-7
1038.3		9341.57		0	0	--	9341.57	-6.25E-8
1038.2		9392.2		0	0	--	9392.2	-3.08E-8
1038.1		9299.91		0	0	--	9299.91	-1.5E-8
1038		9129.71		0	0	--	9129.71	-7.24E-9
1037.9		9191.59		0	0	--	9191.59	-3.46E-9
1037.8		9210.21		0	0	--	9210.21	-1.64E-9
1037.7		9323.05		0	0	--	9323.05	-7.68E-10
1037.6		9249.54		0	0	--	9249.54	-3.57E-10
1037.5		9272.7		0	0	--	9272.7	-1.64E-10
1037.4		9307.39		0	0	--	9307.39	-7.46E-11
1037.3		9267.9		0	0	--	9267.9	-3.46E-11
1037.2		9319.61		0	0	--	9319.61	-1.46E-11
1037.1		9163.93		0	0	--	9163.93	-7.28E-12
1037		9234.9		0	0	--	9234.9	-3.64E-12
1036.9		9079.03		0	0	--	9079.03	-1.82E-12
1036.8		9102.51		0	0	--	9102.51	0
1036.7		9247.99		0	0	--	9247.99	0
1036.6		9273.21		0	0	--	9273.21	0
1036.5		9146.27		0	0	--	9146.27	0
1036.4		9037.9		0	0	--	9037.9	0
1036.3		8996.13		0	0	--	8996.13	0
1036.2		9236.77		0	0	--	9236.77	0
1036.1		8960.19		0	0	--	8960.19	0
1036		9058.4		0	0	--	9058.4	0
1035.9		9195.31		0	0	--	9195.31	0
1035.8		9180.98		0	0	--	9180.98	0
1035.7		9225.77		0	0	--	9225.77	0
1035.6		8985.48		0	0	--	8985.48	0
1035.5		8976.09		0	0	--	8976.09	0
1035.4		8796.84		0	0	--	8796.84	0
1035.3		8760.62		0	0	--	8760.62	0
1035.2		8898.21		0	0	--	8898.21	0
1035.1		8876.07		0	0	--	8876.07	0
1035		8862.62		0	0	--	8862.62	0
1034.9		8986.7		0	0	--	8986.7	0
1034.8		8882.24		0	0	--	8882.24	0
1034.7		8694.57		0	0	--	8694.57	0
1034.6		8848.19		0	0	--	8848.19	0
1034.5		8766.62		0	0	--	8766.62	0
1034.4		8684.78		0	0	--	8684.78	0
1034.3		8967.74		0	0	--	8967.74	0
1034.2		9070.29		0	0	--	9070.29	0
1034.1		8992.97		0	0	--	8992.97	0
1034		8765.05		0	0	--	8765.05	0
1033.9		8671.87		0	0	--	8671.87	0
1033.8		8660.41		0	0	--	8660.41	0
1033.7		8676.05		0	0	--	8676.05	0
1033.6		8427.03		0	0	--	8427.03	0
1033.5		8652.67		0	0	--	8652.67	0
1033.4		8807.74		0	0	--	8807.74	0
1033.3		8887.11		0	0	--	8887.11	0
1033.2		8910.31		0	0	--	8910.31	0
1033.1		8662.99		0	0	--	8662.99	0
1033		8675.02		0	0	--	8675.02	0
1032.9		8739.59		0	0	--	8739.59	0
1032.8		8760.82		0	0	--	8760.82	0
1032.7		8818.98		0	0	--	8818.98	0
1032.6		8683.85		0	0	--	8683.85	0
1032.5		8724.67		0	0	--	8724.67	0
1032.4		8702.71		0	0	--	8702.71	0
1032.3		8544.27		0	0	--	8544.27	0
1032.2		8608.09		0	0	--	8608.09	0
1032.1		8505.19		0	0	--	8505.19	0
1032		8509.97		0	0	--	8509.97	0
1031.9		8805.13		0	0	--	8805.13	0
1031.8		8672.34		0	0	--	8672.34	0
1031.7		8538.57		0	0	--	8538.57	0
1031.6		8704		0	0	--	8704	0
1031.5		8573.09		0	0	--	8573.09	0
1031.4		8562.85		0	0	--	8562.85	0
1031.3		8531.3		0	0	--	8531.3	0
1031.2		8440.54		0	0	--	8440.54	0
1031.1		8259.02		0	0	--	8259.02	0
1031		8419.8		0	0	--	8419.8	0
1030.9		8613.43		0	0	--	8613.43	0
1030.8		8488.23		0	0	--	8488.23	0
1030.7		8602.39		0	0	--	8602.39	0
1030.6		8429.22		0	0	--	8429.22	0
1030.5		8545.86		0	0	--	8545.86	0
1030.4		8610.56		0	0	--	8610.56	0
1030.3		8359.16		0	0	--	8359.16	0
1030.2		8403.07		0	0	--	8403.07	0
1030.1		8443.53		0	0	--	8443.53	0
1030		8466.28		0	0	--	8466.28	0
1029.9		8562.38		0	0	--	8562.38	0
1029.8		8392.79		0	0	--	8392.79	0
1029.7		8506.15		0	0	--	8506.15	-1.82E-12
1029.6		8411.4		0	0	--	8411.4	-3.64E-12
1029.5		8317		0	0	--	8317	-7.28E-12
1029.4		8465.01		0	0	--	8465.01	-1.82E-11
1029.3		8348.86		0	0	--	8348.86	-4.37E-11
1029.2		8366.81		0	0	--	8366.81	-1.02E-10
1029.1		8338.21		0	0	--	8338.21	-2.37E-10
1029		8307.45		0	0	--	8307.45	-5.48E-10
1028.9		8307.98		0	0	--	8307.98	-1.25E-9
1028.8		8511.69		0	0	--	8511.69	-2.82E-9
1028.7		8553.47		0	0	--	8553.47	-6.29E-9
1028.6		8403.89		0	0	--	8403.89	-1.39E-8
1028.5		8370.41		0	0	--	8370.41	-3.03E-8
1028.4		8475.29		0	0	--	8475.29	-6.55E-8
1028.3		8482.56		0	0	--	8482.56	-1.4E-7
1028.2		8483.37		0	0	--	8483.37	-2.96E-7
1028.1		8348.55		0	0	--	8348.55	-6.18E-7
1028		8337.25		0	0	--	8337.25	-1.28E-6
1027.9		8386.61		0	0	--	8386.61	-2.61E-6
1027.8		8338.1		0	0	--	8338.1	-5.27E-6
1027.7		8348.88		0	0	--	8348.88	-1.05E-5
1027.6		8301.31		0	0	--	8301.31	-2.08E-5
1027.5		8297.64		0	0	--	8297.64	-4.07E-5
1027.4		8172.78		0	0	--	8172.78	-7.88E-5
1027.3		8304.36		0	0	--	8304.36	-1.50795E-4
1027.2		8324.67		0	0	--	8324.67	-2.85363E-4
1027.1		8437.55		0	0	--	8437.55	-5.34151E-4
1027		8404.17		0	0	--	8404.17	-9.88994E-4
1026.9		8306.72		0	0	--	8306.72	-0.00181
1026.8		8195.61		0	0	--	8195.61	-0.00328
1026.7		8323.04		0	0	--	8323.04	-0.00588
1026.6		8314.05		0	0	--	8314.06	-0.01042
1026.5		8349.8		0	0	--	8349.82	-0.01828
1026.4		8393.38		0	0	--	8393.41	-0.03171
1026.3		8268.77		0	0	--	8268.83	-0.05443
1026.2		8296.42		0	0	--	8296.51	-0.0924
1026.1		8326.63		0	0	--	8326.79	-0.1552
1026		8426.62		0	8426.88	8426.62	8426.88	-0.25789
1025.9		8401.33		0	8401.75	8401.33	8401.75	-0.42395
1025.8		8255.14		0	8255.83	8255.14	8255.83	-0.68952
1025.7		8266.41		0	8254.32	8253.21	8254.32	12.0933
1025.6		8367.83		0	8240.69	8238.93	8240.69	127.132
1025.5		8144.57		0	8145.62	8142.83	8145.62	-1.05114
1025.4		8141.54		0	8145.88	8141.54	8145.88	-4.33649
1025.3		8228.64		0	8148.21	8141.52	8148.21	80.4307
1025.2		8214.59		0	8151.62	8141.42	8151.62	62.9748
1025.1		8277.36		0	8156.73	8141.32	8156.73	120.632
1025		8336.45		0	8164.18	8141.17	8164.18	172.27
1024.9		8517.28		0	8174.97	8140.96	8174.97	342.31
1024.8		8441.11		0	8190.32	8140.58	8190.32	250.79
1024.7		8567.98		0	8212.25	8140.27	8212.25	355.73
1024.6		8664.77		0	8242.91	8139.85	8242.91	421.855
1024.5		8843.19		0	8285.34	8139.32	8285.34	557.85
1024.4		9056.69		0	8343.32	8138.63	8343.32	713.37
1024.3		8998.03		0	8421.62	8137.74	8421.62	576.402
1024.2		9204.06		0	8526.43	8136.9	8526.43	677.625
1024.1		9200.5		0	8664.63	8135.87	8664.63	535.869
1024		9621.37		0	8844.86	8134.83	8844.86	776.504
1023.9		10001.5		0	9076.45	8133.4	9076.45	925.089
1023.8		10412.5		0	9370.36	8131.6	9370.36	1042.11
1023.7		10703.8		0	9738.45	8129.42	9738.45	965.386
1023.6		11132.1		0	10193.2	8126.95	10193.2	938.814
1023.5		11596.9		0	10746.9	8124.08	10746.9	849.991
1023.4		12220.8		0	11410.7	8120.76	11410.7	810.112
1023.3		13017.5		0	12193.7	8116.85	12193.7	823.772
1023.2		13869.8		0	13101.1	8112.18	13101.1	768.638
1023.1		14896.3		0	14133.4	8106.7	14133.4	762.893
1023		15949.2		0	15283.7	8100.24	15283.7	665.579
1022.9		17061.8		0	16536.8	8092.78	16536.8	525.009
1022.8		18430.3		0	17867.6	8084.25	17867.6	562.629
1022.7		19856.5		0	19240.5	8074.42	19240.5	615.929
1022.6		21033.7		0	20609.7	8063.22	20609.7	424.001
1022.5		22206.5		0	21921.1	8050.91	21921.1	285.357
1022.4		23294.4		0	23115	8037.46	23115	179.441
1022.3		24146.2		0	24130.4	8022.98	24130.4	15.8394
1022.2		24874.3		0	24910.9	8007.67	24910.9	-36.6715
1022.1		25374.5		0	25409.9	7991.66	25409.9	-35.4011
1022		26029		0	25596	7975.16	25596	432.924
1021.9		25445.5		0	25456.4	7958.03	25456.4	-10.927
1021.8		25260.1		0	25000	7941.43	25000	260.159
1021.7		24714.5		0	24253.4	7925	24253.4	461.113
1021.6		23263		0	23260.6	7909.07	23260.6	2.44964
1021.5		22218.5		0	22077	7894.5	22077	141.501
1021.4		21125.7		0	20762.9	7880.9	20762.9	362.84
1021.3		19948.5		0	19378.6	7868.34	19378.6	569.873
1021.2		18577.5		0	17980.4	7856.88	17980.4	597.138
1021.1		16999.8		0	16616.4	7846.7	16616.4	383.422
1021		15675		0	15324.8	7838.02	15324.8	350.124
1020.9		14490.9		0	14133.2	7830.58	14133.2	357.744
1020.8		13304.4		0	13058.7	7824.27	13058.7	245.644
1020.7		12360.8		0	12110.1	7819.07	12110.1	250.687
1020.6		11817.4		0	11288.2	7814.76	11288.2	529.154
1020.5		10948.8		0	10588.4	7810.96	10588.4	360.484
1020.4		10338.7		0	10002.4	7807.98	10002.4	336.299
1020.3		10164.9		0	9519.3	7805.58	9519.3	645.559
1020.2		9670.6		0	9126.4	7803.34	9126.4	544.197
1020.1		9458.91		0	8811.59	7801.57	8811.59	647.317
1020		9198.5		0	8562.53	7800	8562.53	635.975
1019.9		8845.73		0	8368.07	7798.67	8368.07	477.654
1019.8		8879.6		0	8218.27	7797.67	8218.27	661.338
1019.7		8863.02		0	8103.99	7796.65	8103.99	759.036
1019.6		8759.52		0	8017.82	7795.64	8017.82	741.695
1019.5		8724.41		0	7953.64	7794.72	7953.64	770.773
1019.4		8551.27		0	7906.3	7793.84	7906.3	644.968
1019.3		8411.31		0	7871.87	7793.12	7871.87	539.442
1019.2		8364.7		0	7847.09	7792.53	7847.09	517.607
1019.1		8304.86		0	7829.39	7791.99	7829.39	475.467
1019		8284.54		0	7816.88	7791.5	7816.88	467.666
1018.9		8410.88		0	7808.07	7791.03	7808.07	602.811
1018.8		8347.87		0	7801.76	7790.45	7801.76	546.114
1018.7		8238.69		0	7797.35	7789.92	7797.35	441.338
1018.6		8164.3		0	7794.32	7789.49	7794.32	369.974
1018.5		7958.56		0	7792.24	7789.14	7792.24	166.319
1018.4		8098.98		0	7790.95	7788.98	7790.95	308.026
1018.3		8046.51		0	7789.93	7788.68	7789.93	256.58
1018.2		8202.56		0	7789.21	7788.44	7789.21	413.344
1018.1		8072.2		0	7788.52	7788.04	7788.52	283.679
1018		8072.03		0	7788.07	7787.77	7788.07	283.967
1017.9		8263.33		0	7787.68	7787.5	7787.68	475.653
1017.8		8015.43		0	7787.16	7787.05	7787.16	228.273
1017.7		7946.35		0	7786.9	7786.84	7786.9	159.449
1017.6		7928.96		0	7786.72	7786.68	7786.72	142.235
1017.5		8088.75		0	7786.57	7786.55	7786.57	302.177
1017.4		7997.48		0	7786.27	7786.26	7786.27	211.208
1017.3		7967.51		0	7786.07	7786.06	7786.07	181.438
1017.2		7863.12		0	7785.89	7785.89	7785.89	77.2234
1017.1		7888.38		0	7785.82	7785.82	7785.82	102.561
1017		7931.77		0	7785.72	7785.72	7785.72	146.048
1016.9		7970.56		0	7785.58	7785.58	7785.58	184.975
1016.8		7878.87		0	7785.41	7785.41	7785.41	93.4618
1016.7		7931.57		0	7785.32	7785.32	7785.32	146.252
1016.6		7785.18		0	7785.18	7785.18	7785.18	-9.27E-5
1016.5		8108.49		0	0	--	8108.49	-4.8E-5
1016.4		8107.45		0	0	--	8107.46	-2.46E-5
1016.3		7930.75		0	0	--	7930.75	-1.25E-5
1016.2		7781.12		0	0	--	7781.12	-6.27E-6
1016.1		7799.74		0	0	--	7799.74	-3.11E-6
1016		7762.47		0	0	--	7762.47	-1.53E-6
1015.9		7883.82		0	0	--	7883.82	-7.4E-7
1015.8		7837.87		0	0	--	7837.87	-3.55E-7
1015.7		7850.53		0	0	--	7850.53	-1.69E-7
1015.6		7760.37		0	0	--	7760.37	-7.92E-8
1015.5		7858.29		0	0	--	7858.29	-3.68E-8
1015.4		7854.49		0	0	--	7854.49	-1.69E-8
1015.3		7796.03		0	0	--	7796.03	-7.67E-9
1015.2		7890.96		0	0	--	7890.96	-3.44E-9
1015.1		7884.82		0	0	--	7884.82	-1.53E-9
1015		7821.06		0	0	--	7821.06	-6.71E-10
1014.9		7801.52		0	0	--	7801.52	-2.92E-10
1014.8		7693.96		0	0	--	7693.96	-1.26E-10
1014.7		7616.29		0	0	--	7616.29	-5.37E-11
1014.6		7653.01		0	0	--	7653.01	-2.27E-11
1014.5		7691.75		0	0	--	7691.75	-9.1E-12
1014.4		7728.5		0	0	--	7728.5	-3.64E-12
1014.3		7772.91		0	0	--	7772.91	-1.82E-12
1014.2		7892.21		0	0	--	7892.21	-9.1E-13
