# Supplementary material for: A porous metal-organic cage liquid for sustainable CO2 conversion reactions
Source: Nat Commun. 2023 Jun 7;14:3317. doi: 10.1038/s41467-023-39089-x (PMC10247695; doi:10.1038/s41467-023-39089-x)
Supplement: Supplementary file 5 — Source Data [file 41467_2023_39089_MOESM5_ESM.zip › DATA/Zn-cage.cif]

data_mo_zyh20210120zncage_0ma_a_sq
_audit_creation_date               2021-09-15
_audit_creation_method
;
Olex2 1.2
(compiled 2018.05.29 svn.r3508 for OlexSys, GUI svn.r5506)
;
_shelx_SHELXL_version_number       '2017/1'
_audit_contact_author_address      ?
_audit_contact_author_email        ?
_audit_contact_author_name         ''
_audit_contact_author_phone        ?
_publ_contact_author_id_orcid      ?
_publ_section_references
;
Dolomanov, O.V., Bourhis, L.J., Gildea, R.J, Howard, J.A.K. & Puschmann, H.
 (2009), J. Appl. Cryst. 42, 339-341.

Sheldrick, G.M. (2015). Acta Cryst. C71, 3-8.
;
_chemical_name_common              ?
_chemical_name_systematic          ?
_chemical_formula_moiety          
 '0.5(C256 H243.34 N16 O84 S16 Zn16), 2(C3 H7 N O), 0.5(C8 H12 N4)'
_chemical_formula_sum              'C137 H0.25 N11 O44 S8 Zn8'
_chemical_formula_weight           3283.17
_chemical_melting_point            ?
loop_
  _atom_type_symbol
  _atom_type_description
  _atom_type_scat_dispersion_real
  _atom_type_scat_dispersion_imag
  _atom_type_scat_source
 'C' 'C' 0.0033 0.0016 'International Tables Vol C Tables 4.2.6.8 and 6.1.1.4'
 'N' 'N' 0.0061 0.0033 'International Tables Vol C Tables 4.2.6.8 and 6.1.1.4'
 'O' 'O' 0.0106 0.0060 'International Tables Vol C Tables 4.2.6.8 and 6.1.1.4'
 'S' 'S' 0.1246 0.1234 'International Tables Vol C Tables 4.2.6.8 and 6.1.1.4'
 'Zn' 'Zn' 0.2839 1.4301 'International Tables Vol C Tables 4.2.6.8 and 6.1.1.4'
 'H' 'H' 0.0000 0.0000 'International Tables Vol C Tables 4.2.6.8 and 6.1.1.4'

_shelx_space_group_comment
;
The symmetry employed for this shelxl refinement is uniquely defined
by the following loop, which should always be used as a source of
symmetry information in preference to the above space-group names.
They are only intended as comments.
;
_space_group_crystal_system        'monoclinic'
_space_group_IT_number             12
_space_group_name_H-M_alt          'C 1 2/m 1'
_space_group_name_Hall             '-C 2y'
loop_
  _space_group_symop_operation_xyz
 'x, y, z'
 '-x, y, -z'
 'x+1/2, y+1/2, z'
 '-x+1/2, y+1/2, -z'
 '-x, -y, -z'
 'x, -y, z'
 '-x+1/2, -y+1/2, -z'
 'x+1/2, -y+1/2, z'

_cell_length_a                     36.156(2)
_cell_length_b                     23.354(2)
_cell_length_c                     26.4058(17)
_cell_angle_alpha                  90
_cell_angle_beta                   109.695(4)
_cell_angle_gamma                  90
_cell_volume                       20993(3)
_cell_formula_units_Z              4
_cell_measurement_reflns_used      9635
_cell_measurement_temperature      150(2)
_cell_measurement_theta_max        ?
_cell_measurement_theta_min        ?
_shelx_estimated_absorpt_T_max     ?
_shelx_estimated_absorpt_T_min     ?
_exptl_absorpt_coefficient_mu      1.036
_exptl_absorpt_correction_T_max    0.7456
_exptl_absorpt_correction_T_min    0.6356
_exptl_absorpt_correction_type     multi-scan
_exptl_absorpt_process_details
;
SADABS-2016/2 (Bruker,2016/2) was used for absorption correction.
wR2(int) was 0.1246 before and 0.0716 after correction.
The Ratio of minimum to maximum transmission is 0.8525.
The \l/2 correction factor is Not present.
;
_exptl_absorpt_special_details     ?
_exptl_crystal_colour              ?
_exptl_crystal_density_diffrn      1.039
_exptl_crystal_density_meas        ?
_exptl_crystal_density_method      ?
_exptl_crystal_description         ?
_exptl_crystal_F_000               6477
_exptl_crystal_size_max            ?
_exptl_crystal_size_mid            ?
_exptl_crystal_size_min            ?
_exptl_transmission_factor_max     ?
_exptl_transmission_factor_min     ?
_diffrn_reflns_av_R_equivalents    0.1142
_diffrn_reflns_av_unetI/netI       0.0462
_diffrn_reflns_Laue_measured_fraction_full  0.999
_diffrn_reflns_Laue_measured_fraction_max  0.997
_diffrn_reflns_limit_h_max         47
_diffrn_reflns_limit_h_min         -47
_diffrn_reflns_limit_k_max         30
_diffrn_reflns_limit_k_min         -30
_diffrn_reflns_limit_l_max         34
_diffrn_reflns_limit_l_min         -34
_diffrn_reflns_number              336592
_diffrn_reflns_point_group_measured_fraction_full  0.999
_diffrn_reflns_point_group_measured_fraction_max  0.997
_diffrn_reflns_theta_full          25.242
_diffrn_reflns_theta_max           27.591
_diffrn_reflns_theta_min           2.113
_diffrn_ambient_temperature        149.99
_diffrn_detector_area_resol_mean   ?
_diffrn_measured_fraction_theta_full  0.999
_diffrn_measured_fraction_theta_max  0.997
_diffrn_measurement_device_type    'Bruker APEX-II CCD'
_diffrn_measurement_method         '\f and \w scans'
_diffrn_radiation_type             MoK\a
_diffrn_radiation_wavelength       0.71073
_diffrn_source                     ?
_diffrn_standards_number           0
_reflns_Friedel_coverage           0.000
_reflns_Friedel_fraction_full      .
_reflns_Friedel_fraction_max       .
_reflns_number_gt                  17410
_reflns_number_total               24865
_reflns_special_details
;
 Reflections were merged by SHELXL according to the crystal
 class for the calculation of statistics and refinement.
 
 Structure factors included contributions from the .fab file.
 
 _reflns_Friedel_fraction is defined as the number of unique
 Friedel pairs measured divided by the number that would be
 possible theoretically, ignoring centric projections and
 systematic absences.
;
_reflns_threshold_expression       'I > 2\s(I)'
_computing_cell_refinement         'SAINT V8.38A (?, 2016)'
_computing_data_collection         ?
_computing_data_reduction          'SAINT V8.38A (?, 2016)'
_computing_molecular_graphics      'Olex2 (Dolomanov et al., 2009)'
_computing_publication_material    'Olex2 (Dolomanov et al., 2009)'
_computing_structure_refinement    'ShelXL (Sheldrick, 2015)'
_computing_structure_solution      'SHELXT 2014/5 (Sheldrick, 2014)'
_refine_diff_density_max           2.925
_refine_diff_density_min           -2.638
_refine_diff_density_rms           0.146
_refine_ls_extinction_coef         .
_refine_ls_extinction_method       none
_refine_ls_goodness_of_fit_ref     1.061
_refine_ls_hydrogen_treatment      constr
_refine_ls_matrix_type             full
_refine_ls_number_parameters       704
_refine_ls_number_reflns           24865
_refine_ls_number_restraints       0
_refine_ls_R_factor_all            0.1333
_refine_ls_R_factor_gt             0.0932
_refine_ls_restrained_S_all        1.061
_refine_ls_shift/su_max            0.001
_refine_ls_shift/su_mean           0.000
_refine_ls_structure_factor_coef   Fsqd
_refine_ls_weighting_details      
 'w=1/[\s^2^(Fo^2^)+(0.1096P)^2^+345.5836P] where P=(Fo^2^+2Fc^2^)/3'
_refine_ls_weighting_scheme        calc
_refine_ls_wR_factor_gt            0.2412
_refine_ls_wR_factor_ref           0.2803
_refine_special_details            ?
_olex2_refinement_description
;
1. Fixed Uiso
 At 1.2 times of:
  All C(H) groups, All C(H,H) groups
 At 1.5 times of:
  All C(H,H,H) groups, All C(H,H,H,H,H,H) groups
2. Uiso/Uaniso restraints and constraints
Uanis(C02D) = Uanis(C030) = Uanis(C034) = Uanis(C02O) = Uanis(C020) =
Uanis(C023) = Uanis(C14) = Uanis(C23) = Uanis(C25) = Uanis(C50)
Uanis(C8) = Uanis(C0AA) = Uanis(C15) = Uanis(C24) = Uanis(C017) = Uanis(C021) =
Uanis(C02M) = Uanis(C02K) = Uanis(C025) = Uanis(C01N)
Uanis(C02A) = Uanis(C02Z) = Uanis(C02U) = Uanis(C032) = Uanis(C039) =
Uanis(C01I) = Uanis(C022) = Uanis(C019) = Uanis(C016) = Uanis(C01V)
Uanis(N027) = Uanis(C2AA) = Uanis(N1AA) = Uanis(C19) = Uanis(C16)
Uanis(N01Y) = Uanis(C02Y) = Uanis(N02J) = Uanis(C02S) = Uanis(C02V)
Uanis(N01Y) = Uanis(C02Y) = Uanis(N02J) = Uanis(C02S) = Uanis(C02V) =
Uanis(C1AA)
Uanis(N027) = Uanis(C2AA) = Uanis(N1AA) = Uanis(C19) = Uanis(C16) = Uanis(C4)
Uanis(C8) = Uanis(C0AA) = Uanis(C15) = Uanis(C24) = Uanis(C0AB) = Uanis(C15A) =
Uanis(C8A)
Uanis(C02K) = Uanis(C02L) = Uanis(C8) = Uanis(C0AA) = Uanis(C15) = Uanis(C24) =
Uanis(C0AB) = Uanis(C15A) = Uanis(C8A)
Uanis(C0) = Uanis(C3AA) = Uanis(C032) = Uanis(C02Z) = Uanis(C02U) = Uanis(C039)
Uanis(N1) = Uanis(C2) = Uanis(C1)
Uanis(C3) = Uanis(C5AA) = Uanis(N4AA) = Uanis(N1) = Uanis(C1) = Uanis(C2)
3. Others
 Sof(H02A)=Sof(H02B)=Sof(C02L)=Sof(H02W)=Sof(C0AB)=Sof(C15A)=Sof(H15D)=
 Sof(H15E)=Sof(H15F)=1-FVAR(1)
 Sof(H02M)=Sof(C02K)=Sof(H02K)=Sof(H025)=Sof(C0AA)=Sof(C15)=Sof(H15A)=
 Sof(H15B)=Sof(H15C)=FVAR(1)
 Sof(C8A)=Sof(H8AA)=Sof(H8AB)=Sof(H8AC)=1-FVAR(2)
 Sof(C8)=Sof(H8A)=Sof(H8B)=Sof(H8C)=FVAR(2)
 Sof(H02F)=Sof(H02H)=Sof(H02G)=Sof(C3AA)=1-FVAR(3)
 Sof(H02C)=Sof(H02D)=Sof(H02E)=Sof(C02U)=Sof(H03A)=Sof(H03C)=Sof(H03B)=FVAR(3)
 Sof(H25A)=Sof(H25B)=Sof(H25C)=Sof(C14A)=1-FVAR(4)
 Sof(C14)=FVAR(4)
 Sof(C0)=Sof(H0A)=Sof(H0B)=Sof(H0C)=1-FVAR(5)
 Sof(C039)=FVAR(5)
 Fixed Sof: H2A(0.5) H2B(0.5) H2C(0.5)
4.a :
 N01Y(C02Y,N02J,C02S,C02V), N027(C2AA,N1AA,C19,C16)
4.b Ternary CH refined with riding coordinates:
 C02K(H02K), C02L(H02W)
4.c Aromatic/amide H refined with riding coordinates:
 C01A(H01A), C01X(H01X), C028(H028), C01K(H01K), C01L(H01L), C015(H015),
 C01T(H01T), C01Z(H01Z), C022(H022), C01V(H01V), C02M(H02M), C02M(H02A),
 C025(H025), C025(H02B), C02Y(H02Y), C02S(H02S), C02V(H02V), C030(H030),
 C02O(H02O), C02I(H02X), C2AA(H2AA), C19(H19), C16(H16), C1(H1), C5AA(H5AA),
 C3(H3)
4.d Fitted hexagon refined as free rotating group:
 C01A(C01C,C01X,C029,C028,C01R), C01F(C01K,C01P,C01L,C018,C013), C01G(C015,
 C01M,C01T,C024,C01Z), C01I(C022,C02A,C01V,C019,C016), C01N(C017,C021,C02M,C02K,
 C025), C02D(C030,C034,C02O,C020,C023)
4.e Idealised Me refined as rotating group:
 C02Z(H02F,H02H,H02G), C02Z(H02C,H02D,H02E), C02C(H02I,H02J,H02L), C02H(H02N,
 H02P,H02Q), C02P(H02Z,H,HA), C02R(H02,HB,HC), C026(H02R,H02T,H02U), C032(H03A,
 H03C,H03B), C039(H03D,H03E,H03F), C23(H23A,H23B,H23C), C25(H25A,H25B,H25C),
 C50(H50A,H50B,H50C), C8(H8A,H8B,H8C), C15(H15A,H15B,H15C), C24(H24A,H24B,H24C),
  C1AA(H1AA,H1AB,H1AC), C4(H4B,H4C,H4A), C15A(H15D,H15E,H15F), C8A(H8AA,H8AB,
 H8AC), C0(H0A,H0B,H0C), C2(H2A,H2B,H2C)
;
_atom_sites_solution_hydrogens     geom
_atom_sites_solution_primary       ?
_atom_sites_solution_secondary     ?
loop_
  _atom_site_label
  _atom_site_type_symbol
  _atom_site_fract_x
  _atom_site_fract_y
  _atom_site_fract_z
  _atom_site_U_iso_or_equiv
  _atom_site_adp_type
  _atom_site_occupancy
  _atom_site_site_symmetry_order
  _atom_site_calc_flag
  _atom_site_refinement_flags_posn
  _atom_site_refinement_flags_adp
  _atom_site_refinement_flags_occupancy
  _atom_site_disorder_assembly
  _atom_site_disorder_group
 Zn01 Zn 0.33042(3) 0.500000 0.61927(3) 0.0261(2) Uani 1 2 d S T P . .
 Zn02 Zn 0.61873(2) 0.40642(3) 0.31409(2) 0.02714(16) Uani 1 1 d . . . . .
 Zn03 Zn 0.56699(3) 0.500000 0.24619(4) 0.0284(2) Uani 1 2 d S T P . .
 Zn04 Zn 0.33962(3) 0.500000 0.20014(4) 0.0335(2) Uani 1 2 d S T P . .
 Zn05 Zn 0.30670(2) 0.40673(4) 0.25305(3) 0.03653(19) Uani 1 1 d . . . . .
 Zn06 Zn 0.27599(3) 0.500000 0.30705(4) 0.0377(3) Uani 1 2 d S T P . .
 S07 S 0.75613(6) 0.500000 0.38123(8) 0.0294(4) Uani 1 2 d S T P . .
 S08 S 0.56369(6) 0.500000 0.12639(8) 0.0327(5) Uani 1 2 d S T P . .
 S09 S 0.66041(5) 0.32961(7) 0.25295(6) 0.0327(3) Uani 1 1 d . . . . .
 S0A S 0.30367(6) 0.500000 0.07414(8) 0.0371(5) Uani 1 2 d S T P . .
 S0C S 0.18482(8) 0.500000 0.27734(11) 0.0598(8) Uani 1 2 d S T P . .
 O0L O 0.79768(18) 0.500000 0.4093(3) 0.0393(14) Uani 1 2 d S T P . .
 O0M O 0.30826(19) 0.500000 0.0222(2) 0.0403(15) Uani 1 2 d S T P . .
 O0O O 0.67062(14) 0.2741(2) 0.23787(18) 0.0417(11) Uani 1 1 d . . . . .
 S00B S 0.24189(5) 0.33080(10) 0.17329(6) 0.0496(5) Uani 1 1 d . . . . .
 O00D O 0.39040(16) 0.500000 0.6729(2) 0.0264(11) Uani 1 2 d S T P . .
 O00E O 0.60421(12) 0.43488(19) 0.23402(14) 0.0301(9) Uani 1 1 d . . . . .
 O00F O 0.67660(11) 0.43580(18) 0.32890(15) 0.0292(8) Uani 1 1 d . . . . .
 O00G O 0.33986(17) 0.500000 0.1205(2) 0.0319(13) Uani 1 2 d S T P . .
 O00H O 0.63643(13) 0.32971(18) 0.28725(16) 0.0331(9) Uani 1 1 d . . . . .
 O00I O 0.29527(12) 0.4353(2) 0.17330(15) 0.0351(10) Uani 1 1 d . . . . .
 O00J O 0.73128(17) 0.500000 0.4142(2) 0.0308(12) Uani 1 2 d S T P . .
 O00K O 0.38476(13) 0.4430(2) 0.22210(18) 0.0421(11) Uani 1 1 d . . . . .
 O00N O 0.32147(18) 0.500000 0.2701(2) 0.0370(14) Uani 1 2 d S T P . .
 O00P O 0.33223(15) 0.4427(2) 0.56308(17) 0.0417(11) Uani 1 1 d . . . . .
 O00Q O 0.54059(17) 0.500000 0.1621(2) 0.0384(15) Uani 1 2 d S T P . .
 O00R O 0.36756(14) 0.3712(2) 0.61159(16) 0.0403(11) Uani 1 1 d . . . . .
 O00S O 0.52688(12) 0.4422(2) 0.25304(19) 0.0401(10) Uani 1 1 d . . . . .
 O00T O 0.27883(13) 0.3303(2) 0.21782(17) 0.0445(12) Uani 1 1 d . . . . .
 O00U O 0.29701(16) 0.4430(2) 0.36746(17) 0.0460(12) Uani 1 1 d . . . . .
 O00V O 0.56473(13) 0.3739(2) 0.30349(18) 0.0400(10) Uani 1 1 d . . . . .
 O00W O 0.54210(19) 0.500000 0.0694(2) 0.0453(17) Uani 1 2 d S T P . .
 O00X O 0.31843(15) 0.3724(2) 0.32744(17) 0.0473(12) Uani 1 1 d . . . . .
 O00Y O 0.35976(13) 0.3742(2) 0.26012(19) 0.0437(11) Uani 1 1 d . . . . .
 O00Z O 0.25091(13) 0.4355(3) 0.24915(18) 0.0565(16) Uani 1 1 d . . . . .
 O011 O 0.22577(16) 0.2755(3) 0.1537(2) 0.0568(15) Uani 1 1 d . . . . .
 O012 O 0.2226(2) 0.500000 0.3219(3) 0.076(3) Uani 1 2 d S T P . .
 C01A C 0.33036(15) 0.39311(14) 0.46782(15) 0.0375(14) Uani 1 1 d . . . . .
 H01A H 0.321099 0.431290 0.466894 0.045 Uiso 1 1 calc R . . . .
 C01C C 0.34528(16) 0.36439(17) 0.51660(12) 0.0404(15) Uani 1 1 d G . . . .
 C01X C 0.35883(18) 0.30852(17) 0.51795(14) 0.052(2) Uani 1 1 d G . . . .
 H01X H 0.369021 0.288889 0.551296 0.062 Uiso 1 1 calc R . . . .
 C029 C 0.35746(19) 0.28136(16) 0.47051(18) 0.064(2) Uani 1 1 d G . . . .
 C028 C 0.34254(18) 0.31008(19) 0.42172(14) 0.056(2) Uani 1 1 d G . . . .
 H028 H 0.341607 0.291523 0.389299 0.068 Uiso 1 1 calc R . . . .
 C01R C 0.32899(15) 0.36595(18) 0.42037(11) 0.0440(16) Uani 1 1 d G . . . .
 N01B N 0.3743(2) 0.2900(4) 0.1507(3) 0.071(2) Uani 1 1 d . . . . .
 C01F C 0.70387(9) 0.36700(17) 0.28382(16) 0.0356(13) Uani 1 1 d . . . . .
 C01K C 0.73554(12) 0.34698(16) 0.27030(17) 0.0430(16) Uani 1 1 d G . . . .
 H01K H 0.732346 0.314995 0.246987 0.052 Uiso 1 1 calc R . . . .
 C01P C 0.77189(10) 0.37377(19) 0.29091(18) 0.0436(16) Uani 1 1 d G . . . .
 C01L C 0.77656(9) 0.42057(18) 0.32502(17) 0.0398(14) Uani 1 1 d G . . . .
 H01L H 0.801400 0.438871 0.339106 0.048 Uiso 1 1 calc R . . . .
 C018 C 0.74489(10) 0.44058(14) 0.33854(15) 0.0296(12) Uani 1 1 d G . . . .
 C013 C 0.70855(9) 0.41380(16) 0.31793(15) 0.0255(11) Uani 1 1 d G . . . .
 C01G C 0.49590(9) 0.36749(19) 0.28200(19) 0.0405(15) Uani 1 1 d . . . . .
 C015 C 0.45969(11) 0.39489(15) 0.26317(17) 0.0348(13) Uani 1 1 d G . . . .
 H015 H 0.457597 0.431681 0.247090 0.042 Uiso 1 1 calc R . . . .
 C01M C 0.42655(9) 0.36847(18) 0.26787(18) 0.0387(14) Uani 1 1 d G . . . .
 C01T C 0.42962(10) 0.31465(19) 0.2914(2) 0.0468(17) Uani 1 1 d G . . . .
 H01T H 0.406972 0.296590 0.294609 0.056 Uiso 1 1 calc R . . . .
 C024 C 0.46583(13) 0.28724(17) 0.3102(2) 0.057(2) Uani 1 1 d G . . . .
 C01Z C 0.49897(10) 0.31366(19) 0.3055(2) 0.0535(19) Uani 1 1 d G . . . .
 H01Z H 0.523719 0.294929 0.318399 0.064 Uiso 1 1 calc R . . . .
 C01I C 0.63643(18) 0.3676(2) 0.19416(15) 0.0590(7) Uani 1 1 d . . . . .
 C022 C 0.64420(17) 0.3475(2) 0.14922(19) 0.0590(7) Uani 1 1 d G . . . .
 H022 H 0.661096 0.315541 0.152355 0.071 Uiso 1 1 calc R . . . .
 C02A C 0.62724(18) 0.3741(2) 0.09970(16) 0.0590(7) Uani 1 1 d G . . . .
 C01V C 0.60251(18) 0.4208(2) 0.09511(15) 0.0590(7) Uani 1 1 d G . . . .
 H01V H 0.590916 0.439020 0.061264 0.071 Uiso 1 1 calc R . . . .
 C019 C 0.59474(17) 0.4409(2) 0.14005(19) 0.0590(7) Uani 1 1 d G . . . .
 C016 C 0.61170(18) 0.4143(2) 0.18957(16) 0.0590(7) Uani 1 1 d G . . . .
 C01N C 0.20677(13) 0.3680(2) 0.1923(3) 0.0656(9) Uani 1 1 d . . . . .
 C017 C 0.21388(11) 0.4153(3) 0.2262(3) 0.0656(9) Uani 1 1 d G . . . .
 C021 C 0.18308(15) 0.4411(2) 0.2379(2) 0.0656(9) Uani 1 1 d G . . . .
 C02M C 0.14515(13) 0.4197(3) 0.2156(3) 0.0656(9) Uani 1 1 d G . . . .
 H02M H 0.124096 0.437403 0.223615 0.079 Uiso 0.653(11) 1 calc R . . A 1
 H02A H 0.124909 0.428192 0.229898 0.079 Uiso 0.347(11) 1 calc R . . A 2
 C02K C 0.13803(12) 0.3725(3) 0.1817(3) 0.0656(9) Uani 0.653(11) 1 d G . . A 1
 H02K H 0.130468 0.396677 0.148478 0.079 Uiso 0.653(11) 1 calc R . . A 1
 C025 C 0.16884(16) 0.3466(2) 0.1700(3) 0.0656(9) Uani 1 1 d G . . . .
 H025 H 0.163978 0.314364 0.146764 0.079 Uiso 0.653(11) 1 calc R . . A 1
 H02B H 0.166120 0.306819 0.162313 0.079 Uiso 0.347(11) 1 calc R . . A 2
 O01O O 0.1508(3) 0.500000 0.2936(4) 0.111(5) Uani 1 2 d S T P . .
 C01Q C 0.3136(2) 0.3969(3) 0.3676(2) 0.0404(15) Uani 1 1 d . . . . .
 C01U C 0.8071(2) 0.3500(4) 0.2729(3) 0.0517(18) Uani 1 1 d . . . . .
 N01Y N 0.4683(2) 0.2321(3) 0.3347(4) 0.1040(17) Uani 1 1 d . . . . .
 C02Y C 0.4977(2) 0.2153(3) 0.3780(4) 0.1040(17) Uani 1 1 d G . . . .
 H02Y H 0.520043 0.237489 0.397294 0.125 Uiso 1 1 calc R . . . .
 N02J N 0.4902(2) 0.1620(3) 0.3897(4) 0.1040(17) Uani 1 1 d G . . . .
 C02S C 0.4562(2) 0.1459(3) 0.3535(4) 0.1040(17) Uani 1 1 d G . . . .
 H02S H 0.443773 0.109779 0.352227 0.125 Uiso 1 1 calc R . . . .
 C02V C 0.4427(2) 0.1892(3) 0.3195(4) 0.1040(17) Uani 1 1 d G . . . .
 H02V H 0.418916 0.189454 0.289670 0.125 Uiso 1 1 calc R . . . .
 C01D C 0.3490(2) 0.3954(3) 0.5680(2) 0.0358(14) Uani 1 1 d . . . . .
 C01E C 0.53202(18) 0.3979(3) 0.2791(2) 0.0351(13) Uani 1 1 d . . . . .
 C01H C 0.38729(17) 0.3980(3) 0.2488(2) 0.0341(13) Uani 1 1 d . . . . .
 C02Z C 0.6366(3) 0.3963(4) 0.0111(3) 0.0590(7) Uani 1 1 d . . . . .
 H02F H 0.648540 0.382931 -0.014955 0.088 Uiso 0.408(19) 1 calc GR . . B 2
 H02H H 0.645006 0.435704 0.021804 0.088 Uiso 0.408(19) 1 calc GR . . B 2
 H02G H 0.607904 0.395133 -0.005206 0.088 Uiso 0.408(19) 1 calc GR . . B 2
 H02C H 0.664023 0.408320 0.027428 0.088 Uiso 0.592(19) 1 calc GR . . B 1
 H02D H 0.619232 0.428344 0.011790 0.088 Uiso 0.592(19) 1 calc GR . . B 1
 H02E H 0.631728 0.384519 -0.026160 0.088 Uiso 0.592(19) 1 calc GR . . B 1
 O02B O 0.3814(3) 0.2131(5) 0.2066(4) 0.120(4) Uani 1 1 d . . . . .
 C02C C 0.8190(3) 0.2914(4) 0.2981(4) 0.069(2) Uani 1 1 d . . . . .
 H02I H 0.825851 0.294313 0.337254 0.103 Uiso 1 1 calc GR . . . .
 H02J H 0.841790 0.277469 0.289574 0.103 Uiso 1 1 calc GR . . . .
 H02L H 0.797085 0.264635 0.283869 0.103 Uiso 1 1 calc GR . . . .
 C02D C 0.2479(3) 0.3690(4) 0.11968(19) 0.120(2) Uani 1 1 d . . . . .
 C030 C 0.2251(3) 0.3488(4) 0.0693(2) 0.120(2) Uani 1 1 d G . . . .
 H030 H 0.207854 0.317259 0.066512 0.144 Uiso 1 1 calc R . . . .
 C034 C 0.2274(3) 0.3746(4) 0.02310(17) 0.120(2) Uani 1 1 d G . . . .
 C02O C 0.2526(3) 0.4207(4) 0.02723(19) 0.120(2) Uani 1 1 d G . . . .
 H02O H 0.254182 0.438404 -0.004368 0.144 Uiso 1 1 calc R . . . .
 C020 C 0.2754(3) 0.4410(4) 0.0776(2) 0.120(2) Uani 1 1 d G . . . .
 C023 C 0.2730(3) 0.4151(4) 0.12380(18) 0.120(2) Uani 1 1 d G . . . .
 C02H C 0.7939(3) 0.3446(5) 0.2122(4) 0.074(3) Uani 1 1 d . . . . .
 H02N H 0.771703 0.317951 0.199902 0.111 Uiso 1 1 calc GR . . . .
 H02P H 0.815623 0.330253 0.201493 0.111 Uiso 1 1 calc GR . . . .
 H02Q H 0.785684 0.382279 0.195808 0.111 Uiso 1 1 calc GR . . . .
 C02I C 0.3622(4) 0.2566(6) 0.1819(4) 0.093(4) Uani 1 1 d . . . . .
 H02X H 0.337797 0.265281 0.186391 0.112 Uiso 1 1 calc R . . . .
 C02P C 0.3505(4) 0.3372(7) 0.1241(4) 0.100(4) Uani 1 1 d . . . . .
 H02Z H 0.326192 0.337645 0.132659 0.149 Uiso 1 1 calc GR . . . .
 H H 0.344209 0.333258 0.085130 0.149 Uiso 1 1 calc GR . . . .
 HA H 0.364884 0.373041 0.136199 0.149 Uiso 1 1 calc GR . . . .
 C02R C 0.4104(4) 0.2842(9) 0.1424(6) 0.133(6) Uani 1 1 d . . . . .
 H02 H 0.428161 0.260811 0.171192 0.200 Uiso 1 1 calc GR . . . .
 HB H 0.422044 0.322121 0.142475 0.200 Uiso 1 1 calc GR . . . .
 HC H 0.406252 0.265600 0.107628 0.200 Uiso 1 1 calc GR . . . .
 C02U C 0.6279(6) 0.3427(8) 0.0450(6) 0.0590(7) Uani 0.592(19) 1 d . . . B 1
 C026 C 0.8423(2) 0.3902(4) 0.2909(4) 0.065(2) Uani 1 1 d . . . . .
 H02R H 0.833934 0.428950 0.277685 0.098 Uiso 1 1 calc GR . . . .
 H02T H 0.862368 0.376941 0.276197 0.098 Uiso 1 1 calc GR . . . .
 H02U H 0.853297 0.390640 0.330230 0.098 Uiso 1 1 calc GR . . . .
 N027 N 0.3690(3) 0.2246(3) 0.4696(4) 0.142(3) Uani 1 1 d . . . . .
 C2AA C 0.3559(3) 0.1813(4) 0.4933(4) 0.142(3) Uani 1 1 d G . . . .
 H2AA H 0.338791 0.185076 0.513677 0.170 Uiso 1 1 calc R . . . .
 N1AA N 0.3714(3) 0.1316(3) 0.4828(4) 0.142(3) Uani 1 1 d G . . . .
 C19 C 0.3941(3) 0.1442(4) 0.4526(4) 0.142(3) Uani 1 1 d G . . . .
 H19 H 0.408550 0.117461 0.439476 0.170 Uiso 1 1 calc R . . . .
 C16 C 0.3927(4) 0.2016(4) 0.4444(4) 0.142(3) Uani 1 1 d G . . . .
 H16 H 0.405900 0.222163 0.424626 0.170 Uiso 1 1 calc R . . . .
 C032 C 0.6533(3) 0.2977(4) 0.0547(3) 0.0590(7) Uani 1 1 d . . . . .
 H03A H 0.642983 0.265969 0.070201 0.088 Uiso 0.592(19) 1 calc GR . . B 1
 H03C H 0.678888 0.309520 0.079926 0.088 Uiso 0.592(19) 1 calc GR . . B 1
 H03B H 0.656346 0.285315 0.020839 0.088 Uiso 0.592(19) 1 calc GR . . B 1
 C039 C 0.5917(4) 0.3176(6) 0.0117(5) 0.0590(7) Uani 0.623(13) 1 d . . . B 1
 H03D H 0.595563 0.299619 -0.019624 0.088 Uiso 1 1 calc GR . . B .
 H03E H 0.571559 0.347467 -0.000294 0.088 Uiso 1 1 calc GR . . B .
 H03F H 0.583215 0.288674 0.032349 0.088 Uiso 1 1 calc GR . . B .
 C14 C 0.2094(7) 0.3304(15) -0.0358(6) 0.120(2) Uani 0.69(3) 1 d . . . C 1
 C23 C 0.1913(4) 0.3944(7) -0.0747(4) 0.120(2) Uani 1 1 d . . . . .
 H23A H 0.218361 0.393447 -0.074680 0.181 Uiso 1 1 calc GR . . C .
 H23B H 0.181904 0.434079 -0.078357 0.181 Uiso 1 1 calc GR . . C .
 H23C H 0.174459 0.371624 -0.104808 0.181 Uiso 1 1 calc GR . . C .
 C25 C 0.1638(4) 0.3257(7) -0.0353(4) 0.120(2) Uani 1 1 d . . . . .
 H25A H 0.179197 0.293164 -0.015791 0.181 Uiso 0.31(3) 1 calc GR . . C 2
 H25B H 0.150436 0.314938 -0.072965 0.181 Uiso 0.31(3) 1 calc GR . . C 2
 H25C H 0.144191 0.336447 -0.018871 0.181 Uiso 0.31(3) 1 calc GR . . C 2
 C50 C 0.2332(4) 0.3245(7) -0.0627(4) 0.120(2) Uani 1 1 d . . . . .
 H50A H 0.227102 0.289083 -0.083732 0.181 Uiso 1 1 calc GR . . C .
 H50B H 0.260328 0.322932 -0.037707 0.181 Uiso 1 1 calc GR . . C .
 H50C H 0.230350 0.357228 -0.087029 0.181 Uiso 1 1 calc GR . . C .
 C8 C 0.0908(3) 0.2983(6) 0.1307(6) 0.0656(9) Uani 0.729(18) 1 d . . . A 1
 H8A H 0.102155 0.309355 0.103270 0.098 Uiso 0.729(18) 1 calc GR . . A 1
 H8B H 0.063079 0.288246 0.113288 0.098 Uiso 0.729(18) 1 calc GR . . A 1
 H8C H 0.105062 0.265298 0.150878 0.098 Uiso 0.729(18) 1 calc GR . . A 1
 C0AA C 0.0939(4) 0.3463(6) 0.1676(7) 0.0656(9) Uani 0.653(11) 1 d . . . A 1
 C15 C 0.0637(4) 0.3938(7) 0.1445(7) 0.0656(9) Uani 0.653(11) 1 d . . . A 1
 H15A H 0.064058 0.420650 0.173237 0.098 Uiso 0.653(11) 1 calc GR . . A 1
 H15B H 0.037446 0.376954 0.129295 0.098 Uiso 0.653(11) 1 calc GR . . A 1
 H15C H 0.070237 0.414337 0.116268 0.098 Uiso 0.653(11) 1 calc GR . . A 1
 C24 C 0.0872(2) 0.3229(4) 0.2171(4) 0.0656(9) Uani 1 1 d . . . . .
 H24A H 0.059179 0.314782 0.208871 0.098 Uiso 1 1 calc GR . . A .
 H24B H 0.095747 0.351139 0.246158 0.098 Uiso 1 1 calc GR . . A .
 H24C H 0.102301 0.287493 0.228375 0.098 Uiso 1 1 calc GR . . A .
 C1AA C 0.5145(3) 0.1270(5) 0.4344(6) 0.1040(17) Uani 1 1 d . . . . .
 H1AA H 0.522159 0.091761 0.420300 0.156 Uiso 1 1 calc GR . . . .
 H1AB H 0.499628 0.117324 0.458050 0.156 Uiso 1 1 calc GR . . . .
 H1AC H 0.538176 0.148462 0.454742 0.156 Uiso 1 1 calc GR . . . .
 C4 C 0.3658(5) 0.0739(5) 0.5016(6) 0.142(3) Uani 1 1 d . . . . .
 H4B H 0.389006 0.063227 0.532150 0.213 Uiso 1 1 calc GR . . . .
 H4C H 0.362158 0.046300 0.472317 0.213 Uiso 1 1 calc GR . . . .
 H4A H 0.342572 0.073681 0.512766 0.213 Uiso 1 1 calc GR . . . .
 C02L C 0.1376(7) 0.3759(12) 0.1590(13) 0.0656(9) Uani 0.347(11) 1 d . . . A 2
 H02W H 0.141343 0.403963 0.132599 0.079 Uiso 0.347(11) 1 calc R . . A 2
 C0AB C 0.0955(7) 0.3554(12) 0.1295(13) 0.0656(9) Uani 0.347(11) 1 d . . . A 2
 C15A C 0.0692(7) 0.4039(13) 0.1183(14) 0.0656(9) Uani 0.347(11) 1 d . . . A 2
 H15D H 0.071867 0.423934 0.152013 0.098 Uiso 0.347(11) 1 calc GR . . A 2
 H15E H 0.042107 0.390642 0.101755 0.098 Uiso 0.347(11) 1 calc GR . . A 2
 H15F H 0.075868 0.430156 0.093726 0.098 Uiso 0.347(11) 1 calc GR . . A 2
 C8A C 0.0936(9) 0.3115(16) 0.0990(17) 0.0656(9) Uani 0.271(18) 1 d . . . A 2
 H8AA H 0.066081 0.300450 0.081597 0.098 Uiso 0.271(18) 1 calc GR . . A 2
 H8AB H 0.108110 0.279505 0.120847 0.098 Uiso 0.271(18) 1 calc GR . . A 2
 H8AC H 0.105223 0.321077 0.071481 0.098 Uiso 0.271(18) 1 calc GR . . A 2
 C3AA C 0.6475(8) 0.3636(11) 0.0531(8) 0.0590(7) Uani 0.408(19) 1 d . . . B 2
 C14A C 0.1901(9) 0.3747(17) -0.0328(8) 0.062(12) Uani 0.31(3) 1 d . . . C 2
 C0 C 0.6947(7) 0.3669(10) 0.0710(8) 0.0590(7) Uani 0.377(13) 1 d . . . B 2
 H0A H 0.704660 0.332547 0.058569 0.088 Uiso 0.377(13) 1 calc GR . . B 2
 H0B H 0.705956 0.369328 0.110275 0.088 Uiso 0.377(13) 1 calc GR . . B 2
 H0C H 0.702252 0.400925 0.055000 0.088 Uiso 0.377(13) 1 calc GR . . B 2
 N1 N 0.2713(6) 0.500000 0.8359(8) 0.128(3) Uani 1 2 d S T P . .
 C2 C 0.2979(6) 0.500000 0.8063(10) 0.128(3) Uani 1 2 d S T P . .
 H2A H 0.284934 0.516378 0.770551 0.192 Uiso 0.5 1 calc GR . . D -1
 H2B H 0.306049 0.460623 0.802663 0.192 Uiso 0.5 1 calc GR . . D -1
 H2C H 0.321086 0.522999 0.825530 0.192 Uiso 0.5 1 calc GR . . D -1
 C1 C 0.2346(7) 0.500000 0.8086(11) 0.128(3) Uani 1 2 d S T P . .
 H1 H 0.226206 0.500000 0.770411 0.154 Uiso 1 2 calc RS T P . .
 C5AA C 0.2093(7) 0.500000 0.8325(10) 0.128(3) Uani 1 2 d S T P . .
 H5AA H 0.181480 0.500000 0.816944 0.154 Uiso 1 2 calc RS T P . .
 N4AA N 0.2377(5) 0.500000 0.8998(8) 0.128(3) Uani 1 2 d S T P . .
 C3 C 0.2729(7) 0.500000 0.8896(11) 0.128(3) Uani 1 2 d S T P . .
 H3 H 0.297374 0.500000 0.918251 0.154 Uiso 1 2 calc RS T P . .

loop_
  _atom_site_aniso_label
  _atom_site_aniso_U_11
  _atom_site_aniso_U_22
  _atom_site_aniso_U_33
  _atom_site_aniso_U_23
  _atom_site_aniso_U_13
  _atom_site_aniso_U_12
 Zn01 0.0313(5) 0.0292(5) 0.0182(4) 0.000 0.0088(3) 0.000
 Zn02 0.0265(3) 0.0370(4) 0.0185(3) -0.0014(3) 0.0084(2) -0.0009(3)
 Zn03 0.0242(4) 0.0392(5) 0.0234(4) 0.000 0.0100(3) 0.000
 Zn04 0.0237(5) 0.0562(7) 0.0215(4) 0.000 0.0088(4) 0.000
 Zn05 0.0277(3) 0.0661(5) 0.0183(3) -0.0059(3) 0.0111(3) -0.0089(3)
 Zn06 0.0339(5) 0.0622(7) 0.0187(4) 0.000 0.0111(4) 0.000
 S07 0.0302(10) 0.0327(10) 0.0232(9) 0.000 0.0060(7) 0.000
 S08 0.0271(10) 0.0499(13) 0.0193(9) 0.000 0.0054(7) 0.000
 S09 0.0377(8) 0.0340(8) 0.0258(7) -0.0068(6) 0.0098(6) 0.0018(6)
 S0A 0.0300(10) 0.0637(15) 0.0217(9) 0.000 0.0140(8) 0.000
 S0C 0.0350(13) 0.116(3) 0.0373(13) 0.000 0.0234(11) 0.000
 O0L 0.026(3) 0.051(4) 0.035(3) 0.000 0.003(2) 0.000
 O0M 0.044(4) 0.056(4) 0.025(3) 0.000 0.017(3) 0.000
 O0O 0.048(3) 0.037(2) 0.038(2) -0.0081(19) 0.010(2) 0.004(2)
 S00B 0.0435(9) 0.0836(14) 0.0235(7) -0.0045(8) 0.0136(6) -0.0291(9)
 O00D 0.028(3) 0.033(3) 0.019(2) 0.000 0.009(2) 0.000
 O00E 0.031(2) 0.043(2) 0.0166(17) -0.0020(16) 0.0085(15) 0.0046(18)
 O00F 0.029(2) 0.037(2) 0.0221(18) -0.0055(16) 0.0091(15) -0.0001(17)
 O00G 0.028(3) 0.045(3) 0.026(3) 0.000 0.014(2) 0.000
 O00H 0.039(2) 0.034(2) 0.028(2) -0.0005(17) 0.0138(17) -0.0005(18)
 O00I 0.030(2) 0.057(3) 0.0192(18) 0.0003(18) 0.0095(16) -0.0004(19)
 O00J 0.032(3) 0.035(3) 0.023(3) 0.000 0.006(2) 0.000
 O00K 0.033(2) 0.058(3) 0.038(2) 0.010(2) 0.0149(19) -0.001(2)
 O00N 0.031(3) 0.061(4) 0.023(3) 0.000 0.014(2) 0.000
 O00P 0.065(3) 0.037(2) 0.024(2) 0.0015(18) 0.015(2) 0.012(2)
 O00Q 0.026(3) 0.065(4) 0.023(3) 0.000 0.007(2) 0.000
 O00R 0.056(3) 0.043(3) 0.0201(19) -0.0008(18) 0.0110(19) 0.011(2)
 O00S 0.028(2) 0.051(3) 0.042(2) 0.007(2) 0.0126(19) -0.002(2)
 O00T 0.037(2) 0.070(3) 0.028(2) -0.010(2) 0.0114(18) -0.016(2)
 O00U 0.068(3) 0.046(3) 0.025(2) -0.0023(19) 0.016(2) -0.007(2)
 O00V 0.029(2) 0.052(3) 0.037(2) 0.002(2) 0.0097(18) 0.000(2)
 O00W 0.037(3) 0.074(5) 0.019(3) 0.000 0.002(2) 0.000
 O00X 0.058(3) 0.066(3) 0.023(2) -0.008(2) 0.020(2) -0.005(3)
 O00Y 0.028(2) 0.065(3) 0.040(2) 0.012(2) 0.0134(19) -0.001(2)
 O00Z 0.029(2) 0.115(5) 0.029(2) -0.024(3) 0.0153(19) -0.020(3)
 O011 0.051(3) 0.087(4) 0.036(3) -0.015(3) 0.020(2) -0.028(3)
 O012 0.042(4) 0.164(10) 0.029(4) 0.000 0.021(3) 0.000
 C01A 0.058(4) 0.038(3) 0.018(3) -0.002(2) 0.014(3) -0.004(3)
 C01C 0.065(4) 0.037(3) 0.023(3) 0.001(2) 0.020(3) 0.004(3)
 C01X 0.093(6) 0.032(4) 0.031(3) -0.001(3) 0.021(4) 0.005(4)
 C029 0.107(7) 0.042(4) 0.038(4) -0.008(3) 0.017(4) 0.016(4)
 C028 0.082(6) 0.045(4) 0.037(4) -0.016(3) 0.014(4) 0.008(4)
 C01R 0.061(4) 0.045(4) 0.026(3) -0.008(3) 0.015(3) -0.007(3)
 N01B 0.059(4) 0.111(7) 0.045(4) -0.001(4) 0.019(3) -0.027(5)
 C01F 0.033(3) 0.040(3) 0.032(3) -0.008(3) 0.010(2) -0.002(3)
 C01K 0.047(4) 0.044(4) 0.043(4) -0.015(3) 0.022(3) 0.001(3)
 C01P 0.047(4) 0.043(4) 0.045(4) -0.008(3) 0.021(3) 0.001(3)
 C01L 0.033(3) 0.047(4) 0.040(3) -0.006(3) 0.014(3) 0.000(3)
 C018 0.032(3) 0.030(3) 0.029(3) -0.002(2) 0.013(2) 0.000(2)
 C013 0.026(3) 0.026(3) 0.022(2) 0.000(2) 0.006(2) 0.006(2)
 C01G 0.037(3) 0.047(4) 0.040(3) 0.003(3) 0.017(3) -0.002(3)
 C015 0.032(3) 0.042(3) 0.033(3) -0.001(3) 0.014(2) -0.007(3)
 C01M 0.032(3) 0.049(4) 0.033(3) 0.003(3) 0.009(2) -0.008(3)
 C01T 0.032(3) 0.051(4) 0.058(4) 0.007(3) 0.016(3) -0.009(3)
 C024 0.038(4) 0.063(5) 0.067(5) 0.024(4) 0.014(4) -0.004(4)
 C01Z 0.027(3) 0.060(5) 0.073(5) 0.011(4) 0.018(3) -0.001(3)
 C01I 0.081(2) 0.0639(18) 0.0384(13) -0.0074(12) 0.0282(13) 0.0051(15)
 C022 0.081(2) 0.0639(18) 0.0384(13) -0.0074(12) 0.0282(13) 0.0051(15)
 C02A 0.081(2) 0.0639(18) 0.0384(13) -0.0074(12) 0.0282(13) 0.0051(15)
 C01V 0.081(2) 0.0639(18) 0.0384(13) -0.0074(12) 0.0282(13) 0.0051(15)
 C019 0.081(2) 0.0639(18) 0.0384(13) -0.0074(12) 0.0282(13) 0.0051(15)
 C016 0.081(2) 0.0639(18) 0.0384(13) -0.0074(12) 0.0282(13) 0.0051(15)
 C01N 0.0377(14) 0.0672(19) 0.085(2) 0.0103(17) 0.0120(15) -0.0116(13)
 C017 0.0377(14) 0.0672(19) 0.085(2) 0.0103(17) 0.0120(15) -0.0116(13)
 C021 0.0377(14) 0.0672(19) 0.085(2) 0.0103(17) 0.0120(15) -0.0116(13)
 C02M 0.0377(14) 0.0672(19) 0.085(2) 0.0103(17) 0.0120(15) -0.0116(13)
 C02K 0.0377(14) 0.0672(19) 0.085(2) 0.0103(17) 0.0120(15) -0.0116(13)
 C025 0.0377(14) 0.0672(19) 0.085(2) 0.0103(17) 0.0120(15) -0.0116(13)
 O01O 0.044(5) 0.238(16) 0.070(6) 0.000 0.043(5) 0.000
 C01Q 0.051(4) 0.051(4) 0.022(3) -0.007(3) 0.016(3) -0.014(3)
 C01U 0.045(4) 0.057(5) 0.059(5) -0.014(4) 0.024(3) 0.002(3)
 N01Y 0.070(3) 0.076(3) 0.149(5) 0.047(3) 0.014(3) 0.002(2)
 C02Y 0.070(3) 0.076(3) 0.149(5) 0.047(3) 0.014(3) 0.002(2)
 N02J 0.070(3) 0.076(3) 0.149(5) 0.047(3) 0.014(3) 0.002(2)
 C02S 0.070(3) 0.076(3) 0.149(5) 0.047(3) 0.014(3) 0.002(2)
 C02V 0.070(3) 0.076(3) 0.149(5) 0.047(3) 0.014(3) 0.002(2)
 C01D 0.048(4) 0.043(4) 0.018(3) 0.000(2) 0.014(2) 0.003(3)
 C01E 0.027(3) 0.048(4) 0.032(3) -0.001(3) 0.012(2) -0.003(3)
 C01H 0.026(3) 0.050(4) 0.028(3) 0.004(3) 0.011(2) -0.001(3)
 C02Z 0.081(2) 0.0639(18) 0.0384(13) -0.0074(12) 0.0282(13) 0.0051(15)
 O02B 0.114(7) 0.140(9) 0.089(6) 0.041(6) 0.009(5) -0.039(6)
 C02C 0.071(6) 0.056(5) 0.084(7) 0.004(5) 0.034(5) 0.018(5)
 C02D 0.107(3) 0.212(5) 0.0337(15) -0.006(2) 0.0133(17) -0.097(3)
 C030 0.107(3) 0.212(5) 0.0337(15) -0.006(2) 0.0133(17) -0.097(3)
 C034 0.107(3) 0.212(5) 0.0337(15) -0.006(2) 0.0133(17) -0.097(3)
 C02O 0.107(3) 0.212(5) 0.0337(15) -0.006(2) 0.0133(17) -0.097(3)
 C020 0.107(3) 0.212(5) 0.0337(15) -0.006(2) 0.0133(17) -0.097(3)
 C023 0.107(3) 0.212(5) 0.0337(15) -0.006(2) 0.0133(17) -0.097(3)
 C02H 0.075(6) 0.092(7) 0.075(6) -0.004(5) 0.052(5) 0.012(5)
 C02I 0.090(8) 0.133(11) 0.061(6) -0.003(7) 0.032(6) -0.046(8)
 C02P 0.088(8) 0.156(13) 0.057(6) 0.004(7) 0.028(6) 0.000(8)
 C02R 0.087(9) 0.22(2) 0.103(10) -0.035(12) 0.052(8) -0.043(11)
 C02U 0.081(2) 0.0639(18) 0.0384(13) -0.0074(12) 0.0282(13) 0.0051(15)
 C026 0.049(5) 0.068(6) 0.092(7) -0.006(5) 0.043(5) 0.004(4)
 N027 0.210(7) 0.059(3) 0.117(5) -0.011(3) 0.004(4) 0.050(4)
 C2AA 0.210(7) 0.059(3) 0.117(5) -0.011(3) 0.004(4) 0.050(4)
 N1AA 0.210(7) 0.059(3) 0.117(5) -0.011(3) 0.004(4) 0.050(4)
 C19 0.210(7) 0.059(3) 0.117(5) -0.011(3) 0.004(4) 0.050(4)
 C16 0.210(7) 0.059(3) 0.117(5) -0.011(3) 0.004(4) 0.050(4)
 C032 0.081(2) 0.0639(18) 0.0384(13) -0.0074(12) 0.0282(13) 0.0051(15)
 C039 0.081(2) 0.0639(18) 0.0384(13) -0.0074(12) 0.0282(13) 0.0051(15)
 C14 0.107(3) 0.212(5) 0.0337(15) -0.006(2) 0.0133(17) -0.097(3)
 C23 0.107(3) 0.212(5) 0.0337(15) -0.006(2) 0.0133(17) -0.097(3)
 C25 0.107(3) 0.212(5) 0.0337(15) -0.006(2) 0.0133(17) -0.097(3)
 C50 0.107(3) 0.212(5) 0.0337(15) -0.006(2) 0.0133(17) -0.097(3)
 C8 0.0377(14) 0.0672(19) 0.085(2) 0.0103(17) 0.0120(15) -0.0116(13)
 C0AA 0.0377(14) 0.0672(19) 0.085(2) 0.0103(17) 0.0120(15) -0.0116(13)
 C15 0.0377(14) 0.0672(19) 0.085(2) 0.0103(17) 0.0120(15) -0.0116(13)
 C24 0.0377(14) 0.0672(19) 0.085(2) 0.0103(17) 0.0120(15) -0.0116(13)
 C1AA 0.070(3) 0.076(3) 0.149(5) 0.047(3) 0.014(3) 0.002(2)
 C4 0.210(7) 0.059(3) 0.117(5) -0.011(3) 0.004(4) 0.050(4)
 C02L 0.0377(14) 0.0672(19) 0.085(2) 0.0103(17) 0.0120(15) -0.0116(13)
 C0AB 0.0377(14) 0.0672(19) 0.085(2) 0.0103(17) 0.0120(15) -0.0116(13)
 C15A 0.0377(14) 0.0672(19) 0.085(2) 0.0103(17) 0.0120(15) -0.0116(13)
 C8A 0.0377(14) 0.0672(19) 0.085(2) 0.0103(17) 0.0120(15) -0.0116(13)
 C3AA 0.081(2) 0.0639(18) 0.0384(13) -0.0074(12) 0.0282(13) 0.0051(15)
 C14A 0.068(18) 0.10(3) 0.008(9) 0.016(11) -0.005(9) -0.031(18)
 C0 0.081(2) 0.0639(18) 0.0384(13) -0.0074(12) 0.0282(13) 0.0051(15)
 N1 0.103(6) 0.158(8) 0.136(7) 0.000 0.056(6) 0.000
 C2 0.103(6) 0.158(8) 0.136(7) 0.000 0.056(6) 0.000
 C1 0.103(6) 0.158(8) 0.136(7) 0.000 0.056(6) 0.000
 C5AA 0.103(6) 0.158(8) 0.136(7) 0.000 0.056(6) 0.000
 N4AA 0.103(6) 0.158(8) 0.136(7) 0.000 0.056(6) 0.000
 C3 0.103(6) 0.158(8) 0.136(7) 0.000 0.056(6) 0.000

_geom_special_details
;
 All esds (except the esd in the dihedral angle between two l.s. planes)
 are estimated using the full covariance matrix.  The cell esds are taken
 into account individually in the estimation of esds in distances, angles
 and torsion angles; correlations between esds in cell parameters are only
 used when they are defined by crystal symmetry.  An approximate (isotropic)
 treatment of cell esds is used for estimating esds involving l.s. planes.
;
loop_
  _geom_bond_atom_site_label_1
  _geom_bond_atom_site_label_2
  _geom_bond_distance
  _geom_bond_site_symmetry_2
  _geom_bond_publ_flag
 Zn01 Zn02 3.0123(9) 2_656 ?
 Zn01 Zn02 3.0123(9) 5_666 ?
 Zn01 O00D 2.154(5) . ?
 Zn01 O00F 2.102(4) 5_666 ?
 Zn01 O00F 2.102(4) 2_656 ?
 Zn01 O00J 2.104(6) 5_666 ?
 Zn01 O00P 2.016(4) . ?
 Zn01 O00P 2.016(4) 6_565 ?
 Zn02 O00D 2.2538(15) 5_666 ?
 Zn02 O00E 2.107(4) . ?
 Zn02 O00F 2.110(4) . ?
 Zn02 O00H 2.104(4) . ?
 Zn02 O00R 2.029(4) 2_656 ?
 Zn02 O00V 2.025(4) . ?
 Zn03 O00D 2.173(5) 5_666 ?
 Zn03 O00E 2.126(4) . ?
 Zn03 O00E 2.126(4) 6_565 ?
 Zn03 O00Q 2.101(6) . ?
 Zn03 O00S 2.033(5) . ?
 Zn03 O00S 2.033(5) 6_565 ?
 Zn04 Zn04 0.000000(1) 6_565 ?
 Zn04 Zn05 3.0387(10) 6_565 ?
 Zn04 O00G 2.105(6) . ?
 Zn04 O00I 2.142(5) . ?
 Zn04 O00I 2.142(5) 6_565 ?
 Zn04 O00K 2.033(5) . ?
 Zn04 O00K 2.033(5) 6_565 ?
 Zn04 O00N 2.159(6) . ?
 Zn05 O00I 2.113(4) . ?
 Zn05 O00N 2.2517(18) . ?
 Zn05 O00T 2.106(5) . ?
 Zn05 O00X 2.029(5) . ?
 Zn05 O00Y 2.013(5) . ?
 Zn05 O00Z 2.096(5) . ?
 Zn06 O00N 2.177(6) . ?
 Zn06 O00U 2.020(5) 6_565 ?
 Zn06 O00U 2.020(5) . ?
 Zn06 O00Z 2.120(5) 6_565 ?
 Zn06 O00Z 2.120(5) . ?
 Zn06 O012 2.094(7) . ?
 S07 O0L 1.434(6) . ?
 S07 O00J 1.447(6) . ?
 S07 C018 1.747(3) . ?
 S07 C018 1.747(5) 6_565 ?
 S08 O00Q 1.455(6) . ?
 S08 O00W 1.442(6) . ?
 S08 C019 1.738(4) . ?
 S08 C019 1.738(8) 6_565 ?
 S09 O0O 1.441(5) . ?
 S09 O00H 1.450(4) . ?
 S09 C01F 1.741(3) . ?
 S09 C01I 1.744(4) . ?
 S0A O0M 1.436(6) . ?
 S0A O00G 1.460(6) . ?
 S0A C020 1.737(12) 6_565 ?
 S0A C020 1.737(5) . ?
 S0C O012 1.472(8) . ?
 S0C C021 1.713(8) 6_565 ?
 S0C C021 1.713(5) . ?
 S0C O01O 1.433(8) . ?
 S00B O00T 1.452(5) . ?
 S00B O011 1.439(6) . ?
 S00B C01N 1.746(5) . ?
 S00B C02D 1.747(5) . ?
 O00E C016 1.377(5) . ?
 O00F C013 1.381(5) . ?
 O00I C023 1.367(6) . ?
 O00K C01H 1.252(8) . ?
 O00P C01D 1.246(8) . ?
 O00R C01D 1.254(7) . ?
 O00S C01E 1.222(8) . ?
 O00U C01Q 1.232(9) . ?
 O00V C01E 1.271(8) . ?
 O00X C01Q 1.266(8) . ?
 O00Y C01H 1.261(7) . ?
 O00Z C017 1.355(6) . ?
 C01A C01C 1.3900 . ?
 C01A C01R 1.3900 . ?
 C01C C01X 1.3900 . ?
 C01C C01D 1.504(6) . ?
 C01X C029 1.3900 . ?
 C029 C028 1.3900 . ?
 C029 N027 1.393(8) . ?
 C028 C01R 1.3900 . ?
 C01R C01Q 1.501(7) . ?
 N01B C02I 1.313(13) . ?
 N01B C02P 1.428(16) . ?
 N01B C02R 1.401(14) . ?
 C01F C01K 1.3900 . ?
 C01F C013 1.3900 . ?
 C01K C01P 1.3900 . ?
 C01P C01L 1.3900 . ?
 C01P C01U 1.602(8) . ?
 C01L C018 1.3900 . ?
 C018 C013 1.3900 . ?
 C01G C015 1.3900 . ?
 C01G C01Z 1.3900 . ?
 C01G C01E 1.511(7) . ?
 C015 C01M 1.3900 . ?
 C01M C01T 1.3900 . ?
 C01M C01H 1.504(7) . ?
 C01T C024 1.3900 . ?
 C024 C01Z 1.3900 . ?
 C024 N01Y 1.430(7) . ?
 C01I C022 1.3900 . ?
 C01I C016 1.3900 . ?
 C022 C02A 1.3900 . ?
 C02A C01V 1.3900 . ?
 C02A C02U 1.626(14) . ?
 C02A C3AA 1.65(2) . ?
 C01V C019 1.3900 . ?
 C019 C016 1.3900 . ?
 C01N C017 1.3900 . ?
 C01N C025 1.3900 . ?
 C017 C021 1.3900 . ?
 C021 C02M 1.3900 . ?
 C02M C02K 1.3900 . ?
 C02M C02L 1.76(3) . ?
 C02K C025 1.3900 . ?
 C02K C0AA 1.631(13) . ?
 C025 C02L 1.27(3) . ?
 C01U C02C 1.518(12) . ?
 C01U C02H 1.517(12) . ?
 C01U C026 1.523(12) . ?
 N01Y C02Y 1.333(5) . ?
 N01Y C02V 1.331(5) . ?
 C02Y N02J 1.331(5) . ?
 N02J C02S 1.332(5) . ?
 N02J C1AA 1.462(12) . ?
 C02S C02V 1.332(5) . ?
 C02Z C02U 1.63(2) . ?
 C02Z C3AA 1.29(2) . ?
 O02B C02I 1.280(17) . ?
 C02D C030 1.3900 . ?
 C02D C023 1.3900 . ?
 C030 C034 1.3900 . ?
 C034 C02O 1.3900 . ?
 C034 C14 1.80(2) . ?
 C034 C14A 1.63(2) . ?
 C02O C020 1.3900 . ?
 C020 C023 1.3900 . ?
 C02U C032 1.363(18) . ?
 C02U C039 1.43(2) . ?
 N027 C2AA 1.356(6) . ?
 N027 C16 1.358(6) . ?
 C2AA N1AA 1.356(6) . ?
 N1AA C19 1.357(6) . ?
 N1AA C4 1.475(17) . ?
 C19 C16 1.356(6) . ?
 C032 C3AA 1.55(3) . ?
 C14 C50 1.30(3) . ?
 C23 C14A 1.21(2) . ?
 C25 C14A 1.48(3) . ?
 C8 C0AA 1.46(2) . ?
 C0AA C15 1.53(2) . ?
 C0AA C24 1.511(18) . ?
 C02L C0AB 1.53(3) . ?
 C0AB C15A 1.44(4) . ?
 C0AB C8A 1.29(5) . ?
 C3AA C0 1.61(4) . ?
 N1 C2 1.43(3) . ?
 N1 C1 1.28(3) . ?
 N1 C3 1.40(3) . ?
 C1 C5AA 1.27(3) . ?
 C5AA N4AA 1.73(3) . ?
 N4AA C3 1.39(3) . ?

loop_
  _geom_angle_atom_site_label_1
  _geom_angle_atom_site_label_2
  _geom_angle_atom_site_label_3
  _geom_angle
  _geom_angle_site_symmetry_1
  _geom_angle_site_symmetry_3
  _geom_angle_publ_flag
 Zn02 Zn01 Zn02 93.03(4) 5_666 2_656 ?
 O00D Zn01 Zn02 48.29(4) . 2_656 ?
 O00D Zn01 Zn02 48.29(4) . 5_666 ?
 O00F Zn01 Zn02 108.72(11) 5_666 2_656 ?
 O00F Zn01 Zn02 44.44(11) 5_666 5_666 ?
 O00F Zn01 Zn02 44.44(11) 2_656 2_656 ?
 O00F Zn01 Zn02 108.72(11) 2_656 5_666 ?
 O00F Zn01 O00D 83.54(15) 2_656 . ?
 O00F Zn01 O00D 83.54(15) 5_666 . ?
 O00F Zn01 O00F 91.0(2) 5_666 2_656 ?
 O00F Zn01 O00J 86.00(15) 2_656 5_666 ?
 O00F Zn01 O00J 86.00(15) 5_666 5_666 ?
 O00J Zn01 Zn02 126.68(7) 5_666 5_666 ?
 O00J Zn01 Zn02 126.68(7) 5_666 2_656 ?
 O00J Zn01 O00D 165.0(2) 5_666 . ?
 O00P Zn01 Zn02 138.33(16) 6_565 2_656 ?
 O00P Zn01 Zn02 138.33(16) . 5_666 ?
 O00P Zn01 Zn02 77.48(13) . 2_656 ?
 O00P Zn01 Zn02 77.48(13) 6_565 5_666 ?
 O00P Zn01 O00D 102.05(18) 6_565 . ?
 O00P Zn01 O00D 102.05(18) . . ?
 O00P Zn01 O00F 92.66(17) 6_565 5_666 ?
 O00P Zn01 O00F 173.63(18) . 5_666 ?
 O00P Zn01 O00F 92.66(17) . 2_656 ?
 O00P Zn01 O00F 173.63(18) 6_565 2_656 ?
 O00P Zn01 O00J 89.06(19) 6_565 5_666 ?
 O00P Zn01 O00J 89.06(19) . 5_666 ?
 O00P Zn01 O00P 83.2(3) 6_565 . ?
 O00D Zn02 Zn01 45.51(14) 5_666 5_666 ?
 O00E Zn02 Zn01 104.71(12) . 5_666 ?
 O00E Zn02 O00D 81.22(17) . 5_666 ?
 O00E Zn02 O00F 88.82(15) . . ?
 O00F Zn02 Zn01 44.25(11) . 5_666 ?
 O00F Zn02 O00D 80.99(18) . 5_666 ?
 O00H Zn02 Zn01 128.28(12) . 5_666 ?
 O00H Zn02 O00D 162.51(17) . 5_666 ?
 O00H Zn02 O00E 86.09(16) . . ?
 O00H Zn02 O00F 86.80(16) . . ?
 O00R Zn02 Zn01 80.02(13) 2_656 5_666 ?
 O00R Zn02 O00D 104.24(19) 2_656 5_666 ?
 O00R Zn02 O00E 174.49(18) 2_656 . ?
 O00R Zn02 O00F 92.79(17) 2_656 . ?
 O00R Zn02 O00H 88.74(18) 2_656 . ?
 O00V Zn02 Zn01 136.34(14) . 5_666 ?
 O00V Zn02 O00D 101.6(2) . 5_666 ?
 O00V Zn02 O00E 94.43(17) . . ?
 O00V Zn02 O00F 176.11(18) . . ?
 O00V Zn02 O00H 91.28(18) . . ?
 O00V Zn02 O00R 83.78(19) . 2_656 ?
 O00E Zn03 O00D 82.72(14) 6_565 5_666 ?
 O00E Zn03 O00D 82.73(14) . 5_666 ?
 O00E Zn03 O00E 91.4(2) 6_565 . ?
 O00Q Zn03 O00D 163.4(2) . 5_666 ?
 O00Q Zn03 O00E 85.72(15) . 6_565 ?
 O00Q Zn03 O00E 85.72(15) . . ?
 O00S Zn03 O00D 101.73(17) . 5_666 ?
 O00S Zn03 O00D 101.74(17) 6_565 5_666 ?
 O00S Zn03 O00E 92.62(18) . . ?
 O00S Zn03 O00E 174.37(18) . 6_565 ?
 O00S Zn03 O00E 174.37(18) 6_565 . ?
 O00S Zn03 O00E 92.62(18) 6_565 6_565 ?
 O00S Zn03 O00Q 90.59(18) 6_565 . ?
 O00S Zn03 O00Q 90.59(18) . . ?
 O00S Zn03 O00S 83.2(3) . 6_565 ?
 Zn04 Zn04 Zn05 0(10) 6_565 6_565 ?
 Zn04 Zn04 O00G 0(10) 6_565 . ?
 Zn04 Zn04 O00I 0(10) 6_565 6_565 ?
 Zn04 Zn04 O00I 0(10) 6_565 . ?
 Zn04 Zn04 O00K 0(10) 6_565 6_565 ?
 Zn04 Zn04 O00K 0(10) 6_565 . ?
 Zn04 Zn04 O00N 0(10) 6_565 . ?
 O00G Zn04 Zn05 126.38(7) . 6_565 ?
 O00G Zn04 O00I 85.65(15) . . ?
 O00G Zn04 O00I 85.65(15) . 6_565 ?
 O00G Zn04 O00N 163.6(2) . . ?
 O00I Zn04 Zn05 44.04(11) 6_565 6_565 ?
 O00I Zn04 Zn05 106.97(12) . 6_565 ?
 O00I Zn04 O00I 89.7(2) 6_565 . ?
 O00I Zn04 O00N 82.73(16) . . ?
 O00I Zn04 O00N 82.73(16) 6_565 . ?
 O00K Zn04 Zn05 78.50(13) 6_565 6_565 ?
 O00K Zn04 Zn05 137.68(14) . 6_565 ?
 O00K Zn04 O00G 90.67(17) . . ?
 O00K Zn04 O00G 90.67(18) 6_565 . ?
 O00K Zn04 O00I 94.13(18) 6_565 6_565 ?
 O00K Zn04 O00I 174.50(17) . 6_565 ?
 O00K Zn04 O00I 174.51(17) 6_565 . ?
 O00K Zn04 O00I 94.13(18) . . ?
 O00K Zn04 O00K 81.8(3) 6_565 . ?
 O00K Zn04 O00N 101.68(18) 6_565 . ?
 O00K Zn04 O00N 101.68(18) . . ?
 O00N Zn04 Zn05 47.74(4) . 6_565 ?
 O00I Zn05 O00N 81.20(19) . . ?
 O00T Zn05 O00I 85.65(18) . . ?
 O00T Zn05 O00N 162.6(2) . . ?
 O00X Zn05 O00I 175.1(2) . . ?
 O00X Zn05 O00N 103.3(2) . . ?
 O00X Zn05 O00T 90.3(2) . . ?
 O00X Zn05 O00Z 93.3(2) . . ?
 O00Y Zn05 O00I 94.14(17) . . ?
 O00Y Zn05 O00N 101.1(2) . . ?
 O00Y Zn05 O00T 91.1(2) . . ?
 O00Y Zn05 O00X 83.1(2) . . ?
 O00Y Zn05 O00Z 175.7(2) . . ?
 O00Z Zn05 O00I 89.30(18) . . ?
 O00Z Zn05 O00N 81.9(2) . . ?
 O00Z Zn05 O00T 86.6(2) . . ?
 O00U Zn06 O00N 102.4(2) 6_565 . ?
 O00U Zn06 O00N 102.4(2) . . ?
 O00U Zn06 O00U 82.5(3) 6_565 . ?
 O00U Zn06 O00Z 93.3(2) 6_565 6_565 ?
 O00U Zn06 O00Z 173.6(2) 6_565 . ?
 O00U Zn06 O00Z 93.3(2) . . ?
 O00U Zn06 O00Z 173.6(2) . 6_565 ?
 O00U Zn06 O012 88.7(2) . . ?
 O00U Zn06 O012 88.7(2) 6_565 . ?
 O00Z Zn06 O00N 83.15(16) 6_565 . ?
 O00Z Zn06 O00N 83.15(16) . . ?
 O00Z Zn06 O00Z 90.5(3) . 6_565 ?
 O012 Zn06 O00N 165.2(3) . . ?
 O012 Zn06 O00Z 86.43(19) . . ?
 O012 Zn06 O00Z 86.42(19) . 6_565 ?
 O0L S07 O00J 116.3(4) . . ?
 O0L S07 C018 108.0(2) . . ?
 O0L S07 C018 108.0(3) . 6_565 ?
 O00J S07 C018 109.38(19) . . ?
 O00J S07 C018 109.4(3) . 6_565 ?
 C018 S07 C018 105.2(5) 6_565 . ?
 O00Q S08 C019 109.7(4) . 6_565 ?
 O00Q S08 C019 109.7(2) . . ?
 O00W S08 O00Q 116.6(4) . . ?
 O00W S08 C019 107.5(4) . 6_565 ?
 O00W S08 C019 107.5(2) . . ?
 C019 S08 C019 105.1(7) . 6_565 ?
 O0O S09 O00H 115.9(3) . . ?
 O0O S09 C01F 107.8(2) . . ?
 O0O S09 C01I 108.0(3) . . ?
 O00H S09 C01F 110.0(2) . . ?
 O00H S09 C01I 109.4(3) . . ?
 C01F S09 C01I 105.1(3) . . ?
 O0M S0A O00G 116.2(4) . . ?
 O0M S0A C020 108.0(7) . 6_565 ?
 O0M S0A C020 108.0(3) . . ?
 O00G S0A C020 109.5(3) . . ?
 O00G S0A C020 109.5(7) . 6_565 ?
 C020 S0A C020 105.1(12) 6_565 . ?
 O012 S0C C021 108.6(3) . . ?
 O012 S0C C021 108.6(5) . 6_565 ?
 C021 S0C C021 106.8(7) . 6_565 ?
 O01O S0C O012 114.9(5) . . ?
 O01O S0C C021 108.8(3) . . ?
 O01O S0C C021 108.8(5) . 6_565 ?
 O00T S00B C01N 109.3(3) . . ?
 O00T S00B C02D 109.2(3) . . ?
 O011 S00B O00T 115.7(4) . . ?
 O011 S00B C01N 107.7(3) . . ?
 O011 S00B C02D 108.2(3) . . ?
 C01N S00B C02D 106.2(5) . . ?
 Zn01 O00D Zn02 86.19(14) . 2_656 ?
 Zn01 O00D Zn02 86.19(14) . 5_666 ?
 Zn01 O00D Zn03 150.5(3) . 5_666 ?
 Zn02 O00D Zn02 151.7(3) 5_666 2_656 ?
 Zn03 O00D Zn02 86.66(14) 5_666 5_666 ?
 Zn03 O00D Zn02 86.66(14) 5_666 2_656 ?
 Zn02 O00E Zn03 91.73(14) . . ?
 C016 O00E Zn02 133.7(3) . . ?
 C016 O00E Zn03 134.0(3) . . ?
 Zn01 O00F Zn02 91.31(15) 5_666 . ?
 C013 O00F Zn01 134.0(3) . 5_666 ?
 C013 O00F Zn02 133.4(3) . . ?
 Zn04 O00G Zn04 0.00(5) 6_565 . ?
 S0A O00G Zn04 122.3(3) . 6_565 ?
 S0A O00G Zn04 122.3(3) . . ?
 S09 O00H Zn02 121.7(3) . . ?
 Zn04 O00I Zn04 0.00(8) 6_565 . ?
 Zn05 O00I Zn04 91.14(16) . . ?
 Zn05 O00I Zn04 91.14(16) . 6_565 ?
 C023 O00I Zn04 133.9(4) . . ?
 C023 O00I Zn04 133.9(4) . 6_565 ?
 C023 O00I Zn05 134.3(4) . . ?
 S07 O00J Zn01 122.2(3) . 5_666 ?
 Zn04 O00K Zn04 0.00(4) 6_565 . ?
 C01H O00K Zn04 127.6(4) . . ?
 C01H O00K Zn04 127.6(4) . 6_565 ?
 Zn04 O00N Zn04 0.00(4) 6_565 . ?
 Zn04 O00N Zn05 87.07(15) . 6_565 ?
 Zn04 O00N Zn05 87.07(15) 6_565 6_565 ?
 Zn04 O00N Zn05 87.07(15) 6_565 . ?
 Zn04 O00N Zn05 87.07(15) . . ?
 Zn04 O00N Zn06 151.3(3) 6_565 . ?
 Zn04 O00N Zn06 151.3(3) . . ?
 Zn05 O00N Zn05 150.6(3) . 6_565 ?
 Zn06 O00N Zn05 85.74(15) . . ?
 Zn06 O00N Zn05 85.74(15) . 6_565 ?
 C01D O00P Zn01 130.3(4) . . ?
 S08 O00Q Zn03 122.0(4) . . ?
 C01D O00R Zn02 125.9(4) . 2_656 ?
 C01E O00S Zn03 129.4(4) . . ?
 S00B O00T Zn05 121.6(3) . . ?
 C01Q O00U Zn06 129.1(4) . . ?
 C01E O00V Zn02 126.4(4) . . ?
 C01Q O00X Zn05 126.1(5) . . ?
 C01H O00Y Zn05 128.0(5) . . ?
 Zn05 O00Z Zn06 91.25(18) . . ?
 C017 O00Z Zn05 134.4(5) . . ?
 C017 O00Z Zn06 133.5(4) . . ?
 S0C O012 Zn06 121.1(4) . . ?
 C01C C01A C01R 120.0 . . ?
 C01A C01C C01D 119.5(3) . . ?
 C01X C01C C01A 120.0 . . ?
 C01X C01C C01D 120.3(3) . . ?
 C029 C01X C01C 120.0 . . ?
 C01X C029 N027 122.0(5) . . ?
 C028 C029 C01X 120.0 . . ?
 C028 C029 N027 117.9(5) . . ?
 C01R C028 C029 120.0 . . ?
 C01A C01R C01Q 120.5(4) . . ?
 C028 C01R C01A 120.0 . . ?
 C028 C01R C01Q 119.5(4) . . ?
 C02I N01B C02P 119.6(11) . . ?
 C02I N01B C02R 124.5(13) . . ?
 C02R N01B C02P 115.8(11) . . ?
 C01K C01F S09 113.7(2) . . ?
 C01K C01F C013 120.0 . . ?
 C013 C01F S09 126.2(2) . . ?
 C01P C01K C01F 120.0 . . ?
 C01K C01P C01U 118.0(4) . . ?
 C01L C01P C01K 120.0 . . ?
 C01L C01P C01U 122.0(4) . . ?
 C01P C01L C018 120.0 . . ?
 C01L C018 S07 113.6(2) . . ?
 C013 C018 S07 126.4(2) . . ?
 C013 C018 C01L 120.0 . . ?
 O00F C013 C01F 120.0(3) . . ?
 O00F C013 C018 119.8(3) . . ?
 C018 C013 C01F 120.0 . . ?
 C015 C01G C01Z 120.0 . . ?
 C015 C01G C01E 119.4(4) . . ?
 C01Z C01G C01E 120.5(4) . . ?
 C01M C015 C01G 120.0 . . ?
 C015 C01M C01H 120.8(3) . . ?
 C01T C01M C015 120.0 . . ?
 C01T C01M C01H 119.2(3) . . ?
 C01M C01T C024 120.0 . . ?
 C01T C024 C01Z 120.0 . . ?
 C01T C024 N01Y 118.9(4) . . ?
 C01Z C024 N01Y 121.1(4) . . ?
 C024 C01Z C01G 120.0 . . ?
 C022 C01I S09 113.9(3) . . ?
 C022 C01I C016 120.0 . . ?
 C016 C01I S09 126.1(3) . . ?
 C01I C022 C02A 120.0 . . ?
 C022 C02A C01V 120.0 . . ?
 C022 C02A C02U 120.0(6) . . ?
 C022 C02A C3AA 118.0(9) . . ?
 C01V C02A C02U 118.5(6) . . ?
 C01V C02A C3AA 119.1(9) . . ?
 C019 C01V C02A 120.0 . . ?
 C01V C019 S08 113.2(3) . . ?
 C01V C019 C016 120.0 . . ?
 C016 C019 S08 126.8(3) . . ?
 O00E C016 C01I 120.3(4) . . ?
 O00E C016 C019 119.7(4) . . ?
 C019 C016 C01I 120.0 . . ?
 C017 C01N S00B 125.9(3) . . ?
 C017 C01N C025 120.0 . . ?
 C025 C01N S00B 114.1(3) . . ?
 O00Z C017 C01N 120.4(4) . . ?
 O00Z C017 C021 119.6(4) . . ?
 C01N C017 C021 120.0 . . ?
 C017 C021 S0C 128.0(3) . . ?
 C02M C021 S0C 112.0(3) . . ?
 C02M C021 C017 120.0 . . ?
 C021 C02M C02K 120.0 . . ?
 C021 C02M C02L 114.7(8) . . ?
 C02M C02K C025 120.0 . . ?
 C02M C02K C0AA 113.5(7) . . ?
 C025 C02K C0AA 125.6(7) . . ?
 C02K C025 C01N 120.0 . . ?
 C02L C025 C01N 125.4(13) . . ?
 O00U C01Q O00X 126.6(6) . . ?
 O00U C01Q C01R 116.7(5) . . ?
 O00X C01Q C01R 116.7(6) . . ?
 C02C C01U C01P 108.6(6) . . ?
 C02C C01U C026 109.7(7) . . ?
 C02H C01U C01P 110.0(6) . . ?
 C02H C01U C02C 109.4(8) . . ?
 C02H C01U C026 108.2(8) . . ?
 C026 C01U C01P 111.0(6) . . ?
 C02Y N01Y C024 124.3(6) . . ?
 C02V N01Y C024 127.7(6) . . ?
 C02V N01Y C02Y 108.0 . . ?
 N02J C02Y N01Y 107.9 . . ?
 C02Y N02J C02S 108.1 . . ?
 C02Y N02J C1AA 126.5(7) . . ?
 C02S N02J C1AA 125.4(7) . . ?
 C02V C02S N02J 107.9 . . ?
 N01Y C02V C02S 108.0 . . ?
 O00P C01D O00R 125.9(6) . . ?
 O00P C01D C01C 116.1(5) . . ?
 O00R C01D C01C 118.0(5) . . ?
 O00S C01E O00V 126.8(6) . . ?
 O00S C01E C01G 117.2(5) . . ?
 O00V C01E C01G 116.0(5) . . ?
 O00K C01H O00Y 126.2(6) . . ?
 O00K C01H C01M 117.1(5) . . ?
 O00Y C01H C01M 116.7(5) . . ?
 C030 C02D S00B 113.9(4) . . ?
 C030 C02D C023 120.0 . . ?
 C023 C02D S00B 126.0(4) . . ?
 C02D C030 C034 120.0 . . ?
 C030 C034 C14 113.5(8) . . ?
 C030 C034 C14A 121.3(10) . . ?
 C02O C034 C030 120.0 . . ?
 C02O C034 C14 123.4(6) . . ?
 C02O C034 C14A 112.9(11) . . ?
 C034 C02O C020 120.0 . . ?
 C02O C020 S0A 112.9(4) . . ?
 C02O C020 C023 120.0 . . ?
 C023 C020 S0A 127.0(4) . . ?
 O00I C023 C02D 120.1(5) . . ?
 O00I C023 C020 119.9(5) . . ?
 C020 C023 C02D 120.0 . . ?
 O02B C02I N01B 123.6(13) . . ?
 C02A C02U C02Z 101.8(10) . . ?
 C032 C02U C02A 113.1(10) . . ?
 C032 C02U C02Z 116.8(13) . . ?
 C032 C02U C039 102.6(14) . . ?
 C039 C02U C02A 116.5(13) . . ?
 C039 C02U C02Z 106.4(11) . . ?
 C2AA N027 C029 123.3(8) . . ?
 C2AA N027 C16 107.9 . . ?
 C16 N027 C029 128.8(8) . . ?
 N027 C2AA N1AA 108.0 . . ?
 C2AA N1AA C19 108.1 . . ?
 C2AA N1AA C4 126.9(10) . . ?
 C19 N1AA C4 125.0(10) . . ?
 C16 C19 N1AA 107.9 . . ?
 C19 C16 N027 108.1 . . ?
 C50 C14 C034 114.8(12) . . ?
 C8 C0AA C02K 106.8(11) . . ?
 C8 C0AA C15 114.0(13) . . ?
 C8 C0AA C24 107.4(12) . . ?
 C15 C0AA C02K 109.3(10) . . ?
 C24 C0AA C02K 111.6(10) . . ?
 C24 C0AA C15 107.8(12) . . ?
 C025 C02L C02M 104.5(17) . . ?
 C025 C02L C0AB 127(2) . . ?
 C0AB C02L C02M 117(2) . . ?
 C15A C0AB C02L 109(2) . . ?
 C8A C0AB C02L 114(3) . . ?
 C8A C0AB C15A 127(3) . . ?
 C02Z C3AA C02A 117.8(16) . . ?
 C02Z C3AA C032 127.5(16) . . ?
 C02Z C3AA C0 102(2) . . ?
 C032 C3AA C02A 102.6(14) . . ?
 C032 C3AA C0 85.4(15) . . ?
 C0 C3AA C02A 117.8(16) . . ?
 C23 C14A C034 124(2) . . ?
 C23 C14A C25 118.3(19) . . ?
 C25 C14A C034 111.3(16) . . ?
 C1 N1 C2 117(2) . . ?
 C1 N1 C3 105(2) . . ?
 C3 N1 C2 138(2) . . ?
 C5AA C1 N1 120(3) . . ?
 C1 C5AA N4AA 103(2) . . ?
 C3 N4AA C5AA 93.9(17) . . ?
 N4AA C3 N1 118(2) . . ?

_shelx_res_file
;
TITL mo_ZYH20210120Zncage_0ma_a.res in C2/m
    mo_zyh20210120zncage_0ma_a_sq.res
    created by SHELXL-2017/1 at 15:32:23 on 15-Sep-2021
CELL 0.71073 36.1562 23.3544 26.4058 90 109.695 90
ZERR 4 0.0023 0.0023 0.0017 0 0.004 0
LATT 7
SYMM -X,+Y,-Z
SFAC C N O S Zn H
UNIT 548 44 176 32 32 1
EQIV $1 +X,1-Y,+Z
EADP C02D C030 C034 C02O C020 C023 C14 C23 C25 C50
EADP C8 C0AA C15 C24 C017 C021 C02M C02K C025 C01N
EADP C02A C02Z C02U C032 C039 C01I C022 C019 C016 C01V
EADP N027 C2AA N1AA C19 C16
EADP N01Y C02Y N02J C02S C02V
EADP N01Y C02Y N02J C02S C02V C1AA
EADP N027 C2AA N1AA C19 C16 C4
EADP C8 C0AA C15 C24 C0AB C15A C8A
EADP C02K C02L C8 C0AA C15 C24 C0AB C15A C8A
EADP C0 C3AA C032 C02Z C02U C039
EADP N1 C2 C1
EADP C3 C5AA N4AA N1 C1 C2

L.S. 10 0 320
PLAN  -326 0 0
TEMP -123.16
FREE Zn05 Zn04_$1
FREE Zn05 Zn04
FREE Zn03 Zn02_$1
FREE Zn03 Zn02
FREE Zn06 Zn05_$1
FREE Zn06 Zn05
FREE C032 C0
FREE C23 C14
FREE C25 C14
ABIN
fmap 2
acta
REM <olex2.extras>
REM <HklSrc "%.\\mo_zyh20210120zncage_0ma_a_sq.hkl">
REM </olex2.extras>

WGHT    0.109600  345.583588
FVAR       0.07545   0.65314   0.72950   0.59174   0.69078   0.62268
ZN01  5    0.330416    0.500000    0.619266    10.50000    0.03127    0.02918 =
         0.01816    0.00000    0.00883    0.00000
ZN02  5    0.618727    0.406420    0.314092    11.00000    0.02651    0.03700 =
         0.01852   -0.00142    0.00839   -0.00089
ZN03  5    0.566988    0.500000    0.246192    10.50000    0.02419    0.03922 =
         0.02339    0.00000    0.01003    0.00000
ZN04  5    0.339623    0.500000    0.200144    10.50000    0.02371    0.05624 =
         0.02148    0.00000    0.00880    0.00000
ZN05  5    0.306704    0.406731    0.253046    11.00000    0.02770    0.06612 =
         0.01833   -0.00592    0.01113   -0.00894
ZN06  5    0.275988    0.500000    0.307052    10.50000    0.03390    0.06218 =
         0.01870    0.00000    0.01112    0.00000
S07   4    0.756129    0.500000    0.381234    10.50000    0.03024    0.03269 =
         0.02315    0.00000    0.00603    0.00000
S08   4    0.563694    0.500000    0.126390    10.50000    0.02711    0.04989 =
         0.01929    0.00000    0.00536    0.00000
S09   4    0.660415    0.329607    0.252953    11.00000    0.03769    0.03395 =
         0.02583   -0.00679    0.00977    0.00179
S0A   4    0.303674    0.500000    0.074140    10.50000    0.03000    0.06371 =
         0.02170    0.00000    0.01404    0.00000
S0C   4    0.184823    0.500000    0.277341    10.50000    0.03499    0.11558 =
         0.03730    0.00000    0.02343    0.00000
O0L   3    0.797685    0.500000    0.409337    10.50000    0.02623    0.05139 =
         0.03459    0.00000    0.00277    0.00000
O0M   3    0.308260    0.500000    0.022196    10.50000    0.04362    0.05646 =
         0.02480    0.00000    0.01687    0.00000
O0O   3    0.670621    0.274085    0.237874    11.00000    0.04755    0.03666 =
         0.03755   -0.00809    0.01011    0.00446
S00B  4    0.241892    0.330802    0.173287    11.00000    0.04346    0.08358 =
         0.02350   -0.00450    0.01360   -0.02910
O00D  3    0.390395    0.500000    0.672899    10.50000    0.02798    0.03268 =
         0.01945    0.00000    0.00936    0.00000
O00E  3    0.604210    0.434880    0.234017    11.00000    0.03087    0.04312 =
         0.01660   -0.00204    0.00851    0.00462
O00F  3    0.676598    0.435798    0.328896    11.00000    0.02856    0.03745 =
         0.02215   -0.00550    0.00913   -0.00008
O00G  3    0.339860    0.500000    0.120530    10.50000    0.02802    0.04511 =
         0.02637    0.00000    0.01433    0.00000
O00H  3    0.636425    0.329709    0.287251    11.00000    0.03919    0.03352 =
         0.02838   -0.00051    0.01377   -0.00050
O00I  3    0.295270    0.435337    0.173302    11.00000    0.03023    0.05669 =
         0.01923    0.00025    0.00949   -0.00042
O00J  3    0.731277    0.500000    0.414213    10.50000    0.03204    0.03503 =
         0.02256    0.00000    0.00553    0.00000
O00K  3    0.384758    0.442985    0.222095    11.00000    0.03278    0.05810 =
         0.03772    0.01013    0.01488   -0.00126
O00N  3    0.321465    0.500000    0.270094    10.50000    0.03105    0.06063 =
         0.02308    0.00000    0.01404    0.00000
O00P  3    0.332227    0.442676    0.563078    11.00000    0.06454    0.03680 =
         0.02403    0.00150    0.01538    0.01159
O00Q  3    0.540587    0.500000    0.162086    10.50000    0.02579    0.06525 =
         0.02328    0.00000    0.00706    0.00000
O00R  3    0.367557    0.371224    0.611589    11.00000    0.05610    0.04323 =
         0.02005   -0.00079    0.01101    0.01132
O00S  3    0.526879    0.442242    0.253036    11.00000    0.02762    0.05104 =
         0.04226    0.00716    0.01255   -0.00155
O00T  3    0.278827    0.330289    0.217824    11.00000    0.03673    0.06956 =
         0.02751   -0.01045    0.01137   -0.01574
O00U  3    0.297009    0.442959    0.367463    11.00000    0.06768    0.04613 =
         0.02453   -0.00228    0.01584   -0.00738
O00V  3    0.564727    0.373873    0.303491    11.00000    0.02906    0.05247 =
         0.03740    0.00169    0.00975    0.00004
O00W  3    0.542104    0.500000    0.069435    10.50000    0.03697    0.07414 =
         0.01929    0.00000    0.00227    0.00000
O00X  3    0.318428    0.372449    0.327435    11.00000    0.05779    0.06565 =
         0.02312   -0.00760    0.01959   -0.00469
O00Y  3    0.359759    0.374162    0.260125    11.00000    0.02829    0.06454 =
         0.03965    0.01227    0.01340   -0.00133
O00Z  3    0.250912    0.435522    0.249148    11.00000    0.02885    0.11535 =
         0.02945   -0.02435    0.01530   -0.01997
O011  3    0.225769    0.275515    0.153680    11.00000    0.05105    0.08731 =
         0.03621   -0.01540    0.02019   -0.02758
O012  3    0.222610    0.500000    0.321863    10.50000    0.04197    0.16414 =
         0.02852    0.00000    0.02134    0.00000
AFIX  66
C01A  1    0.330359    0.393105    0.467815    11.00000    0.05768    0.03781 =
         0.01827   -0.00227    0.01431   -0.00416
AFIX  43
H01A  6    0.321099    0.431290    0.466894    11.00000   -1.20000
AFIX  65
C01C  1    0.345276    0.364387    0.516604    11.00000    0.06462    0.03695 =
         0.02329    0.00074    0.01960    0.00374
C01X  1    0.358826    0.308517    0.517951    11.00000    0.09270    0.03237 =
         0.03111   -0.00086    0.02111    0.00514
AFIX  43
H01X  6    0.369021    0.288889    0.551296    11.00000   -1.20000
AFIX  65
C029  1    0.357458    0.281363    0.470511    11.00000    0.10688    0.04180 =
         0.03802   -0.00806    0.01677    0.01573
C028  1    0.342541    0.310081    0.421723    11.00000    0.08181    0.04513 =
         0.03732   -0.01644    0.01413    0.00820
AFIX  43
H028  6    0.341607    0.291523    0.389299    11.00000   -1.20000
AFIX  65
C01R  1    0.328992    0.365952    0.420374    11.00000    0.06072    0.04547 =
         0.02584   -0.00831    0.01451   -0.00688
AFIX   0

N01B  2    0.374322    0.290049    0.150713    11.00000    0.05914    0.11101 =
         0.04519   -0.00128    0.01883   -0.02716
AFIX  66
C01F  1    0.703875    0.366996    0.283816    11.00000    0.03318    0.04018 =
         0.03243   -0.00756    0.00990   -0.00210
C01K  1    0.735542    0.346981    0.270304    11.00000    0.04745    0.04386 =
         0.04317   -0.01488    0.02245    0.00081
AFIX  43
H01K  6    0.732346    0.314995    0.246987    11.00000   -1.20000
AFIX  65
C01P  1    0.771885    0.373766    0.290908    11.00000    0.04723    0.04251 =
         0.04532   -0.00754    0.02102    0.00149
C01L  1    0.776561    0.420565    0.325024    11.00000    0.03287    0.04735 =
         0.04038   -0.00574    0.01404   -0.00037
AFIX  43
H01L  6    0.801400    0.438871    0.339106    11.00000   -1.20000
AFIX  65
C018  1    0.744894    0.440581    0.338536    11.00000    0.03229    0.02952 =
         0.02903   -0.00191    0.01284    0.00050
C013  1    0.708551    0.413797    0.317932    11.00000    0.02565    0.02644 =
         0.02241   -0.00032    0.00558    0.00560
AFIX  66
C01G  1    0.495903    0.367487    0.282000    11.00000    0.03724    0.04656 =
         0.04042    0.00303    0.01657   -0.00210
C015  1    0.459694    0.394893    0.263170    11.00000    0.03181    0.04201 =
         0.03294   -0.00064    0.01400   -0.00690
AFIX  43
H015  6    0.457597    0.431681    0.247090    11.00000   -1.20000
AFIX  65
C01M  1    0.426554    0.368473    0.267869    11.00000    0.03214    0.04927 =
         0.03313    0.00261    0.00884   -0.00849
C01T  1    0.429622    0.314647    0.291398    11.00000    0.03194    0.05097 =
         0.05783    0.00701    0.01567   -0.00901
AFIX  43
H01T  6    0.406972    0.296590    0.294609    11.00000   -1.20000
AFIX  65
C024  1    0.465831    0.287241    0.310228    11.00000    0.03822    0.06252 =
         0.06669    0.02366    0.01426   -0.00375
C01Z  1    0.498972    0.313660    0.305529    11.00000    0.02702    0.06035 =
         0.07349    0.01130    0.01755   -0.00056
AFIX  43
H01Z  6    0.523719    0.294929    0.318399    11.00000   -1.20000
AFIX  66
C01I  1    0.636431    0.367592    0.194159    11.00000    0.08084    0.06390 =
         0.03839   -0.00742    0.02821    0.00509
C022  1    0.644197    0.347479    0.149221    11.00000    0.08084    0.06390 =
         0.03839   -0.00742    0.02821    0.00509
AFIX  43
H022  6    0.661096    0.315541    0.152355    11.00000   -1.20000
AFIX  65
C02A  1    0.627235    0.374097    0.099698    11.00000    0.08084    0.06390 =
         0.03839   -0.00742    0.02821    0.00509
C01V  1    0.602508    0.420828    0.095111    11.00000    0.08084    0.06390 =
         0.03839   -0.00742    0.02821    0.00509
AFIX  43
H01V  6    0.590916    0.439020    0.061264    11.00000   -1.20000
AFIX  65
C019  1    0.594743    0.440942    0.140049    11.00000    0.08084    0.06390 =
         0.03839   -0.00742    0.02821    0.00509
C016  1    0.611704    0.414324    0.189572    11.00000    0.08084    0.06390 =
         0.03839   -0.00742    0.02821    0.00509
AFIX  66
C01N  1    0.206767    0.368037    0.192258    11.00000    0.03765    0.06723 =
         0.08523    0.01035    0.01195   -0.01160
C017  1    0.213884    0.415274    0.226223    11.00000    0.03765    0.06723 =
         0.08523    0.01035    0.01195   -0.01160
C021  1    0.183076    0.441124    0.237908    11.00000    0.03765    0.06723 =
         0.08523    0.01035    0.01195   -0.01160
C02M  1    0.145152    0.419736    0.215629    11.00000    0.03765    0.06723 =
         0.08523    0.01035    0.01195   -0.01160
PART 1
AFIX  43
H02M  6    0.124096    0.437403    0.223615    21.00000   -1.20000
AFIX  43
PART 0
PART 2
H02A  6    0.124909    0.428192    0.229898   -21.00000   -1.20000
AFIX  65
PART 0
PART 1
C02K  1    0.138034    0.372499    0.181664    21.00000    0.03765    0.06723 =
         0.08523    0.01035    0.01195   -0.01160
AFIX  13
H02K  6    0.130468    0.396677    0.148478    21.00000   -1.20000
AFIX  65
PART 0
C025  1    0.168842    0.346649    0.169978    11.00000    0.03765    0.06723 =
         0.08523    0.01035    0.01195   -0.01160
PART 1
AFIX  43
H025  6    0.163978    0.314364    0.146764    21.00000   -1.20000
AFIX  43
PART 0
PART 2
H02B  6    0.166120    0.306819    0.162313   -21.00000   -1.20000
AFIX   0
PART 0
O01O  3    0.150774    0.500000    0.293562    10.50000    0.04448    0.23783 =
         0.06960    0.00000    0.04340    0.00000
C01Q  1    0.313645    0.396880    0.367567    11.00000    0.05106    0.05099 =
         0.02240   -0.00703    0.01649   -0.01432
C01U  1    0.807143    0.349960    0.272925    11.00000    0.04450    0.05684 =
         0.05897   -0.01406    0.02443    0.00250
AFIX   9
N01Y  2    0.468279    0.232106    0.334660    11.00000    0.06980    0.07606 =
         0.14884    0.04656    0.01403    0.00150
C02Y  1    0.497688    0.215330    0.378049    11.00000    0.06980    0.07606 =
         0.14884    0.04656    0.01403    0.00150
AFIX  43
H02Y  6    0.520043    0.237489    0.397294    11.00000   -1.20000
AFIX   5
N02J  2    0.490210    0.162031    0.389669    11.00000    0.06980    0.07606 =
         0.14884    0.04656    0.01403    0.00150
C02S  1    0.456193    0.145858    0.353519    11.00000    0.06980    0.07606 =
         0.14884    0.04656    0.01403    0.00150
AFIX  43
H02S  6    0.443773    0.109779    0.352227    11.00000   -1.20000
AFIX   5
C02V  1    0.442672    0.189205    0.319510    11.00000    0.06980    0.07606 =
         0.14884    0.04656    0.01403    0.00150
AFIX  43
H02V  6    0.418916    0.189454    0.289670    11.00000   -1.20000
AFIX   0
C01D  1    0.349010    0.395389    0.568013    11.00000    0.04802    0.04323 =
         0.01806   -0.00041    0.01380    0.00265
C01E  1    0.532018    0.397910    0.279102    11.00000    0.02679    0.04766 =
         0.03234   -0.00139    0.01183   -0.00280
C01H  1    0.387286    0.397956    0.248765    11.00000    0.02577    0.05035 =
         0.02792    0.00411    0.01147   -0.00055
C02Z  1    0.636580    0.396317    0.011141    11.00000    0.08084    0.06390 =
         0.03839   -0.00742    0.02821    0.00509
PART 2
AFIX 137
H02F  6    0.648540    0.382931   -0.014955   -41.00000   -1.50000
H02H  6    0.645006    0.435704    0.021804   -41.00000   -1.50000
H02G  6    0.607904    0.395133   -0.005206   -41.00000   -1.50000
AFIX 137
PART 0
PART 1
H02C  6    0.664023    0.408320    0.027428    41.00000   -1.50000
H02D  6    0.619232    0.428344    0.011790    41.00000   -1.50000
H02E  6    0.631728    0.384519   -0.026160    41.00000   -1.50000
AFIX   0

PART 0
O02B  3    0.381409    0.213079    0.206646    11.00000    0.11368    0.13979 =
         0.08861    0.04116    0.00917   -0.03918

C02C  1    0.819020    0.291404    0.298141    11.00000    0.07105    0.05650 =
         0.08398    0.00392    0.03389    0.01805
AFIX 137
H02I  6    0.825851    0.294313    0.337254    11.00000   -1.50000
H02J  6    0.841790    0.277469    0.289574    11.00000   -1.50000
H02L  6    0.797085    0.264635    0.283869    11.00000   -1.50000
AFIX  66
C02D  1    0.247863    0.369003    0.119679    11.00000    0.10744    0.21190 =
         0.03374   -0.00553    0.01332   -0.09654
C030  1    0.225053    0.348766    0.069330    11.00000    0.10744    0.21190 =
         0.03374   -0.00553    0.01332   -0.09654
AFIX  43
H030  6    0.207854    0.317259    0.066512    11.00000   -1.20000
AFIX  65
C034  1    0.227408    0.374628    0.023104    11.00000    0.10744    0.21190 =
         0.03374   -0.00553    0.01332   -0.09654
C02O  1    0.252573    0.420728    0.027226    11.00000    0.10744    0.21190 =
         0.03374   -0.00553    0.01332   -0.09654
AFIX  43
H02O  6    0.254182    0.438404   -0.004368    11.00000   -1.20000
AFIX  65
C020  1    0.275383    0.440966    0.077575    11.00000    0.10744    0.21190 =
         0.03374   -0.00553    0.01332   -0.09654
C023  1    0.273029    0.415104    0.123802    11.00000    0.10744    0.21190 =
         0.03374   -0.00553    0.01332   -0.09654
AFIX   0
C02H  1    0.793863    0.344640    0.212153    11.00000    0.07494    0.09217 =
         0.07481   -0.00396    0.05232    0.01180
AFIX 137
H02N  6    0.771703    0.317951    0.199902    11.00000   -1.50000
H02P  6    0.815623    0.330253    0.201493    11.00000   -1.50000
H02Q  6    0.785684    0.382279    0.195808    11.00000   -1.50000
AFIX   0

C02I  1    0.362187    0.256645    0.181917    11.00000    0.09008    0.13321 =
         0.06101   -0.00278    0.03180   -0.04636
AFIX  43
H02X  6    0.337797    0.265281    0.186391    11.00000   -1.20000
AFIX   0
C02P  1    0.350537    0.337195    0.124088    11.00000    0.08842    0.15585 =
         0.05694    0.00392    0.02799    0.00023
AFIX 137
H02Z  6    0.326192    0.337645    0.132659    11.00000   -1.50000
H     6    0.344209    0.333258    0.085130    11.00000   -1.50000
HA    6    0.364884    0.373041    0.136199    11.00000   -1.50000
AFIX   0
C02R  1    0.410406    0.284206    0.142376    11.00000    0.08732    0.22451 =
         0.10336   -0.03512    0.05232   -0.04331
AFIX 137
H02   6    0.428161    0.260811    0.171192    11.00000   -1.50000
HB    6    0.422044    0.322121    0.142475    11.00000   -1.50000
HC    6    0.406252    0.265600    0.107628    11.00000   -1.50000
AFIX   0

PART 1
C02U  1    0.627860    0.342707    0.045015    41.00000    0.08084    0.06390 =
         0.03839   -0.00742    0.02821    0.00509
PART 0
C026  1    0.842321    0.390210    0.290858    11.00000    0.04936    0.06826 =
         0.09226   -0.00611    0.04310    0.00392
AFIX 137
H02R  6    0.833934    0.428950    0.277685    11.00000   -1.50000
H02T  6    0.862368    0.376941    0.276197    11.00000   -1.50000
H02U  6    0.853297    0.390640    0.330230    11.00000   -1.50000
AFIX   9
N027  2    0.368977    0.224569    0.469571    11.00000    0.20971    0.05948 =
         0.11717   -0.01119    0.00408    0.05030
C2AA  1    0.355858    0.181291    0.493285    11.00000    0.20971    0.05948 =
         0.11717   -0.01119    0.00408    0.05030
AFIX  43
H2AA  6    0.338791    0.185076    0.513677    11.00000   -1.20000
AFIX   5
N1AA  2    0.371368    0.131649    0.482795    11.00000    0.20971    0.05948 =
         0.11717   -0.01119    0.00408    0.05030
C19   1    0.394136    0.144177    0.452592    11.00000    0.20971    0.05948 =
         0.11717   -0.01119    0.00408    0.05030
AFIX  43
H19   6    0.408550    0.117461    0.439476    11.00000   -1.20000
AFIX   5
C16   1    0.392665    0.201597    0.444449    11.00000    0.20971    0.05948 =
         0.11717   -0.01119    0.00408    0.05030
AFIX  43
H16   6    0.405900    0.222163    0.424626    11.00000   -1.20000
AFIX   0
C032  1    0.653306    0.297718    0.054673    11.00000    0.08084    0.06390 =
         0.03839   -0.00742    0.02821    0.00509
PART 1
AFIX 137
H03A  6    0.642983    0.265969    0.070201    41.00000   -1.50000
H03C  6    0.678888    0.309520    0.079926    41.00000   -1.50000
H03B  6    0.656346    0.285315    0.020839    41.00000   -1.50000
AFIX   0
C039  1    0.591696    0.317639    0.011736    61.00000    0.08084    0.06390 =
         0.03839   -0.00742    0.02821    0.00509
PART 0
AFIX 137
H03D  6    0.595563    0.299619   -0.019624    11.00000   -1.50000
H03E  6    0.571559    0.347467   -0.000294    11.00000   -1.50000
H03F  6    0.583215    0.288674    0.032349    11.00000   -1.50000
AFIX   0
PART 1
C14   1    0.209362    0.330382   -0.035793    51.00000    0.10744    0.21190 =
         0.03374   -0.00553    0.01332   -0.09654
PART 0
C23   1    0.191270    0.394406   -0.074651    11.00000    0.10744    0.21190 =
         0.03374   -0.00553    0.01332   -0.09654
AFIX 137
H23A  6    0.218361    0.393447   -0.074680    11.00000   -1.50000
H23B  6    0.181904    0.434079   -0.078357    11.00000   -1.50000
H23C  6    0.174459    0.371624   -0.104808    11.00000   -1.50000
AFIX   0
C25   1    0.163771    0.325693   -0.035326    11.00000    0.10744    0.21190 =
         0.03374   -0.00553    0.01332   -0.09654
PART 2
AFIX 137
H25A  6    0.179197    0.293164   -0.015791   -51.00000   -1.50000
H25B  6    0.150436    0.314938   -0.072965   -51.00000   -1.50000
H25C  6    0.144191    0.336447   -0.018871   -51.00000   -1.50000
AFIX   0
PART 0
C50   1    0.233246    0.324549   -0.062711    11.00000    0.10744    0.21190 =
         0.03374   -0.00553    0.01332   -0.09654
AFIX 137
H50A  6    0.227102    0.289083   -0.083732    11.00000   -1.50000
H50B  6    0.260328    0.322932   -0.037707    11.00000   -1.50000
H50C  6    0.230350    0.357228   -0.087029    11.00000   -1.50000
AFIX   0
PART 1
C8    1    0.090790    0.298344    0.130704    31.00000    0.03765    0.06723 =
         0.08523    0.01035    0.01195   -0.01160
AFIX 137
H8A   6    0.102155    0.309355    0.103270    31.00000   -1.50000
H8B   6    0.063079    0.288246    0.113288    31.00000   -1.50000
H8C   6    0.105062    0.265298    0.150878    31.00000   -1.50000
AFIX   0
C0AA  1    0.093888    0.346335    0.167557    21.00000    0.03765    0.06723 =
         0.08523    0.01035    0.01195   -0.01160
C15   1    0.063688    0.393847    0.144514    21.00000    0.03765    0.06723 =
         0.08523    0.01035    0.01195   -0.01160
AFIX 137
H15A  6    0.064058    0.420650    0.173237    21.00000   -1.50000
H15B  6    0.037446    0.376954    0.129295    21.00000   -1.50000
H15C  6    0.070237    0.414337    0.116268    21.00000   -1.50000
AFIX   0
PART 0
C24   1    0.087190    0.322876    0.217092    11.00000    0.03765    0.06723 =
         0.08523    0.01035    0.01195   -0.01160
AFIX 137
H24A  6    0.059179    0.314782    0.208871    11.00000   -1.50000
H24B  6    0.095747    0.351139    0.246158    11.00000   -1.50000
H24C  6    0.102301    0.287493    0.228375    11.00000   -1.50000
AFIX   0
C1AA  1    0.514549    0.127009    0.434373    11.00000    0.06980    0.07606 =
         0.14884    0.04656    0.01403    0.00150
AFIX 137
H1AA  6    0.522159    0.091761    0.420300    11.00000   -1.50000
H1AB  6    0.499628    0.117324    0.458050    11.00000   -1.50000
H1AC  6    0.538176    0.148462    0.454742    11.00000   -1.50000
AFIX   0
C4    1    0.365810    0.073869    0.501583    11.00000    0.20971    0.05948 =
         0.11717   -0.01119    0.00408    0.05030
AFIX 137
H4B   6    0.389006    0.063227    0.532150    11.00000   -1.50000
H4C   6    0.362158    0.046300    0.472317    11.00000   -1.50000
H4A   6    0.342572    0.073681    0.512766    11.00000   -1.50000
AFIX   0
PART 2
C02L  1    0.137609    0.375872    0.159049   -21.00000    0.03765    0.06723 =
         0.08523    0.01035    0.01195   -0.01160
AFIX  13
H02W  6    0.141343    0.403963    0.132599   -21.00000   -1.20000
AFIX   0
C0AB  1    0.095525    0.355424    0.129462   -21.00000    0.03765    0.06723 =
         0.08523    0.01035    0.01195   -0.01160
C15A  1    0.069229    0.403937    0.118346   -21.00000    0.03765    0.06723 =
         0.08523    0.01035    0.01195   -0.01160
AFIX 137
H15D  6    0.071867    0.423934    0.152013   -21.00000   -1.50000
H15E  6    0.042107    0.390642    0.101755   -21.00000   -1.50000
H15F  6    0.075868    0.430156    0.093726   -21.00000   -1.50000
AFIX   0
C8A   1    0.093620    0.311463    0.099011   -31.00000    0.03765    0.06723 =
         0.08523    0.01035    0.01195   -0.01160
AFIX 137
H8AA  6    0.066081    0.300450    0.081597   -31.00000   -1.50000
H8AB  6    0.108110    0.279505    0.120847   -31.00000   -1.50000
H8AC  6    0.105223    0.321077    0.071481   -31.00000   -1.50000
AFIX   0
C3AA  1    0.647520    0.363566    0.053081   -41.00000    0.08084    0.06390 =
         0.03839   -0.00742    0.02821    0.00509
C14A  1    0.190143    0.374747   -0.032838   -51.00000    0.06779    0.09652 =
         0.00837    0.01622   -0.00506   -0.03085
C0    1    0.694724    0.366920    0.070986   -61.00000    0.08084    0.06390 =
         0.03839   -0.00742    0.02821    0.00509
AFIX 137
H0A   6    0.704660    0.332547    0.058569   -61.00000   -1.50000
H0B   6    0.705956    0.369328    0.110275   -61.00000   -1.50000
H0C   6    0.702252    0.400925    0.055000   -61.00000   -1.50000
AFIX   0

PART 0
N1    2    0.271267    0.500000    0.835855    10.50000    0.10329    0.15783 =
         0.13568    0.00000    0.05611    0.00000
C2    1    0.297930    0.500000    0.806328    10.50000    0.10329    0.15783 =
         0.13568    0.00000    0.05611    0.00000
PART -1
AFIX 137
H2A   6    0.284934    0.516378    0.770551    10.50000   -1.50000
H2B   6    0.306049    0.460623    0.802663    10.50000   -1.50000
H2C   6    0.321086    0.522999    0.825530    10.50000   -1.50000
AFIX   0
PART 0
C1    1    0.234619    0.500000    0.808597    10.50000    0.10329    0.15783 =
         0.13568    0.00000    0.05611    0.00000
AFIX  43
H1    6    0.226206    0.500000    0.770411    10.50000   -1.20000
AFIX   0
C5AA  1    0.209311    0.500000    0.832454    10.50000    0.10329    0.15783 =
         0.13568    0.00000    0.05611    0.00000
AFIX  43
H5AA  6    0.181480    0.500000    0.816944    10.50000   -1.20000
AFIX   0
N4AA  2    0.237724    0.500000    0.899767    10.50000    0.10329    0.15783 =
         0.13568    0.00000    0.05611    0.00000
C3    1    0.272912    0.500000    0.889645    10.50000    0.10329    0.15783 =
         0.13568    0.00000    0.05611    0.00000
AFIX  43
H3    6    0.297374    0.500000    0.918251    10.50000   -1.20000
AFIX   0
HKLF 4


REM  mo_ZYH20210120Zncage_0ma_a.res in C2/m
REM R1 =  0.0932 for   17410 Fo > 4sig(Fo)  and  0.1333 for all   24865 data
REM    704 parameters refined using      0 restraints

END

WGHT      0.1095    345.7424

REM Highest difference peak  2.925,  deepest hole -2.638,  1-sigma level  0.146
Q1    1   0.2997  0.4198  0.6781  11.00000  0.05    1.34
Q2    1   0.4102  0.5000  0.6401  10.50000  0.05    1.19
Q3    1   0.2893  0.4602  0.8841  11.00000  0.05    1.11
Q4    1   0.1355  0.3734  0.1992  11.00000  0.05    1.11
Q5    1   0.3730  0.3017  0.9679  11.00000  0.05    1.03
Q6    1   0.1631  0.4389 -0.0567  11.00000  0.05    1.00
Q7    1   0.1408  0.4208  0.1902  11.00000  0.05    0.99
Q8    1   0.1520  0.0000  0.2618  10.50000  0.05    0.99
Q9    1   0.3787  0.1300  0.4622  11.00000  0.05    0.96
Q10   1   0.2315  0.2686 -0.0296  11.00000  0.05    0.95
Q11   1   0.3558  0.5000  0.3144  10.50000  0.05    0.93
Q12   1   0.3705  0.0711  0.4679  11.00000  0.05    0.93
Q13   1   0.3569  0.3888  0.9004  11.00000  0.05    0.89
Q14   1   0.2376  0.3305  0.0701  11.00000  0.05    0.88
Q15   1   0.0945  0.3604  0.0656  11.00000  0.05    0.87
Q16   1   0.1725  0.3509  0.1504  11.00000  0.05    0.86
Q17   1   0.2576  0.3997  0.0252  11.00000  0.05    0.86
Q18   1   0.3209  0.3198  0.9316  11.00000  0.05    0.83
Q19   1   0.2556  0.5000  0.1889  10.50000  0.05    0.82
Q20   1   0.2129  0.3965  0.0220  11.00000  0.05    0.82
Q21   1   0.0786  0.3326  0.1796  11.00000  0.05    0.78
Q22   1   0.2138  0.3704  0.0703  11.00000  0.05    0.75
Q23   1   0.3007  0.5000  0.6212  10.50000  0.05    0.75
Q24   1   0.2060  0.2910 -0.0431  11.00000  0.05    0.74
Q25   1   0.3695  0.4124  0.1487  11.00000  0.05    0.71
Q26   1   0.1462  0.3683 -0.0283  11.00000  0.05    0.70
Q27   1   0.2084  0.2388  0.2332  11.00000  0.05    0.68
Q28   1   0.1142  0.3194  0.2794  11.00000  0.05    0.64
Q29   1   0.2444  0.1565  0.2804  11.00000  0.05    0.62
Q30   1   0.3609  0.5000  0.8487  10.50000  0.05    0.62
Q31   1   0.2357  0.3505  0.0210  11.00000  0.05    0.62
Q32   1   0.3642  0.5000  0.6263  10.50000  0.05    0.61
Q33   1   0.1923  0.2815 -0.0303  11.00000  0.05    0.61
Q34   1   0.3576  0.3551  0.5168  11.00000  0.05    0.60
Q35   1   0.3402  0.4012  0.9656  11.00000  0.05    0.60
Q36   1   0.2737  0.5000  0.7305  10.50000  0.05    0.60
Q37   1   0.1972  0.2692 -0.0244  11.00000  0.05    0.59
Q38   1   0.2373  0.5000  0.2796  10.50000  0.05    0.59
Q39   1   0.3375  0.3158  0.2042  11.00000  0.05    0.58
Q40   1   0.3812  0.3528  0.9095  11.00000  0.05    0.58
Q41   1   0.4338  0.5000  0.6103  10.50000  0.05    0.57
Q42   1   0.3546  0.3630  0.9817  11.00000  0.05    0.57
Q43   1   0.1592  0.3513  0.1820  11.00000  0.05    0.57
Q44   1   0.4078  0.5000  0.2486  10.50000  0.05    0.56
Q45   1   0.3814  0.1813  0.4477  11.00000  0.05    0.56
Q46   1   0.3681  0.4307  0.9923  11.00000  0.05    0.55
Q47   1   0.4003  0.4028  0.9084  11.00000  0.05    0.55
Q48   1   0.4266  0.0000  0.4116  10.50000  0.05    0.55
Q49   1   0.3758  0.4226  1.0000  11.00000  0.05    0.54
Q50   1   0.5803  0.4078  0.2992  11.00000  0.05    0.54
Q51   1   0.2427  0.4361  0.0295  11.00000  0.05    0.54
Q52   1   0.1872  0.4715  0.2496  11.00000  0.05    0.53
Q53   1   0.3570  0.3152  0.3205  11.00000  0.05    0.53
Q54   1   0.2533  0.3122  0.1934  11.00000  0.05    0.52
Q55   1   0.3355  0.4095  1.0187  11.00000  0.05    0.52
Q56   1   0.2038  0.4785  0.2995  11.00000  0.05    0.52
Q57   1   0.4400  0.3770  0.2592  11.00000  0.05    0.52
Q58   1   0.3570  0.1833  0.4698  11.00000  0.05    0.51
Q59   1   0.3488  0.4066  0.6792  11.00000  0.05    0.51
Q60   1   0.1769  0.1322  0.2608  11.00000  0.05    0.51
Q61   1   0.3208  0.4577  0.6200  11.00000  0.05    0.50
Q62   1   0.2487  0.3216  0.1824  11.00000  0.05    0.50
Q63   1   0.2150  0.4771  0.3085  11.00000  0.05    0.50
Q64   1   0.2913  0.5000  0.6567  10.50000  0.05    0.50
Q65   1   0.4195  0.2183  0.4698  11.00000  0.05    0.49
Q66   1   0.3866  0.3308  0.9866  11.00000  0.05    0.49
Q67   1   0.2160  0.3709 -0.0816  11.00000  0.05    0.48
Q68   1   0.2423  0.4602  0.6210  11.00000  0.05    0.48
Q69   1   0.2718  0.2417  0.1241  11.00000  0.05    0.48
Q70   1   0.4013  0.2239  0.1714  11.00000  0.05    0.48
Q71   1   0.3757  0.4290  0.8965  11.00000  0.05    0.48
Q72   1   0.3678  0.4403  0.5972  11.00000  0.05    0.48
Q73   1   0.5353  0.4094  0.2968  11.00000  0.05    0.48
Q74   1   0.4778  0.3840  0.2660  11.00000  0.05    0.47
Q75   1   0.2988  0.5000  0.5380  10.50000  0.05    0.47
Q76   1   0.1540  0.1737  0.2619  11.00000  0.05    0.47
Q77   1   0.4045  0.2145  0.1813  11.00000  0.05    0.47
Q78   1   0.2706  0.4094  0.2466  11.00000  0.05    0.46
Q79   1   0.3080  0.0000  0.4434  10.50000  0.05    0.46
Q80   1   0.2145  0.1356  0.2886  11.00000  0.05    0.46
Q81   1   0.8020  0.2844  0.2591  11.00000  0.05    0.46
Q82   1   0.3814  0.4126  1.0098  11.00000  0.05    0.46
Q83   1   0.4736  0.5000  0.7727  10.50000  0.05    0.46
Q84   1   0.2065  0.3308  0.1514  11.00000  0.05    0.46
Q85   1   0.4956  0.3640  0.2987  11.00000  0.05    0.46
Q86   1   0.3384  0.2816  0.1428  11.00000  0.05    0.45
Q87   1   0.3024  0.5000  0.1994  10.50000  0.05    0.45
Q88   1   0.7780  0.4067  0.3215  11.00000  0.05    0.45
Q89   1   0.1778  0.3777 -0.0570  11.00000  0.05    0.45
Q90   1   0.3097  0.4332  0.2600  11.00000  0.05    0.45
Q91   1   0.4434  0.5000  0.0991  10.50000  0.05    0.45
Q92   1   0.3130  0.5000  0.5291  10.50000  0.05    0.44
Q93   1   0.3285  0.5000  0.4971  10.50000  0.05    0.44
Q94   1   0.1506  0.4801  0.2868  11.00000  0.05    0.44
Q95   1   0.1839  0.4851  0.2766  11.00000  0.05    0.44
Q96   1   0.2891  0.5000  0.6891  10.50000  0.05    0.44
Q97   1   0.4091  0.2079  0.3228  11.00000  0.05    0.44
Q98   1   0.2231  0.3833  0.1655  11.00000  0.05    0.44
Q99   1   0.3890  0.5000  0.3479  10.50000  0.05    0.43
Q100  1   0.3817  0.1773  0.3089  11.00000  0.05    0.43
Q101  1   0.4282  0.3586  0.2859  11.00000  0.05    0.43
Q102  1   0.3920  0.3396  0.1300  11.00000  0.05    0.43
Q103  1   0.4744  0.1782  0.2980  11.00000  0.05    0.42
Q104  1   0.4060  0.2232  0.4495  11.00000  0.05    0.42
Q105  1   0.2268  0.3347 -0.0253  11.00000  0.05    0.42
Q106  1   0.3030  0.5000  0.3114  10.50000  0.05    0.42
Q107  1   0.5664  0.3404  0.3280  11.00000  0.05    0.42
Q108  1   0.4330  0.3310  0.2317  11.00000  0.05    0.42
Q109  1   0.3103  0.5000  0.5594  10.50000  0.05    0.42
Q110  1   0.2782  0.4091  0.5542  11.00000  0.05    0.41
Q111  1   0.4348  0.5000  0.6918  10.50000  0.05    0.41
Q112  1   0.3950  0.4066  0.2771  11.00000  0.05    0.41
Q113  1   0.5142  0.3744  0.2853  11.00000  0.05    0.41
Q114  1   0.2272  0.2087  0.2752  11.00000  0.05    0.41
Q115  1   0.3499  0.3715  0.5356  11.00000  0.05    0.41
Q116  1   0.3636  0.1804  0.3596  11.00000  0.05    0.41
Q117  1   0.3642  0.1292  0.4979  11.00000  0.05    0.41
Q118  1   0.2148  0.5000  0.6640  10.50000  0.05    0.41
Q119  1   0.3245  0.3851  0.2782  11.00000  0.05    0.40
Q120  1   0.5305  0.5000  0.1161  10.50000  0.05    0.40
Q121  1   0.5841  0.3215  0.3664  11.00000  0.05    0.40
Q122  1   0.3225  0.5000  0.8477  10.50000  0.05    0.40
Q123  1   0.3472  0.4599  0.2055  11.00000  0.05    0.40
Q124  1   0.1957  0.3097  0.1820  11.00000  0.05    0.40
Q125  1   0.3288  0.4217  0.6797  11.00000  0.05    0.40
Q126  1   0.4338  0.1568  0.5006  11.00000  0.05    0.40
Q127  1   0.4566  0.5000  0.7480  10.50000  0.05    0.40
Q128  1   0.3120  0.5000  0.8414  10.50000  0.05    0.40
Q129  1   0.0962  0.3589  0.1108  11.00000  0.05    0.40
Q130  1   0.3104  0.5000  0.4405  10.50000  0.05    0.39
Q131  1   0.3921  0.4229  1.0298  11.00000  0.05    0.39
Q132  1   0.4058  0.3824  0.2520  11.00000  0.05    0.39
Q133  1   0.2783  0.4072  0.8219  11.00000  0.05    0.39
Q134  1   0.0852  0.2444  0.3580  11.00000  0.05    0.39
Q135  1   0.4158  0.3987  0.2175  11.00000  0.05    0.39
Q136  1   0.2925  0.5000  0.0316  10.50000  0.05    0.39
Q137  1   0.3579  0.1749  0.3465  11.00000  0.05    0.39
Q138  1   0.1553  0.1524  0.2897  11.00000  0.05    0.39
Q139  1   0.3195  0.4647  0.5445  11.00000  0.05    0.38
Q140  1   0.1922  0.3445 -0.0727  11.00000  0.05    0.38
Q141  1   0.2571  0.5000  0.2569  10.50000  0.05    0.38
Q142  1   0.1276  0.1694  0.2990  11.00000  0.05    0.38
Q143  1   0.1950  0.2080  0.2006  11.00000  0.05    0.38
Q144  1   0.4953  0.1696  0.3385  11.00000  0.05    0.38
Q145  1   0.3911  0.1624  0.1977  11.00000  0.05    0.38
Q146  1   0.1370  0.5000  0.0527  10.50000  0.05    0.38
Q147  1   0.3611  0.1560  0.3388  11.00000  0.05    0.38
Q148  1   0.3387  0.2677  0.9276  11.00000  0.05    0.37
Q149  1   0.4329  0.5000  0.2342  10.50000  0.05    0.37
Q150  1   0.2202  0.4193  0.1810  11.00000  0.05    0.37
Q151  1   0.2528  0.5000  0.3272  10.50000  0.05    0.37
Q152  1   0.3641  0.2868  0.2216  11.00000  0.05    0.37
Q153  1   0.2090  0.3485  0.2428  11.00000  0.05    0.37
Q154  1   0.2015  0.5000  0.1904  10.50000  0.05    0.37
Q155  1   0.2733  0.4173  0.8124  11.00000  0.05    0.37
Q156  1   0.3387  0.5000  0.9688  10.50000  0.05    0.37
Q157  1   0.2219  0.4004  0.2727  11.00000  0.05    0.37
Q158  1   0.3925  0.3799  0.1667  11.00000  0.05    0.37
Q159  1   0.3606  0.0594  0.4318  11.00000  0.05    0.37
Q160  1   0.3503  0.2180  0.3321  11.00000  0.05    0.37
Q161  1   0.2422  0.5000  0.7344  10.50000  0.05    0.37
Q162  1   0.3647  0.1294  0.3632  11.00000  0.05    0.37
Q163  1   0.2031  0.5000  0.8084  10.50000  0.05    0.37
Q164  1   0.3626  0.4689  0.0996  11.00000  0.05    0.37
Q165  1   0.3523  0.2908  0.4538  11.00000  0.05    0.37
Q166  1   0.2556  0.4269  0.6588  11.00000  0.05    0.37
Q167  1   0.3902  0.3301  0.1872  11.00000  0.05    0.36
Q168  1   0.5120  0.3195  0.2666  11.00000  0.05    0.36
Q169  1   0.4664  0.1313  0.4476  11.00000  0.05    0.36
Q170  1   0.2910  0.3679  0.8511  11.00000  0.05    0.36
Q171  1   0.1404  0.4655  0.2112  11.00000  0.05    0.36
Q172  1   0.2013  0.3182  0.1917  11.00000  0.05    0.36
Q173  1   0.4649  0.1064  0.3857  11.00000  0.05    0.36
Q174  1   0.1258  0.1636  0.2476  11.00000  0.05    0.36
Q175  1   0.3097  0.0875  0.4503  11.00000  0.05    0.36
Q176  1   0.2482  0.2680  0.1525  11.00000  0.05    0.36
Q177  1   0.4073  0.1660  0.4483  11.00000  0.05    0.36
Q178  1   0.1843  0.2590  0.2173  11.00000  0.05    0.36
Q179  1   0.3776  0.4699  1.0007  11.00000  0.05    0.35
Q180  1   0.3544  0.0845  0.5232  11.00000  0.05    0.35
Q181  1   0.3567  0.3528  0.8630  11.00000  0.05    0.35
Q182  1   0.4411  0.2855  0.2666  11.00000  0.05    0.35
Q183  1   0.6022  0.5000  0.2583  10.50000  0.05    0.35
Q184  1   0.4038  0.4424  0.2376  11.00000  0.05    0.35
Q185  1   0.5549  0.5265  0.0501  11.00000  0.05    0.35
Q186  1   0.8377  0.4447  0.2613  11.00000  0.05    0.35
Q187  1   0.3356  0.2823  0.9215  11.00000  0.05    0.35
Q188  1   0.3277  0.5000  0.9361  10.50000  0.05    0.35
Q189  1   0.3813  0.5000  0.1395  10.50000  0.05    0.35
Q190  1   0.2962  0.4632  0.7299  11.00000  0.05    0.35
Q191  1   0.3343  0.4440  0.6590  11.00000  0.05    0.35
Q192  1   0.4848  0.3809  0.2429  11.00000  0.05    0.35
Q193  1   0.3535  0.1052  0.1183  11.00000  0.05    0.35
Q194  1   0.3334  0.2430  0.1549  11.00000  0.05    0.35
Q195  1   0.2068  0.2877  0.2296  11.00000  0.05    0.34
Q196  1   0.3530  0.0000  0.4928  10.50000  0.05    0.34
Q197  1   0.2440  0.5000  0.5886  10.50000  0.05    0.34
Q198  1   0.3876  0.1940  0.2815  11.00000  0.05    0.34
Q199  1   0.3360  0.5000  0.0925  10.50000  0.05    0.34
Q200  1   0.3567  0.4626  0.8006  11.00000  0.05    0.34
Q201  1   0.2569  0.2619  0.1653  11.00000  0.05    0.34
Q202  1   0.2913  0.4498  0.5486  11.00000  0.05    0.34
Q203  1   0.3217  0.1616  0.3066  11.00000  0.05    0.34
Q204  1   0.1354  0.1883  0.3435  11.00000  0.05    0.34
Q205  1   0.5029  0.2075  0.3310  11.00000  0.05    0.34
Q206  1   0.4474  0.2873  0.3043  11.00000  0.05    0.34
Q207  1   0.1238  0.3520 -0.0681  11.00000  0.05    0.34
Q208  1   0.4794  0.1297  0.3233  11.00000  0.05    0.34
Q209  1   0.1160  0.5000  0.1651  10.50000  0.05    0.34
Q210  1   0.3234  0.3588  0.5469  11.00000  0.05    0.34
Q211  1   0.4528  0.5000  0.0513  10.50000  0.05    0.34
Q212  1   0.3468  0.3600  0.4261  11.00000  0.05    0.34
Q213  1   0.1941  0.3300  0.2214  11.00000  0.05    0.34
Q214  1   0.4042  0.3917  1.0121  11.00000  0.05    0.34
Q215  1   0.3719  0.1773  0.5117  11.00000  0.05    0.33
Q216  1   0.3378  0.0000  0.4410  10.50000  0.05    0.33
Q217  1   0.2001  0.5000  0.6290  10.50000  0.05    0.33
Q218  1   0.2480  0.4372  0.7733  11.00000  0.05    0.33
Q219  1   0.3113  0.4190  0.9020  11.00000  0.05    0.33
Q220  1   0.3394  0.0000  0.4800  10.50000  0.05    0.33
Q221  1   0.1423  0.5000  0.2494  10.50000  0.05    0.33
Q222  1   0.0445  0.2944  0.4611  11.00000  0.05    0.33
Q223  1   0.3793  0.4495  0.2431  11.00000  0.05    0.33
Q224  1   0.3105  0.3358  0.8899  11.00000  0.05    0.33
Q225  1   0.1924  0.4119 -0.0353  11.00000  0.05    0.33
Q226  1   0.3286  0.4088  0.7903  11.00000  0.05    0.33
Q227  1   0.2363  0.3703  0.2240  11.00000  0.05    0.33
Q228  1   0.3037  0.4376  0.8311  11.00000  0.05    0.33
Q229  1   0.1476  0.4215  0.1131  11.00000  0.05    0.33
Q230  1   0.4446  0.4617  0.7585  11.00000  0.05    0.33
Q231  1   0.3035  0.4817 -0.0310  11.00000  0.05    0.33
Q232  1   0.2759  0.0000  0.0044  10.50000  0.05    0.33
Q233  1   0.2621  0.4311  0.6035  11.00000  0.05    0.32
Q234  1   0.4365  0.1079  0.4317  11.00000  0.05    0.32
Q235  1   0.1955  0.3447 -0.0317  11.00000  0.05    0.32
Q236  1   0.5386  0.5182  0.0755  11.00000  0.05    0.32
Q237  1   0.3969  0.4284  1.0114  11.00000  0.05    0.32
Q238  1   0.3975  0.2272  0.3496  11.00000  0.05    0.32
Q239  1   0.3364  0.1485  0.2951  11.00000  0.05    0.32
Q240  1   0.1859  0.1781  0.2485  11.00000  0.05    0.32
Q241  1   0.2751  0.3141  0.3054  11.00000  0.05    0.32
Q242  1   0.0000  0.2944  0.0000  10.50000  0.05    0.32
Q243  1   0.4696  0.2802  0.2730  11.00000  0.05    0.32
Q244  1   0.5525  0.5000  0.0291  10.50000  0.05    0.32
Q245  1   0.3004  0.4078  0.8014  11.00000  0.05    0.32
Q246  1   0.2434  0.4123  0.3628  11.00000  0.05    0.32
Q247  1   0.2044  0.4200 -0.0847  11.00000  0.05    0.32
Q248  1   0.3004  0.4617  0.0195  11.00000  0.05    0.32
Q249  1   0.3585  0.3302  1.0088  11.00000  0.05    0.32
Q250  1   0.3175  0.4899  0.1480  11.00000  0.05    0.32
Q251  1   0.3764  0.0000  0.4588  10.50000  0.05    0.32
Q252  1   0.1874  0.4576  0.1995  11.00000  0.05    0.32
Q253  1   0.1542  0.1490  0.2335  11.00000  0.05    0.32
Q254  1   0.4027  0.3309  0.1003  11.00000  0.05    0.31
Q255  1   0.3258  0.3682  0.6719  11.00000  0.05    0.31
Q256  1   0.3651  0.4076  0.5679  11.00000  0.05    0.31
Q257  1   0.4281  0.3266  0.9907  11.00000  0.05    0.31
Q258  1   0.3285  0.1763  0.4317  11.00000  0.05    0.31
Q259  1   0.5000  0.2839  0.5000  10.50000  0.05    0.31
Q260  1   0.2018  0.2494  0.2676  11.00000  0.05    0.31
Q261  1   0.2478  0.3837  0.2324  11.00000  0.05    0.31
Q262  1   0.5537  0.3978  0.3428  11.00000  0.05    0.31
Q263  1   0.0779  0.4098  0.0697  11.00000  0.05    0.31
Q264  1   0.3263  0.0401  0.4244  11.00000  0.05    0.31
Q265  1   0.3496  0.4101  0.9254  11.00000  0.05    0.31
Q266  1   0.2352  0.3221  0.0297  11.00000  0.05    0.31
Q267  1   0.4285  0.4903  0.7126  11.00000  0.05    0.31
Q268  1   0.1646  0.2896 -0.0744  11.00000  0.05    0.31
Q269  1   0.0974  0.0000  0.0883  10.50000  0.05    0.31
Q270  1   0.1743  0.2108  0.2578  11.00000  0.05    0.31
Q271  1   0.2424  0.3657  0.1824  11.00000  0.05    0.31
Q272  1   0.3103  0.4041  0.5808  11.00000  0.05    0.31
Q273  1   0.1516  0.2222  0.2486  11.00000  0.05    0.31
Q274  1   0.1076  0.0000  0.4923  10.50000  0.05    0.31
Q275  1   0.1689  0.1839  0.3773  11.00000  0.05    0.31
Q276  1   0.3490  0.1209  0.3314  11.00000  0.05    0.31
Q277  1   0.3269  0.5000  0.3117  10.50000  0.05    0.31
Q278  1   0.3018  0.3763  0.8166  11.00000  0.05    0.31
Q279  1   0.3611  0.1907  0.1588  11.00000  0.05    0.31
Q280  1   0.1859  0.4117  0.1981  11.00000  0.05    0.31
Q281  1   0.5382  0.0609  0.4482  11.00000  0.05    0.31
Q282  1   0.1526  0.4230  0.2427  11.00000  0.05    0.31
Q283  1   0.1018  0.3340  0.3262  11.00000  0.05    0.31
Q284  1   0.3759  0.3908  0.2891  11.00000  0.05    0.31
Q285  1   0.6480  0.4069  0.2709  11.00000  0.05    0.31
Q286  1   0.4819  0.1421  0.4817  11.00000  0.05    0.30
Q287  1   0.0739  0.4206  0.1755  11.00000  0.05    0.30
Q288  1   0.1138  0.2556  0.1812  11.00000  0.05    0.30
Q289  1   0.5401  0.2804  0.2911  11.00000  0.05    0.30
Q290  1   0.3698  0.2392  0.1518  11.00000  0.05    0.30
Q291  1   0.1775  0.5000  0.2258  10.50000  0.05    0.30
Q292  1   0.3225  0.5000  0.2488  10.50000  0.05    0.30
Q293  1   0.4778  0.0000  0.2990  10.50000  0.05    0.30
Q294  1   0.2160  0.1775  0.2037  11.00000  0.05    0.30
Q295  1   0.2256  0.3418  0.2325  11.00000  0.05    0.30
Q296  1   0.3986  0.0000  0.4355  10.50000  0.05    0.30
Q297  1   0.1554  0.3574  0.1030  11.00000  0.05    0.30
Q298  1   0.3149  0.4469  0.5658  11.00000  0.05    0.30
Q299  1   0.3690  0.3390  1.0291  11.00000  0.05    0.30
Q300  1   0.3094  0.0509  0.4643  11.00000  0.05    0.30
Q301  1   0.2985  0.4231  0.8696  11.00000  0.05    0.30
Q302  1   0.2130  0.5000  0.5879  10.50000  0.05    0.30
Q303  1   0.4296  0.2476  0.4439  11.00000  0.05    0.30
Q304  1   0.3139  0.4511  0.6789  11.00000  0.05    0.30
Q305  1   0.5964  0.4516  0.2528  11.00000  0.05    0.30
Q306  1   0.4220  0.3175  0.2527  11.00000  0.05    0.30
Q307  1   0.3500  0.2592  0.2600  11.00000  0.05    0.30
Q308  1   0.6531  0.2782  0.2209  11.00000  0.05    0.30
Q309  1   0.2849  0.4711  0.6068  11.00000  0.05    0.30
Q310  1   0.5038  0.0980  0.4901  11.00000  0.05    0.30
Q311  1   0.4157  0.3268  0.1240  11.00000  0.05    0.30
Q312  1   0.4418  0.1506  0.3452  11.00000  0.05    0.30
Q313  1   0.7981  0.5404  0.4285  11.00000  0.05    0.30
Q314  1   0.4163  0.3603  0.1606  11.00000  0.05    0.30
Q315  1   0.3553  0.1572  0.1591  11.00000  0.05    0.30
Q316  1   0.3750  0.2088  0.3222  11.00000  0.05    0.30
Q317  1   0.5246  0.4001  0.3310  11.00000  0.05    0.30
Q318  1   0.1736  0.2277  0.1717  11.00000  0.05    0.29
Q319  1   0.3403  0.1676  0.1286  11.00000  0.05    0.29
Q320  1   0.0894  0.5000  0.1128  10.50000  0.05    0.29
Q321  1   0.1504  0.3290  0.1353  11.00000  0.05    0.29
Q322  1   0.2742  0.3501  0.8291  11.00000  0.05    0.29
Q323  1   0.6438  0.3526  0.3761  11.00000  0.05    0.29
Q324  1   0.3417  0.0683  0.4586  11.00000  0.05    0.29
Q325  1   0.5109  0.3984  0.2198  11.00000  0.05    0.29
Q326  1   0.0685  0.1834  0.2503  11.00000  0.05    0.29
;
_shelx_res_checksum                51044
_shelx_hkl_file
;
  -3  -3   0   28.70    2.80
  -3  -3   0   30.30    2.90
  -3  -3   0   30.60    2.50
   3   3   0   30.20    2.90
   3   3   0   28.60    2.70
   3   3   0   27.80    2.50
  -4  -4   0  890.01   56.19
  -4  -4   0  894.41   56.59
  -4  -4   0  883.91   56.59
  -4  -4   0  846.62   56.49
  -4  -4   0  879.81   56.39
   4   4   0  852.41   56.59
   4   4   0  886.81   56.19
   4   4   0  836.42   56.39
   4   4   0  885.11   56.39
   4   4   0  888.51   56.59
  -5  -5   0  156.08   11.10
  -5  -5   0  161.38   11.60
  -5  -5   0  154.28   10.80
  -5  -5   0  143.49   11.40
  -5  -5   0  141.39   11.30
   5   5   0  165.48   11.10
   5   5   0  153.98   11.50
   5   5   0  167.78   10.70
   5   5   0  147.59   11.40
   5   5   0  148.19   11.30
  -6  -6   0   16.30    3.30
  -6  -6   0   21.50    3.60
  -6  -6   0   14.30    2.90
  -6  -6   0    6.90    2.00
   6   6   0    9.00    2.50
   6   6   0    7.60    2.10
   6   6   0    8.20    3.30
   6   6   0   10.60    1.90
   6   6   0   16.60    3.20
  -7  -7   0   45.90    5.50
  -7  -7   0   57.79    6.10
  -7  -7   0   58.49    5.90
  -7  -7   0   51.19    4.90
  -7  -7   0   51.39    5.40
   7   7   0   46.40    5.60
   7   7   0   58.59    7.30
   7   7   0   52.49    5.40
   7   7   0   37.30    4.90
   7   7   0   50.29    4.80
  -8  -8   0  523.25   35.20
  -8  -8   0  512.75   35.40
  -8  -8   0  541.55   35.40
  -8  -8   0  529.05   35.00
  -8  -8   0  528.45   34.60
   8   8   0  550.14   35.60
   8   8   0  496.65   35.40
   8   8   0  518.15   35.20
   8   8   0  510.85   34.40
   8   8   0  540.25   34.90
  -9  -9   0  516.75   33.20
  -9  -9   0  497.35   32.00
  -9  -9   0  471.45   32.40
  -9  -9   0  496.35   32.90
   9   9   0  487.55   33.10
   9   9   0  472.05   32.60
   9   9   0  453.65   32.90
   9   9   0  478.15   32.30
   9   9   0  457.45   31.80
 -10 -10   0   -6.70    3.70
 -10 -10   0    2.00    3.10
 -10 -10   0    0.30    3.10
 -10 -10   0    2.30    2.40
 -10 -10   0   -1.80    4.20
  10  10   0   -0.10    3.90
  10  10   0   -2.70    2.90
  10  10   0   -4.70    3.60
  10  10   0    2.00    3.70
  10  10   0   -1.70    2.20
 -11 -11   0    2.00    1.10
 -11 -11   0    0.10    4.50
 -11 -11   0    3.30    3.00
 -11 -11   0   -1.40    3.70
 -11 -11   0    1.50    4.30
 -11 -11   0   -1.70    2.40
  11  11   0   -0.90    3.70
  11  11   0   -2.40    3.20
  11  11   0    2.70    3.20
  11  11   0    1.00    2.40
  11  11   0   -3.30    3.40
 -12 -12   0   17.50    3.80
 -12 -12   0   23.00    5.80
 -12 -12   0   17.60    5.30
 -12 -12   0   19.60    5.50
 -12 -12   0   18.20    5.50
  12  12   0   24.80    3.70
  12  12   0   12.90    5.30
  12  12   0   12.30    4.40
  12  12   0    7.90    4.80
 -13 -13   0    5.30    4.60
 -13 -13   0   11.90    4.90
 -13 -13   0   20.60    6.00
 -13 -13   0   14.20    6.00
 -13 -13   0   10.10    3.40
  13  13   0    6.30    4.90
  13  13   0    8.30    5.20
  13  13   0   10.30    3.30
  13  13   0   11.80    5.40
 -14 -14   0   -2.70    5.70
 -14 -14   0   -2.30    4.10
 -14 -14   0   -2.50    4.60
 -14 -14   0    5.30    4.70
  14  14   0   -2.60    5.10
  14  14   0    1.20    5.20
  14  14   0   -2.30    5.30
  14  14   0    5.80    3.40
 -15 -15   0   21.60    7.30
 -15 -15   0   14.40    5.90
 -15 -15   0   41.20    8.00
 -15 -15   0   18.80    5.70
  15  15   0   17.80    7.20
  15  15   0   19.40    7.10
  15  15   0   33.50    5.20
  15  15   0   41.70    7.50
 -16 -16   0    2.00    3.80
 -16 -16   0   13.60    7.20
 -16 -16   0    7.90    7.00
 -16 -16   0   16.50    7.30
  16  16   0    8.10    5.20
  16  16   0    9.90    4.10
  16  16   0   10.90    7.50
  16  16   0    7.20    5.60
 -17 -17   0   -0.90    7.20
 -17 -17   0    6.90    6.80
 -17 -17   0    4.50    6.10
  17  17   0    2.40    6.30
  17  17   0    5.80    6.90
  17  17   0    5.10    6.70
  17  17   0    0.50    4.10
 -18 -18   0   50.39    8.80
 -18 -18   0   46.40   10.20
 -18 -18   0   37.50    8.40
  18  18   0   32.50    9.50
  18  18   0   57.49   10.60
  18  18   0   49.40    6.40
  18  18   0   43.10   10.20
 -19 -19   0   -2.80    7.70
 -19 -19   0    1.70    6.90
 -19 -19   0  -13.00    7.50
  19  19   0    6.40    4.60
  19  19   0   -4.20    7.10
  19  19   0    4.10    8.60
 -20 -20   0   14.60    9.00
 -20 -20   0    4.20    9.30
 -20 -20   0   11.20   14.90
  20  20   0    2.20    7.70
  20  20   0    8.80    5.10
  20  20   0   -2.60    7.70
  20  20   0    2.30    9.20
 -21 -21   0   24.50   10.30
 -21 -21   0   23.90    9.50
 -21 -21   0   29.00   11.20
  21  21   0   28.30   10.50
  21  21   0    3.60   11.00
  21  21   0   24.40    6.10
 -22 -22   0   49.10   12.60
 -22 -22   0   66.89   11.80
  22  22   0   61.49   12.30
  22  22   0   69.29    8.50
 -23 -23   0   -6.70   10.30
 -23 -23   0    3.60    9.70
  23  23   0    8.50    5.50
  23  23   0   -2.30    8.90
 -24 -24   0    2.60    9.30
 -24 -24   0   -2.10   10.30
  24  24   0    1.20    5.60
  24  24   0   13.40   10.90
 -25 -25   0    1.00   10.80
 -25 -25   0   -1.70    9.20
  25  25   0   -0.10   10.80
  25  25   0   -8.80    5.70
  23  25   0   -8.00    5.10
  23  25   0   -3.90   10.40
 -23 -25   0  -10.20   10.40
 -23 -25   0   11.20   10.30
  22  24   0   -2.00    9.30
  22  24   0    8.40    5.80
 -22 -24   0   -4.40    9.90
 -22 -24   0    3.30    9.40
  21  23   0   46.70   12.80
  21  23   0   43.00    7.30
 -21 -23   0   31.80   11.40
 -21 -23   0   53.49   11.40
  20  22   0   20.70    9.10
  20  22   0   28.20    6.30
 -20 -22   0   67.19   17.10
 -20 -22   0   42.70   11.40
  19  21   0    0.70    4.70
  19  21   0   -4.10    9.00
  19  21   0   -3.60    8.60
  19  21   0   -6.50    8.40
 -19 -21   0    7.70    7.50
 -19 -21   0  -14.70    8.10
 -19 -21   0    6.50    8.20
 -19 -21   0   -0.20    6.40
  18  20   0   39.70    6.00
  18  20   0   26.00   10.30
  18  20   0   28.60    9.60
  18  20   0   19.00   10.40
 -18 -20   0   17.90    9.20
 -18 -20   0   19.80    9.60
 -18 -20   0   27.70    9.30
  17  19   0   21.10    5.10
  17  19   0   -0.40    7.50
  17  19   0    3.40    8.50
  17  19   0    9.70    7.40
 -17 -19   0    9.40    8.20
 -17 -19   0   11.40    8.30
 -17 -19   0   20.20    8.70
  16  18   0   17.50    8.20
  16  18   0   19.40    4.80
  16  18   0   16.80    7.50
  16  18   0   12.40    7.90
 -16 -18   0    9.80    6.70
 -16 -18   0   17.20    8.00
 -16 -18   0   15.10    8.30
  15  17   0   83.99   11.70
  15  17   0   70.39   10.10
  15  17   0   93.09    9.60
  15  17   0   68.09   10.50
 -15 -17   0   89.29   11.70
 -15 -17   0  105.69   12.20
 -15 -17   0  117.79   13.10
  14  16   0   74.19    8.60
  14  16   0   92.19   11.10
  14  16   0   63.39    9.30
  14  16   0   70.09   10.20
 -14 -16   0   53.19    8.40
 -14 -16   0  102.59   11.50
 -14 -16   0   59.09    8.90
 -14 -16   0   88.79   11.10
  13  15   0  306.07   24.20
  13  15   0  330.57   24.00
  13  15   0  300.37   21.40
  13  15   0  308.17   24.30
 -13 -15   0  263.07   22.60
 -13 -15   0  312.87   23.90
 -13 -15   0  294.67   23.50
 -13 -15   0  296.17   23.60
  12  14   0   19.30    6.20
  12  14   0   22.80    6.50
  12  14   0   29.50    6.40
  12  14   0   21.10    3.90
  12  14   0   20.00    5.10
 -12 -14   0   15.10    4.80
 -12 -14   0   18.30    5.50
 -12 -14   0   27.70    6.60
 -12 -14   0   24.80    6.90
  11  13   0    0.90    4.90
  11  13   0    0.80    4.60
  11  13   0   10.10    8.70
  11  13   0    2.10    2.70
  11  13   0    0.70    3.70
 -11 -13   0    3.10    4.00
 -11 -13   0   -6.10    4.60
 -11 -13   0   -6.70    3.10
 -11 -13   0   -3.50    4.40
  10  12   0    2.60    2.60
  10  12   0    1.70    3.10
  10  12   0   -1.80    4.30
  10  12   0   -0.20    3.90
  10  12   0    3.00    4.00
 -10 -12   0   -2.30    4.10
 -10 -12   0   -0.90    3.20
 -10 -12   0    7.00    3.70
   9  11   0   23.70    5.00
   9  11   0   19.90    5.30
   9  11   0   29.20    5.90
   9  11   0   27.20    4.60
   9  11   0   31.20    4.10
  -9 -11   0   30.30    5.90
  -9 -11   0   39.40    5.60
  -9 -11   0   30.20    5.50
  -9 -11   0   36.00    8.40
   8  10   0  253.67   18.30
   8  10   0  250.37   18.90
   8  10   0  245.78   19.20
   8  10   0  256.27   19.20
   8  10   0  253.27   17.70
  -8 -10   0  261.67   19.10
  -8 -10   0  244.78   18.40
  -8 -10   0  262.37   18.90
  -8 -10   0  265.57   19.10
   7   9   0    0.40    2.50
   7   9   0   -2.60    2.80
   7   9   0    2.80    3.40
   7   9   0    2.90    2.10
   7   9   0    3.90    3.70
  -7  -9   0   -4.00    3.30
  -7  -9   0    5.20    3.30
  -7  -9   0    2.00    3.30
  -7  -9   0    1.00    2.40
   6   8   0   67.49    6.30
   6   8   0   63.89    7.00
   6   8   0   72.99    5.60
   6   8   0   63.69    6.80
   6   8   0   70.39    7.10
  -6  -8   0   45.70    5.80
  -6  -8   0   60.59    6.20
  -6  -8   0   42.80    5.50
  -6  -8   0   69.49    6.70
   5   7   0   17.70    3.40
   5   7   0   20.40    2.70
   5   7   0   15.40    2.80
   5   7   0   34.80    6.90
   5   7   0   26.10    4.20
  -5  -7   0   26.80    3.50
  -5  -7   0   19.00    3.70
  -5  -7   0   16.60    3.20
  -5  -7   0   33.70    4.00
   4   6   0   92.19    7.10
   4   6   0   81.09    7.90
   4   6   0   86.49    8.10
   4   6   0  103.29    7.60
   4   6   0   94.09    8.00
  -4  -6   0  100.59    7.60
  -4  -6   0  111.09    8.00
  -4  -6   0   83.89    7.80
  -4  -6   0   88.49    8.10
   3   5   0  539.85   36.80
   3   5   0  562.64   36.50
   3   5   0  574.74   37.00
   3   5   0  544.85   36.70
   3   5   0  550.14   37.00
  -3  -5   0  547.45   36.70
  -3  -5   0  601.54   37.00
  -3  -5   0  585.34   37.00
   2   4   0  446.86   29.90
   2   4   0  461.15   29.90
   2   4   0  455.05   29.80
   2   4   0  466.55   29.70
   2   4   0  441.36   29.50
  -2  -4   0  456.65   29.80
  -2  -4   0  476.15   29.90
  -2  -4   0  443.26   29.80
  -2  -4   0  457.85   29.70
  -4  -2   0    7.30    1.30
  -4  -2   0   13.90    1.40
   4   2   0   14.00    1.50
   4   2   0   11.30    1.20
  -5  -3   0  397.26   26.10
  -5  -3   0  392.26   25.90
  -5  -3   0  398.76   25.70
  -5  -3   0  396.36   25.90
  -5  -3   0  379.96   25.80
   5   3   0  394.86   26.10
   5   3   0  392.76   25.90
   5   3   0  405.66   25.70
  -6  -4   0  224.58   15.50
  -6  -4   0  218.88   15.00
  -6  -4   0  230.68   15.50
  -6  -4   0  228.08   15.30
   6   4   0  216.88   15.40
   6   4   0  235.18   15.70
   6   4   0  223.98   15.50
   6   4   0  211.58   14.90
  -7  -5   0   48.80    4.60
  -7  -5   0   30.80    3.60
  -7  -5   0   40.80    4.30
  -7  -5   0   37.90    4.50
  -7  -5   0   38.00    3.80
   7   5   0   27.00    3.40
   7   5   0   33.40    3.70
   7   5   0   24.90    3.40
   7   5   0   32.40    4.20
  -8  -6   0  344.17   24.20
  -8  -6   0  374.96   23.80
  -8  -6   0  370.86   24.10
  -8  -6   0  361.76   24.60
   8   6   0  342.37   23.60
   8   6   0  368.36   24.40
   8   6   0  341.57   24.10
   8   6   0  352.66   24.50
  -9  -7   0 1201.98   78.99
  -9  -7   0 1236.68   79.49
  -9  -7   0 1261.47   79.79
  -9  -7   0 1207.68   79.49
  -9  -7   0 1218.98   79.29
   9   7   0 1243.98   79.79
   9   7   0 1204.78   78.89
   9   7   0 1221.58   79.39
 -10  -8   0  300.67   21.50
 -10  -8   0  295.47   21.20
 -10  -8   0  320.67   20.90
 -10  -8   0  285.37   21.50
 -10  -8   0  320.07   22.00
  10   8   0  292.67   20.60
  10   8   0  296.77   21.80
  10   8   0  323.87   22.00
 -11  -9   0   16.10    3.20
 -11  -9   0   14.50    4.50
 -11  -9   0   16.80    4.60
 -11  -9   0    8.90    3.70
 -11  -9   0   13.90    3.20
  11   9   0   15.60    7.40
  11   9   0    9.60    4.40
  11   9   0   10.40    2.60
  11   9   0   15.80    4.80
 -12 -10   0   18.70    5.10
 -12 -10   0   28.70    5.80
 -12 -10   0   30.90    5.30
 -12 -10   0   18.30    3.50
 -12 -10   0   25.00    4.60
  12  10   0   24.90    3.50
  12  10   0   17.20    4.50
  12  10   0   23.20    5.10
  12  10   0   17.20    4.40
 -13 -11   0  205.28   16.40
 -13 -11   0  201.28   17.50
 -13 -11   0  213.98   15.80
 -13 -11   0  217.28   17.10
  13  11   0  209.08   17.40
  13  11   0  198.68   17.10
  13  11   0  234.78   15.50
  13  11   0  219.68   17.10
 -14 -12   0   37.40    6.10
 -14 -12   0   30.70    6.80
 -14 -12   0   34.70    6.70
 -14 -12   0   32.90    6.50
 -14 -12   0   29.40    4.60
  14  12   0   23.30    6.00
  14  12   0   21.30    5.20
  14  12   0   32.50    4.40
  14  12   0   25.20    6.20
 -15 -13   0   42.70    7.20
 -15 -13   0   53.09    8.80
 -15 -13   0   43.60    5.70
 -15 -13   0   43.60    6.30
 -15 -13   0   35.90    6.80
  15  13   0   48.10    7.70
  15  13   0   61.49    8.20
  15  13   0   39.80    7.60
  15  13   0   62.49    6.70
 -16 -14   0   -4.40    6.40
 -16 -14   0   -7.70    8.60
 -16 -14   0   -5.20    5.00
 -16 -14   0    1.20    5.60
 -16 -14   0    4.70    3.50
  16  14   0   -5.00    5.20
  16  14   0   -1.00    5.80
  16  14   0   -0.90    5.30
  16  14   0   -2.60    3.40
 -17 -15   0    4.50    5.60
 -17 -15   0   17.90    6.50
 -17 -15   0   11.00    4.80
 -17 -15   0   19.30    4.70
 -17 -15   0    3.30    6.90
  17  15   0   15.80    4.40
  17  15   0    7.70    6.50
  17  15   0   37.50    7.90
  17  15   0   21.10    7.10
 -18 -16   0    6.70    6.20
 -18 -16   0   11.30    7.50
 -18 -16   0    8.20    7.00
  18  16   0   14.10    4.50
  18  16   0   14.00    6.90
  18  16   0    9.20    7.30
  18  16   0   17.40    6.90
 -19 -17   0   84.59   12.30
 -19 -17   0  128.79   16.20
 -19 -17   0   81.39   10.90
  19  17   0  115.09   12.70
  19  17   0   83.09   12.80
  19  17   0   66.89   11.90
  19  17   0   88.09   10.10
 -20 -18   0   13.30    8.70
 -20 -18   0   18.70    7.60
 -20 -18   0   18.00    9.00
  20  18   0   16.20    8.50
  20  18   0   15.10   11.70
  20  18   0   26.50    8.90
  20  18   0   22.20    5.10
 -21 -19   0   47.70   10.00
 -21 -19   0   54.09    9.60
 -21 -19   0   39.70   11.00
  21  19   0   29.80   11.30
  21  19   0   82.39   13.40
  21  19   0   44.10   10.50
  21  19   0   88.89    9.70
 -22 -20   0   36.10   11.60
 -22 -20   0   58.59   12.10
 -22 -20   0   46.10   10.60
  22  20   0   54.49    7.40
  22  20   0   42.80   10.10
 -23 -21   0   19.70    9.60
 -23 -21   0   21.30    9.60
 -23 -21   0    3.60   10.20
  23  21   0   15.40    5.60
  23  21   0   15.00    8.50
 -24 -22   0    6.80   10.10
 -24 -22   0   12.00    9.20
  24  22   0   -6.20    5.10
 -25 -23   0  -10.60    9.70
 -25 -23   0   12.60    9.60
  25  23   0    8.60    5.90
  25  23   0    2.40    9.70
 -26 -24   0    1.60    8.60
 -26 -24   0  -13.20    9.90
  26  24   0    7.90   10.70
  26  24   0   -4.80    5.60
  22  26   0  -16.80   10.10
  22  26   0   -3.40    5.10
 -22 -26   0  -12.70   10.40
 -22 -26   0   -6.70    9.30
  21  25   0    7.40    5.90
  21  25   0   -5.40    9.60
 -21 -25   0   -4.00    9.50
 -21 -25   0    0.00   10.80
  20  24   0    3.30    5.20
  20  24   0    2.60   13.60
 -20 -24   0   15.60    9.50
 -20 -24   0    9.10   10.50
  19  23   0    7.80    9.00
  19  23   0   22.40    6.00
 -19 -23   0   20.90   10.10
 -19 -23   0   16.10   10.20
 -19 -23   0   23.60   10.60
  18  22   0    2.90    9.00
  18  22   0    8.10    9.20
  18  22   0   25.70    5.80
 -18 -22   0   30.10    9.00
 -18 -22   0   36.50   10.20
 -18 -22   0   25.00   10.40
  17  21   0   25.90    9.60
  17  21   0   57.09    6.90
  17  21   0   51.29   10.40
  17  21   0   25.90   10.00
 -17 -21   0   64.49   11.40
 -17 -21   0   49.80   11.80
 -17 -21   0   28.60    7.40
 -17 -21   0   47.70   11.20
  16  20   0    8.70   12.70
  16  20   0   14.80    8.10
  16  20   0   10.90    8.90
  16  20   0   28.50    5.50
 -16 -20   0   25.70    9.10
 -16 -20   0   19.50    8.60
 -16 -20   0   27.50    9.10
  15  19   0   35.20    6.00
  15  19   0   33.80    8.20
  15  19   0   41.10    9.80
  15  19   0   25.30    8.60
 -15 -19   0   37.10    9.90
 -15 -19   0   38.80    9.70
 -15 -19   0   34.60    8.40
  14  18   0   23.20    7.90
  14  18   0   33.90    7.30
  14  18   0   24.60    7.50
  14  18   0   29.70    5.30
 -14 -18   0   40.40    8.80
 -14 -18   0   59.79   10.10
 -14 -18   0   33.80    8.40
 -14 -18   0   31.90    3.50
  13  17   0  228.08   20.50
  13  17   0  208.98   18.50
  13  17   0  239.38   20.50
  13  17   0  243.88   17.20
  13  17   0  245.78   20.30
 -13 -17   0  238.28   20.30
 -13 -17   0  263.97   20.50
 -13 -17   0  185.88   15.10
 -13 -17   0  239.88   20.20
 -13 -17   0  208.78   18.70
  12  16   0  322.47   22.50
  12  16   0  294.17   25.20
  12  16   0  318.57   23.90
  12  16   0  313.57   25.50
  12  16   0  333.17   24.90
 -12 -16   0  275.07   23.70
 -12 -16   0  345.87   25.40
 -12 -16   0  321.87   24.90
  11  15   0    7.10    5.60
  11  15   0    7.30    4.90
  11  15   0    2.70    3.20
  11  15   0    3.10    4.50
  11  15   0   -4.00    5.20
 -11 -15   0    0.60    4.10
 -11 -15   0    4.20    5.70
 -11 -15   0    0.00    5.00
 -11 -15   0   -1.10    5.40
  10  14   0    2.90    5.20
  10  14   0    5.10    4.10
  10  14   0   -1.60    4.70
  10  14   0    4.40    2.90
  10  14   0    1.60    5.10
 -10 -14   0    4.00    5.60
 -10 -14   0    5.60    5.20
 -10 -14   0    4.00    3.50
 -10 -14   0    1.60    3.90
   9  13   0   80.49    9.00
   9  13   0   85.79    9.40
   9  13   0   83.39    8.20
   9  13   0  103.59   10.80
   9  13   0  121.29   14.10
  -9 -13   0   89.19    9.90
  -9 -13   0   95.59   10.20
  -9 -13   0  101.89   10.90
  -9 -13   0   89.29   10.10
   8  12   0   99.79   10.50
   8  12   0   94.29   10.30
   8  12   0   93.39   10.70
   8  12   0   92.49    8.20
  -8 -12   0   88.99    9.30
  -8 -12   0   94.19   10.20
  -8 -12   0   97.19   10.10
  -8 -12   0   88.49   10.50
   7  11   0   60.99    6.80
   7  11   0   66.99    8.20
   7  11   0   69.59    8.70
   7  11   0   68.69    7.90
   7  11   0   89.19    8.90
  -7 -11   0   81.99   10.90
  -7 -11   0   63.39    7.10
  -7 -11   0   73.39    7.90
  -7 -11   0   76.19    8.20
   6  10   0    9.30    2.70
   6  10   0   11.50    4.30
   6  10   0    7.20    2.90
   6  10   0    3.10    3.40
   6  10   0   13.40    4.50
  -6 -10   0    9.60    3.70
  -6 -10   0    9.60    4.50
  -6 -10   0   12.70    4.20
  -6 -10   0    0.90    3.60
   5   9   0   12.00    3.40
   5   9   0   24.50    3.40
   5   9   0   20.60    4.40
   5   9   0   25.70    4.10
   5   9   0   22.80    4.40
  -5  -9   0   15.60    3.60
  -5  -9   0   20.70    4.00
  -5  -9   0   24.80    4.60
  -5  -9   0   28.70    4.20
   4   8   0    4.00    3.00
   4   8   0    9.10    3.10
   4   8   0    3.50    3.20
   4   8   0    5.90    2.00
   4   8   0    4.80    2.40
  -4  -8   0    1.50    2.50
  -4  -8   0    6.00    3.40
  -4  -8   0    5.00    2.20
  -4  -8   0   12.90    3.40
   3   7   0   60.59    5.30
   3   7   0   62.39    5.90
   3   7   0   98.89   10.10
   3   7   0   54.09    6.40
   3   7   0   59.69    6.40
  -3  -7   0   67.59    6.50
  -3  -7   0   59.09    6.70
  -3  -7   0   60.39    6.00
  -3  -7   0   59.79    6.30
   2   6   0  265.47   18.90
   2   6   0  268.17   18.70
   2   6   0  300.77   19.70
   2   6   0  264.87   18.40
   2   6   0  272.67   19.00
  -2  -6   0  259.67   18.90
  -2  -6   0  271.87   18.40
  -2  -6   0  271.17   18.70
  -2  -6   0  268.67   18.70
   1   5   0  131.59   10.10
   1   5   0  144.79   10.50
   1   5   0  145.59   10.70
   1   5   0  146.19   10.50
  -1  -5   0  135.39   10.00
  -1  -5   0  145.29   10.60
   0   4   0  271.17   19.50
   0   4   0  299.27   19.80
   0   4   0  283.47   19.70
   0   4   0  303.07   20.20
   0  -4   0  307.47   19.80
   0  -4   0  311.17   19.90
   0  -4   0  299.77   19.70
   0  -4   0  298.77   19.50
  -1   3   0  181.38   12.00
  -1   3   0  175.38   12.40
  -1   3   0  190.08   11.90
   1  -3   0  166.48   12.00
   1  -3   0  181.98   12.10
  -2   2   0 1104.59   71.59
  -5  -1   0    8.70    1.20
  -5  -1   0   15.30    2.10
  -5  -1   0    8.20    1.30
  -5  -1   0   12.90    2.00
   5   1   0   16.50    2.20
   5   1   0    8.40    1.20
  -6  -2   0  628.74   40.70
  -6  -2   0  627.24   40.60
  -6  -2   0  630.04   41.00
   6   2   0  637.04   40.80
   6   2   0  624.24   40.60
   6   2   0  619.84   40.70
   6   2   0  637.94   41.00
  -7  -3   0 4605.64  286.27
   7   3   0 4363.06  286.27
  -8  -4   0  508.65   33.00
  -8  -4   0  481.65   32.40
  -8  -4   0  505.65   32.30
  -8  -4   0  485.75   32.60
  -8  -4   0  502.05   32.60
   8   4   0  508.55   32.90
   8   4   0  480.05   32.50
   8   4   0  495.35   32.60
   8   4   0  481.05   32.20
  -9  -5   0 1666.53  106.19
  -9  -5   0 1654.83  105.59
  -9  -5   0 1672.03  105.79
  -9  -5   0 1668.93  106.19
  -9  -5   0 1619.24  105.79
   9   5   0 1635.44  105.79
   9   5   0 1653.33  105.49
   9   5   0 1615.34  105.89
   9   5   0 1608.94  106.09
 -10  -6   0 1877.11  120.39
 -10  -6   0 1829.72  120.19
 -10  -6   0 1920.41  120.49
 -10  -6   0 1939.11  120.89
 -10  -6   0 1892.11  120.29
  10   6   0 1769.52  120.29
  10   6   0 1814.82  119.89
  10   6   0 1883.51  120.79
  10   6   0 1907.61  120.59
 -11  -7   0  185.98   13.40
 -11  -7   0  186.38   14.30
 -11  -7   0  190.08   14.80
 -11  -7   0  177.28   13.80
 -11  -7   0  184.28   14.30
  11   7   0  193.08   14.70
  11   7   0  199.08   14.30
  11   7   0  184.38   13.30
  11   7   0  186.68   14.40
 -12  -8   0   14.60    4.70
 -12  -8   0   14.90    4.20
 -12  -8   0   11.00    2.80
 -12  -8   0    7.10    2.90
 -12  -8   0   12.50    3.90
  12   8   0   14.80    2.70
  12   8   0    4.30    3.50
  12   8   0   13.00    4.30
  12   8   0    7.90    3.50
 -13  -9   0   26.80    3.90
 -13  -9   0   20.30    4.00
 -13  -9   0   30.10    5.60
 -13  -9   0   22.50    4.60
 -13  -9   0   26.40    5.10
  13   9   0   25.30    5.30
  13   9   0   35.80    4.00
  13   9   0   24.00    4.80
  13   9   0   21.40    5.50
 -14 -10   0    7.50    3.10
 -14 -10   0    7.30    4.50
 -14 -10   0    3.10    3.90
 -14 -10   0    1.90    4.50
 -14 -10   0    7.40    3.20
  14  10   0   11.00    4.30
  14  10   0   -0.80    3.70
  14  10   0    8.90    2.80
  14  10   0    8.80    3.80
 -15 -11   0   10.60    5.10
 -15 -11   0   12.50    3.60
 -15 -11   0    5.50    4.50
 -15 -11   0    4.70    5.00
 -15 -11   0    7.20    3.80
  15  11   0    4.50    2.90
  15  11   0    5.90    4.30
  15  11   0    4.40    4.20
  15  11   0   11.00    5.20
 -16 -12   0    6.20    5.10
 -16 -12   0   15.10    5.40
 -16 -12   0    7.20    4.40
 -16 -12   0   16.20    3.70
 -16 -12   0    7.80    5.80
  16  12   0    6.80    3.10
  16  12   0   12.70    5.20
  16  12   0   15.60    5.10
  16  12   0   10.20    5.30
 -17 -13   0   69.69    8.70
 -17 -13   0   69.89    8.90
 -17 -13   0   59.89    8.70
 -17 -13   0  102.69   11.80
 -17 -13   0   91.89    9.40
  17  13   0   86.29   11.00
  17  13   0   86.79    9.00
  17  13   0  109.09   10.90
  17  13   0   90.79   11.20
 -18 -14   0   64.19    9.00
 -18 -14   0   86.69   10.70
 -18 -14   0   61.89   10.00
 -18 -14   0   62.99    8.30
 -18 -14   0   63.09    7.70
  18  14   0   73.79   10.80
  18  14   0   65.79    8.90
  18  14   0   75.09    7.60
  18  14   0   63.59    9.80
 -19 -15   0   24.90    8.20
 -19 -15   0   21.70    7.80
 -19 -15   0    8.90    4.60
 -19 -15   0   24.60    7.70
 -19 -15   0   28.00    5.70
  19  15   0   15.70    7.10
  19  15   0   29.20    5.20
  19  15   0   17.90    6.70
  19  15   0   17.40    6.90
 -20 -16   0    5.90    7.60
 -20 -16   0   11.10    6.50
 -20 -16   0    1.60    4.50
 -20 -16   0    6.50    6.70
  20  16   0    1.20    6.50
  20  16   0    4.50    6.80
  20  16   0   18.70    7.70
  20  16   0    2.60    4.10
 -21 -17   0   70.59   11.10
 -21 -17   0   90.59   13.20
 -21 -17   0   78.39   10.70
  21  17   0  112.49   10.70
  21  17   0   65.09   12.00
  21  17   0  121.89   14.90
  21  17   0  115.99   13.10
 -22 -18   0   13.20    7.40
 -22 -18   0   16.40    9.30
 -22 -18   0   15.00    9.10
  22  18   0   15.40    7.70
  22  18   0   20.20    9.40
  22  18   0   24.00    5.40
  22  18   0   12.50    8.60
 -23 -19   0  -12.50   12.20
 -23 -19   0    1.90    9.20
 -23 -19   0  -10.60    7.30
  23  19   0   -3.00    8.40
  23  19   0    4.00    4.70
  23  19   0   -9.20    7.90
  23  19   0   -7.80    8.20
 -24 -20   0    5.20    8.90
 -24 -20   0    2.20    9.00
 -24 -20   0    1.50    9.50
  24  20   0   10.10    9.00
  24  20   0    1.50    5.20
 -25 -21   0   20.00   10.90
 -25 -21   0   18.40    8.70
  25  21   0   14.80    6.10
  25  21   0   13.00    9.90
 -26 -22   0   24.60   12.00
 -26 -22   0   32.30   15.30
  26  22   0   16.90    6.30
  26  22   0   22.30   10.60
 -27 -23   0   -5.30    8.50
 -27 -23   0   -9.00   10.30
  27  23   0   -8.60   10.10
  27  23   0  -13.70    5.40
  20  26   0    2.80   11.00
  20  26   0   -9.10    4.80
 -20 -26   0    4.20   10.80
 -20 -26   0   -3.10    9.50
  19  25   0  -25.70    9.00
  19  25   0   12.20    5.70
 -19 -25   0    3.00    9.40
 -19 -25   0   22.50   15.10
  18  24   0   15.40    5.60
  18  24   0   -7.50    8.50
 -18 -24   0    4.50    9.90
 -18 -24   0   18.60   10.90
  17  23   0   12.70    9.50
  17  23   0   14.70    9.50
  17  23   0   12.80    5.40
 -17 -23   0   14.40   10.30
 -17 -23   0    6.30   10.10
 -17 -23   0   19.10   10.20
  16  22   0   35.10   10.00
  16  22   0   31.20   10.80
  16  22   0   28.80   11.20
  16  22   0   43.40    6.50
 -16 -22   0   21.20    9.60
 -16 -22   0   38.60    7.60
 -16 -22   0   34.50   15.00
 -16 -22   0   28.00   10.00
  15  21   0   -1.40    8.10
  15  21   0   -0.10    7.80
  15  21   0    3.40    9.00
  15  21   0    7.70    4.70
 -15 -21   0   12.20    8.90
 -15 -21   0   -0.70    7.40
 -15 -21   0   13.30    5.60
 -15 -21   0   13.30    8.90
  14  20   0   49.00    6.70
  14  20   0   29.70   10.20
  14  20   0   30.00    8.10
  14  20   0   49.20   10.50
 -14 -20   0   44.40    9.90
 -14 -20   0   45.00   10.10
 -14 -20   0   32.10    8.30
 -14 -20   0   43.00    5.00
  13  19   0    0.10    6.90
  13  19   0   -4.80   11.90
  13  19   0    6.30    6.10
  13  19   0   -5.70    4.00
  13  19   0   -2.20    7.00
 -13 -19   0   -0.30    6.90
 -13 -19   0   -3.00    6.80
 -13 -19   0   -5.40    6.40
 -13 -19   0    1.30    4.30
  12  18   0  286.07   22.00
  12  18   0  213.08   21.40
  12  18   0  251.27   19.90
  12  18   0  209.68   21.80
  12  18   0  242.38   19.10
 -12 -18   0  272.27   22.00
 -12 -18   0  223.88   21.20
 -12 -18   0  261.07   21.50
 -12 -18   0  220.78   19.90
  11  17   0   18.90    4.60
  11  17   0   26.60    7.70
  11  17   0   12.00    5.30
  11  17   0   12.30    6.20
  11  17   0   27.40    8.30
 -11 -17   0    6.60    5.90
 -11 -17   0   26.00    7.70
 -11 -17   0   11.00    5.00
 -11 -17   0   11.90    6.90
  10  16   0  215.28   17.50
  10  16   0  186.88   18.90
  10  16   0  207.68   19.00
  10  16   0  238.28   19.00
  10  16   0  228.78   16.30
 -10 -16   0  212.28   18.70
 -10 -16   0  190.38   17.50
 -10 -16   0  229.98   19.00
   9  15   0  102.59   12.90
   9  15   0  128.99   10.50
   9  15   0  134.79   12.00
   9  15   0   88.29   11.60
   9  15   0  146.69   13.60
  -9 -15   0  115.79   13.40
  -9 -15   0  113.39   11.70
  -9 -15   0  118.59   13.00
  -9 -15   0  111.79   12.80
   8  14   0   85.99    9.20
   8  14   0   61.19    8.20
   8  14   0   65.79    8.90
   8  14   0   81.29    7.80
   8  14   0   65.09    8.60
  -8 -14   0  101.29   10.70
  -8 -14   0   96.79   10.40
  -8 -14   0   78.89    8.80
  -8 -14   0   70.49    9.10
   7  13   0   58.19    7.70
   7  13   0   74.09    8.00
   7  13   0   55.79    7.70
   7  13   0   58.09    6.70
   7  13   0   67.09    8.40
  -7 -13   0   73.29    8.30
  -7 -13   0   66.69    7.50
  -7 -13   0   56.69    7.70
  -7 -13   0   56.19    7.70
   6  12   0   57.49    7.50
   6  12   0   40.30    6.00
   6  12   0   29.10    4.90
   6  12   0   43.30    4.90
   6  12   0   37.00    6.40
  -6 -12   0   40.30    5.80
  -6 -12   0   58.79    7.80
  -6 -12   0   44.00    6.70
  -6 -12   0   53.19    8.90
   5  11   0   56.49    7.30
   5  11   0   77.89    7.80
   5  11   0   60.99    6.80
   5  11   0   72.79    8.20
   5  11   0   53.29    6.80
  -5 -11   0   69.59    7.60
  -5 -11   0   69.99    8.00
  -5 -11   0   75.69    8.50
  -5 -11   0   74.09    7.90
   4  10   0  331.47   23.80
   4  10   0  343.87   23.80
   4  10   0  320.77   23.40
   4  10   0  325.77   22.90
   4  10   0  318.77   22.40
  -4 -10   0  318.27   23.30
  -4 -10   0  368.86   23.60
  -4 -10   0  320.17   22.90
  -4 -10   0  331.77   23.70
   3   9   0  323.17   22.20
   3   9   0  311.07   22.90
   3   9   0  314.27   22.70
   3   9   0  328.67   22.80
   3   9   0  324.27   21.80
  -3  -9   0  329.77   22.20
  -3  -9   0  345.47   22.70
  -3  -9   0  313.57   22.80
  -3  -9   0  317.27   22.50
   2   8   0   12.20    2.80
   2   8   0   24.00    5.90
   2   8   0   11.20    3.30
   2   8   0   10.90    3.90
   2   8   0    4.90    2.70
  -2  -8   0   16.90    4.20
  -2  -8   0    9.30    2.50
  -2  -8   0   14.40    3.20
   1   7   0    0.80    2.40
   1   7   0    0.70    1.90
   1   7   0    0.80    4.20
   1   7   0   -0.60    2.60
   1   7   0   -0.80    2.70
  -1  -7   0    1.00    2.10
  -1  -7   0   -0.60    2.30
  -1  -7   0    3.10    2.40
  -1  -7   0   -1.20    2.40
   0   6   0 2272.77  144.19
   0   6   0 2255.07  144.39
   0   6   0 2229.38  143.89
   0   6   0 2145.69  144.29
   0   6   0 2321.27  144.89
   0  -6   0 2330.87  144.39
   0  -6   0 2175.68  143.89
   0  -6   0 2306.27  144.29
   0  -6   0 2187.08  144.09
  -1   5   0  129.69   10.50
  -1   5   0  139.49   10.00
  -1   5   0  155.78   10.80
  -1   5   0  140.49   10.40
  -1   5   0  143.89   11.20
   1  -5   0  133.39   10.30
   1  -5   0  142.99   10.60
   1  -5   0  159.68   10.90
   1  -5   0  129.29   10.00
  -2   4   0  416.56   27.90
  -2   4   0  392.26   28.60
  -2   4   0  432.56   27.70
   2  -4   0  449.26   28.20
   2  -4   0  439.56   27.70
   2  -4   0  422.96   27.90
  -3   3   0   21.80    2.20
  -3   3   0   15.40    2.10
  -3   3   0   23.60    2.90
  -3   3   0   27.50    4.40
   3  -3   0   22.80    1.80
   3  -3   0   22.10    2.10
   3  -3   0   21.80    2.80
  -4   2   0    9.60    1.60
  -4   2   0   13.30    1.70
  -4   2   0   12.90    3.60
   4  -2   0   12.80    1.80
   4  -2   0   14.30    1.40
  -5   1   0    8.90    1.60
  -5   1   0    7.10    1.30
   5  -1   0    7.70    1.50
   5  -1   0    7.90    1.20
  -6   0   0  387.86   24.70
  -6   0   0  373.36   24.40
  -6   0   0  376.96   24.40
  -6   0   0  367.46   24.30
   6   0   0  368.96   24.50
   6   0   0  382.66   24.40
   6   0   0  357.76   24.20
  -7  -1   0    1.90    1.70
  -7  -1   0    3.00    2.40
  -7  -1   0    5.70    2.00
  -7  -1   0    2.40    1.30
   7   1   0    2.60    1.30
   7   1   0    3.70    1.80
   7   1   0    1.00    1.70
   7   1   0    5.20    2.30
  -8  -2   0 3027.40  193.38
  -8  -2   0 3083.49  193.38
  -8  -2   0 2971.90  193.18
  -8  -2   0 3119.59  193.78
   8   2   0 2908.11  193.18
   8   2   0 3018.40  193.68
   8   2   0 3061.09  193.38
   8   2   0 3011.80  193.38
  -9  -3   0  194.48   13.70
  -9  -3   0  196.58   14.20
  -9  -3   0  191.08   13.60
  -9  -3   0  198.98   13.30
   9   3   0  192.08   13.50
   9   3   0  207.08   13.20
   9   3   0  185.38   13.90
   9   3   0  173.38   13.60
 -10  -4   0  114.19    9.60
 -10  -4   0   98.29    8.50
 -10  -4   0  101.89    8.80
 -10  -4   0  115.09    8.40
 -10  -4   0  115.99    9.50
  10   4   0  119.79    9.00
  10   4   0  116.59    9.20
  10   4   0  104.09    9.30
  10   4   0  115.19    8.30
 -11  -5   0  262.27   17.60
 -11  -5   0  252.37   17.90
 -11  -5   0  251.07   17.60
 -11  -5   0  248.68   17.90
 -11  -5   0  265.17   18.40
  11   5   0  258.97   18.40
  11   5   0  252.37   17.80
  11   5   0  250.57   18.00
  11   5   0  248.48   17.30
 -12  -6   0 1607.14  101.79
 -12  -6   0 1588.44  101.39
 -12  -6   0 1587.44  101.59
 -12  -6   0 1552.34  102.19
 -12  -6   0 1610.54  101.69
  12   6   0 1528.05  101.19
  12   6   0 1584.14  101.89
  12   6   0 1578.44  102.09
  12   6   0 1525.85  101.59
 -13  -7   0 1583.14   98.09
 -13  -7   0 1533.65   97.29
 -13  -7   0 1488.75   97.49
 -13  -7   0 1474.25   96.89
  13   7   0 1528.05   97.59
  13   7   0 1451.65   96.69
  13   7   0 1552.04   97.89
  13   7   0 1409.76   97.19
 -14  -8   0  279.67   19.40
 -14  -8   0  277.77   19.80
 -14  -8   0  285.87   21.00
 -14  -8   0  283.47   20.30
 -14  -8   0  271.57   20.30
  14   8   0  254.57   19.10
  14   8   0  300.97   20.80
  14   8   0  277.87   20.40
  14   8   0  264.77   20.00
 -15  -9   0    8.70    4.50
 -15  -9   0   11.60    3.30
 -15  -9   0   19.30    5.60
 -15  -9   0    8.30    3.20
 -15  -9   0   21.70    5.30
  15   9   0   17.70    7.70
  15   9   0   12.20    4.40
  15   9   0   18.40    3.40
  15   9   0   11.90    5.00
 -16 -10   0  135.79   13.00
 -16 -10   0  142.29   12.20
 -16 -10   0  129.29   12.90
 -16 -10   0  137.79   13.80
 -16 -10   0  143.09   11.60
  16  10   0  143.29   14.80
  16  10   0  146.79   11.20
  16  10   0  135.69   13.30
 -17 -11   0  195.08   17.10
 -17 -11   0  179.68   15.00
 -17 -11   0  194.38   16.60
 -17 -11   0  186.78   15.60
 -17 -11   0  225.58   19.30
  17  11   0  198.28   14.70
  17  11   0  183.48   16.60
  17  11   0  212.88   16.40
  17  11   0  188.08   16.80
 -18 -12   0  155.78   14.50
 -18 -12   0  128.89   12.90
 -18 -12   0  131.99   15.20
 -18 -12   0  145.59   13.90
 -18 -12   0  137.89   12.40
  18  12   0  206.48   19.40
  18  12   0  131.79   14.60
  18  12   0  148.49   13.80
 -19 -13   0  107.59   11.70
 -19 -13   0   69.29   10.70
 -19 -13   0   86.79    9.90
 -19 -13   0   80.89    9.50
 -19 -13   0  107.59   11.20
  19  13   0   82.99    9.30
  19  13   0   55.69    8.60
  19  13   0   87.99    9.20
  19  13   0   68.29   10.40
 -20 -14   0    9.50    5.80
 -20 -14   0   30.60    7.80
 -20 -14   0   14.10    4.70
 -20 -14   0   23.40    6.40
 -20 -14   0    9.00    7.60
  20  14   0   21.60   11.50
  20  14   0    9.60    6.70
  20  14   0   12.10    4.40
  20  14   0   27.90    7.80
 -21 -15   0   22.60    5.50
 -21 -15   0   17.40    8.40
 -21 -15   0   16.00    7.30
 -21 -15   0   11.70    7.30
  21  15   0   21.50    7.80
  21  15   0   11.10    6.50
  21  15   0   24.50   11.20
  21  15   0   14.80    4.60
 -22 -16   0   12.70    5.30
 -22 -16   0    5.50    8.30
 -22 -16   0   13.80    7.10
 -22 -16   0   15.20    7.10
  22  16   0    9.20    7.60
  22  16   0   20.70    4.90
  22  16   0   14.10    7.90
  22  16   0    9.80    7.50
 -23 -17   0    5.40    7.30
 -23 -17   0   21.30    7.80
 -23 -17   0    2.80    8.70
 -23 -17   0   19.60    6.60
  23  17   0   34.60    5.90
  23  17   0    9.90    8.80
  23  17   0   14.90    8.40
  23  17   0   23.20    9.80
 -24 -18   0  -15.60    7.30
 -24 -18   0  -10.50    5.10
 -24 -18   0   -4.40    7.30
 -24 -18   0  -11.80    8.00
  24  18   0    2.20    4.70
  24  18   0  -14.60    7.40
  24  18   0  -14.40    7.20
  24  18   0   -6.90    7.50
 -25 -19   0    5.90    9.70
 -25 -19   0  -17.20   10.90
 -25 -19   0    0.90   10.00
  25  19   0    8.60    8.40
  25  19   0   -3.40    4.80
 -26 -20   0   35.60   10.20
 -26 -20   0   33.20   11.20
  26  20   0   33.80    6.90
  26  20   0   47.80   10.10
 -27 -21   0   14.60    9.30
 -27 -21   0    4.50   10.10
  27  21   0    8.40    5.80
  27  21   0   15.80    9.50
 -28 -22   0    2.10    9.20
 -28 -22   0    0.80   10.10
  28  22   0    2.90    6.20
  28  22   0    9.50   10.00
 -29 -23   0    8.80   10.00
  29  23   0   12.40   10.50
  19  27   0    1.00    5.30
  19  27   0    2.80   11.30
 -19 -27   0    3.10   11.10
 -19 -27   0   -0.10    9.30
  18  26   0    7.20   10.20
  18  26   0    1.00    5.70
 -18 -26   0   19.80   10.60
 -18 -26   0    9.00   10.40
  17  25   0   -5.70   10.80
  17  25   0    4.50    5.30
 -17 -25   0    2.90    8.70
 -17 -25   0   14.00   10.60
  16  24   0   -2.00    4.80
  16  24   0    3.40    9.60
 -16 -24   0   -2.70    9.40
 -16 -24   0   -2.40    8.20
  15  23   0    6.50    5.10
  15  23   0   12.40    9.20
  15  23   0    6.70    9.60
 -15 -23   0   -5.10   13.70
 -15 -23   0    6.70    7.60
 -15 -23   0   15.10    9.50
  14  22   0   -1.80    8.90
  14  22   0    5.70    9.30
  14  22   0    2.50    4.70
  14  22   0    6.60    8.30
 -14 -22   0    1.50    6.00
 -14 -22   0    4.10    3.00
 -14 -22   0   23.20    8.60
 -14 -22   0    6.30    7.50
 -14 -22   0   14.20    9.40
  13  21   0   -0.20    7.70
  13  21   0    0.70   11.00
  13  21   0  -17.60    7.40
  13  21   0   -0.20    6.20
  13  21   0   -6.70    4.30
 -13 -21   0   -1.20    7.90
 -13 -21   0   -2.20    6.10
 -13 -21   0  -11.00    7.20
 -13 -21   0   -9.40    7.40
  12  20   0   -7.90    4.10
  12  20   0   -7.20    6.70
  12  20   0    2.90    7.70
  12  20   0   -8.40    6.70
  12  20   0    5.20    5.60
 -12 -20   0   -4.20    7.40
 -12 -20   0    2.60    6.10
 -12 -20   0   -2.10    7.20
 -12 -20   0   -5.90    6.90
  11  19   0   34.80    8.80
  11  19   0   26.80    8.60
  11  19   0   21.80    8.40
  11  19   0   32.70    8.20
  11  19   0   42.10    7.20
 -11 -19   0   26.80    8.70
 -11 -19   0   26.20    7.40
 -11 -19   0   25.60    6.30
 -11 -19   0   24.00    8.40
  10  18   0  180.78   14.40
  10  18   0  183.58   18.10
  10  18   0  182.58   16.00
  10  18   0  264.47   24.40
  10  18   0  145.49   17.70
 -10 -18   0  163.78   17.30
 -10 -18   0  163.48   17.00
 -10 -18   0  181.08   18.10
 -10 -18   0  164.78   15.80
   9  17   0  315.87   26.30
   9  17   0  319.97   23.20
   9  17   0  336.37   25.60
   9  17   0  370.36   24.80
   9  17   0  296.27   25.80
  -9 -17   0  309.37   25.40
  -9 -17   0  322.87   26.00
  -9 -17   0  296.97   24.40
  -9 -17   0  357.46   25.60
   8  16   0  123.99   12.90
   8  16   0  152.98   15.00
   8  16   0  146.29   15.20
   8  16   0  114.79   14.10
   8  16   0  122.69   11.70
  -8 -16   0  147.39   14.20
  -8 -16   0  159.48   15.00
  -8 -16   0  148.79   13.20
  -8 -16   0  155.28   14.40
   7  15   0   30.60    6.70
   7  15   0   44.60   12.20
   7  15   0   38.10    7.60
   7  15   0   40.30    5.30
   7  15   0   40.20    6.50
  -7 -15   0   51.89    7.90
  -7 -15   0   47.30    9.30
  -7 -15   0   52.49    8.10
  -7 -15   0   56.49    7.40
   6  14   0    1.00    4.30
   6  14   0    2.30    5.30
   6  14   0    4.00    3.60
   6  14   0    5.00    3.00
   6  14   0    5.60    4.40
  -6 -14   0    2.90    5.50
  -6 -14   0    3.50    4.10
  -6 -14   0    2.60    4.10
   5  13   0    1.10    7.50
   5  13   0    3.00    2.90
   5  13   0    2.90    4.40
   5  13   0   -2.00    3.90
   5  13   0    6.10    5.00
  -5 -13   0   -0.80    4.10
  -5 -13   0    9.40    6.60
  -5 -13   0    3.50    3.50
  -5 -13   0    5.20    4.60
   4  12   0   16.40    4.80
   4  12   0   29.50    4.10
   4  12   0   21.90    5.30
   4  12   0   18.80    4.30
   4  12   0   19.70    5.60
  -4 -12   0   26.00    4.70
  -4 -12   0   25.00    5.40
  -4 -12   0   38.80    6.60
  -4 -12   0   29.60    5.80
   3  11   0  613.54   42.90
   3  11   0  647.94   42.70
   3  11   0  615.94   42.00
   3  11   0  595.54   42.70
   3  11   0  611.54   41.50
  -3 -11   0  666.63   42.90
  -3 -11   0  629.64   42.50
  -3 -11   0  664.63   42.60
  -3 -11   0  640.04   42.10
   2  10   0   38.90    4.80
   2  10   0   24.20    4.80
   2  10   0   32.70    5.60
   2  10   0   34.50    5.60
   2  10   0   67.69   10.20
  -2 -10   0   26.90    4.50
  -2 -10   0   33.50    4.60
  -2 -10   0   40.80    6.20
  -2 -10   0   30.30    4.80
   1   9   0  488.35   34.20
   1   9   0  545.65   35.10
   1   9   0  468.65   34.00
   1   9   0  510.25   34.00
   1   9   0  496.45   33.50
  -1  -9   0  491.85   33.80
  -1  -9   0  496.75   33.50
  -1  -9   0  524.15   34.00
  -1  -9   0  506.85   34.20
   0   8   0 2522.15  161.68
   0   8   0 2691.33  162.38
   0   8   0 2386.16  161.58
   0   8   0 2580.94  161.18
   0  -8   0 2603.84  161.58
   0  -8   0 2603.24  161.68
   0  -8   0 2186.18  162.58
  -1   7   0    1.20    2.50
  -1   7   0    0.40    2.60
  -1   7   0    1.30    4.10
  -1   7   0   -0.20    2.20
  -1   7   0   -0.20    2.40
   1  -7   0    0.00    4.10
   1  -7   0   -1.20    1.80
   1  -7   0    1.70    2.70
   1  -7   0   -0.30    3.00
  -2   6   0  269.17   18.70
  -2   6   0  261.57   19.60
  -2   6   0  293.57   19.20
  -2   6   0  273.37   18.30
   2  -6   0  266.37   18.90
   2  -6   0  265.57   18.30
   2  -6   0  261.27   19.10
   2  -6   0  272.07   18.70
  -3   5   0  565.24   35.00
  -3   5   0  539.55   35.70
  -3   5   0  534.05   35.30
  -3   5   0  528.75   34.60
  -3   5   0  496.55   36.30
   3  -5   0  540.55   34.90
   3  -5   0  548.05   35.70
   3  -5   0  541.75   35.30
  -4   4   0  946.81   59.59
  -4   4   0  942.21   59.89
  -4   4   0  959.10   60.19
  -4   4   0  883.01   60.99
  -4   4   0  926.41   59.29
   4  -4   0  925.51   59.89
   4  -4   0 1009.30   60.29
   4  -4   0  819.42   59.29
   4  -4   0  936.01   59.59
  -5   3   0  452.95   30.10
  -5   3   0  430.96   28.00
  -5   3   0  442.96   28.00
   5  -3   0  418.16   28.20
   5  -3   0  414.86   27.80
  -6   2   0  625.34   40.80
  -6   2   0  626.24   40.50
  -6   2   0  621.04   40.70
   6  -2   0  627.64   40.70
   6  -2   0  631.24   40.50
   6  -2   0  629.64   40.90
  -7   1   0    0.00    2.00
  -7   1   0    4.10    1.40
  -7   1   0    1.70    2.00
   7  -1   0    0.80    1.90
   7  -1   0    3.70    1.30
   7  -1   0    4.50    2.50
   7  -1   0   -1.80    2.90
  -8   0   0   88.69    8.00
  -8   0   0   95.69    7.00
   8   0   0   97.89    8.10
   8   0   0  101.69    7.50
   8   0   0   92.19    7.00
   8   0   0   90.29    7.70
  -9  -1   0  516.45   33.90
  -9  -1   0  524.85   34.40
  -9  -1   0  528.15   33.70
  -9  -1   0  529.75   33.90
   9   1   0  485.25   34.20
   9   1   0  504.25   33.80
   9   1   0  518.05   33.60
   9   1   0  520.05   33.90
 -10  -2   0    5.10    2.30
 -10  -2   0    7.10    2.50
 -10  -2   0    0.00    1.70
 -10  -2   0    7.20    3.10
  10   2   0    3.60    2.80
  10   2   0    2.20    2.20
  10   2   0   -1.00    1.60
  10   2   0    6.20    2.40
 -11  -3   0   34.40    4.10
 -11  -3   0   38.80    6.80
 -11  -3   0   29.70    4.80
  11   3   0   31.50    3.50
  11   3   0   35.90    4.40
  11   3   0   30.80    4.60
  11   3   0   37.60    4.50
 -12  -4   0 1023.10   66.89
 -12  -4   0 1008.20   67.09
 -12  -4   0 1053.89   67.19
 -12  -4   0 1090.79   67.79
  12   4   0  974.90   66.99
  12   4   0 1035.90   67.19
  12   4   0 1074.19   67.69
  12   4   0 1011.60   66.69
 -13  -5   0 2366.26  153.68
 -13  -5   0 2441.36  153.78
 -13  -5   0 2399.66  153.38
 -13  -5   0 2378.26  153.48
 -13  -5   0 2421.06  154.28
  13   5   0 2310.97  153.58
  13   5   0 2323.77  153.18
  13   5   0 2424.46  154.18
  13   5   0 2453.25  153.88
 -14  -6   0  667.13   45.50
 -14  -6   0  744.53   46.90
 -14  -6   0  689.73   45.90
 -14  -6   0  692.73   45.70
  14   6   0  747.03   46.70
  14   6   0  697.63   46.10
  14   6   0  648.64   45.30
  14   6   0  667.83   45.80
 -15  -7   0    5.60    3.20
 -15  -7   0   -2.60    2.40
 -15  -7   0    8.10    4.00
 -15  -7   0    0.20    3.60
 -15  -7   0   -1.10    4.00
  15   7   0    5.10    2.60
  15   7   0   -0.20    3.20
  15   7   0    0.10    6.20
  15   7   0    2.50    4.10
 -16  -8   0   59.19    7.00
 -16  -8   0   55.39    6.50
 -16  -8   0   57.49    7.90
 -16  -8   0   68.09    7.00
  16   8   0   73.59    6.70
  16   8   0   53.39    7.40
  16   8   0   55.59    7.40
  16   8   0   54.59    6.70
 -17  -9   0  268.97   20.50
 -17  -9   0  251.27   21.10
 -17  -9   0  268.07   19.40
 -17  -9   0  292.27   21.60
 -17  -9   0  287.97   20.50
  17   9   0  218.38   22.50
  17   9   0  278.77   21.30
  17   9   0  275.07   19.10
 -18 -10   0  177.28   14.90
 -18 -10   0  186.78   15.60
 -18 -10   0  171.78   16.70
 -18 -10   0  195.18   14.50
  18  10   0  187.98   16.30
  18  10   0  183.28   14.00
  18  10   0  170.38   15.90
  18  10   0  198.08   15.90
 -19 -11   0   47.30    8.80
 -19 -11   0   53.99    7.50
 -19 -11   0   39.60    5.90
 -19 -11   0   56.99    7.90
 -19 -11   0   34.00    6.40
  19  11   0   52.69    5.70
  19  11   0   52.39    6.80
  19  11   0   27.60    6.80
  19  11   0   24.90    7.00
 -20 -12   0    6.90    6.00
 -20 -12   0    6.80    5.20
 -20 -12   0    2.10    4.70
 -20 -12   0    7.60    5.10
 -20 -12   0   -1.40    6.60
  20  12   0    1.50    5.90
  20  12   0    5.20    3.80
  20  12   0    9.60    5.30
  20  12   0    5.10    6.00
 -21 -13   0  156.98   15.50
 -21 -13   0  155.08   15.20
 -21 -13   0  132.79   16.70
 -21 -13   0  156.78   13.40
 -21 -13   0  129.39   13.80
  21  13   0  134.29   12.60
  21  13   0  158.68   15.80
  21  13   0  147.59   15.40
  21  13   0  137.29   15.10
 -22 -14   0   11.60    7.60
 -22 -14   0    4.70    5.00
 -22 -14   0    2.90    9.60
 -22 -14   0   10.50    7.20
 -22 -14   0    4.70    4.60
  22  14   0    4.10    4.70
  22  14   0    4.40    4.10
  22  14   0    8.40    5.60
  22  14   0    2.00    6.20
 -23 -15   0   -3.00    7.90
 -23 -15   0   -1.00    7.10
 -23 -15   0    2.30    4.70
 -23 -15   0    7.40    7.10
  23  15   0    1.70    4.20
  23  15   0    6.20    6.50
  23  15   0   -4.60    5.00
 -24 -16   0  -16.00    6.80
 -24 -16   0  -11.60    7.60
 -24 -16   0   -2.80    5.00
 -24 -16   0   -7.70    6.30
  24  16   0   -6.80    7.00
  24  16   0    6.30    4.60
  24  16   0   -5.30    7.50
  24  16   0   -0.70    7.20
 -25 -17   0   50.69   11.50
 -25 -17   0   49.99    8.40
 -25 -17   0   58.59   14.50
 -25 -17   0   74.89   11.40
  25  17   0   31.00   10.60
  25  17   0   69.89    8.00
  25  17   0   49.80   11.00
  25  17   0   58.49   10.00
 -26 -18   0    1.50    7.40
 -26 -18   0    2.00    7.70
 -26 -18   0   -3.10    5.80
  26  18   0    7.10    5.40
  26  18   0   -3.60    8.10
 -27 -19   0   -7.20    9.00
 -27 -19   0    9.10    8.00
 -27 -19   0   12.40   10.50
  27  19   0   13.60    9.10
  27  19   0    1.00    5.40
 -28 -20   0   23.70   11.20
 -28 -20   0   20.20    9.50
  28  20   0    8.10   10.60
  28  20   0   13.60    6.70
 -29 -21   0    8.20   10.60
 -29 -21   0   16.80    9.80
  29  21   0   -0.40    5.60
  29  21   0   -6.80    9.30
 -30 -22   0    6.60    9.90
 -30 -22   0    0.70   11.30
  30  22   0    3.90    6.50
  30  22   0    4.30   10.20
  17  27   0   12.30   11.10
  17  27   0    0.80    5.60
 -17 -27   0   19.00    9.80
 -17 -27   0   -0.20   10.30
  16  26   0   13.00    6.00
  16  26   0    4.50   10.20
 -16 -26   0   26.00    9.40
 -16 -26   0    3.50   10.30
  15  25   0  -12.00    9.60
  15  25   0    3.30    5.10
 -15 -25   0    6.50   10.20
 -15 -25   0   -5.00    2.70
 -15 -25   0    3.00    8.20
  14  24   0   36.50   11.30
  14  24   0   34.00    6.50
  14  24   0   27.80   11.20
 -14 -24   0   38.60   10.90
 -14 -24   0   32.00   11.40
 -14 -24   0   58.69   11.50
 -14 -24   0   37.90    5.10
  13  23   0    9.60    8.30
  13  23   0    6.50    4.90
  13  23   0    2.90    8.40
  13  23   0    1.70   10.10
 -13 -23   0   11.40    8.90
 -13 -23   0    0.10    8.10
 -13 -23   0   11.20    8.20
 -13 -23   0    1.90    6.30
  12  22   0   -6.20    4.50
  12  22   0   -0.50    6.80
  12  22   0    2.30    8.20
  12  22   0  -19.40    8.20
  12  22   0   -3.60    8.00
 -12 -22   0    2.90    7.60
 -12 -22   0   -9.20    7.90
 -12 -22   0    3.10    8.10
 -12 -22   0    6.00    5.60
  11  21   0  -14.30    7.60
  11  21   0   -0.10    7.00
  11  21   0  -11.70    7.90
  11  21   0  -11.00    4.30
  11  21   0   -1.30    5.90
 -11 -21   0    0.80    6.40
 -11 -21   0   -1.40    7.40
 -11 -21   0  -10.00    7.30
 -11 -21   0   -6.40    6.20
  10  20   0   -0.60    6.00
  10  20   0   -5.00    7.60
  10  20   0   11.10    6.00
  10  20   0   -5.90    4.40
  10  20   0    3.40    7.30
 -10 -20   0   -3.30    6.50
 -10 -20   0    3.70    5.10
 -10 -20   0   10.70    7.10
 -10 -20   0    4.20    7.50
   9  19   0   35.30    8.90
   9  19   0   36.20    7.10
   9  19   0   22.00    7.30
   9  19   0   29.30    5.70
   9  19   0   37.70    9.10
  -9 -19   0   34.20    8.40
  -9 -19   0   43.40    8.80
  -9 -19   0   35.90    8.10
  -9 -19   0   48.10    8.00
   8  18   0   90.89    9.40
   8  18   0   62.39   10.10
   8  18   0   79.29    9.40
   8  18   0   74.79   10.80
   8  18   0   77.49   10.50
  -8 -18   0   89.09   12.10
  -8 -18   0   94.79   11.00
  -8 -18   0   82.69   10.20
  -8 -18   0   79.39   11.20
   7  17   0   35.60    6.90
   7  17   0   31.00    5.40
   7  17   0   46.60   12.80
   7  17   0   40.50    8.00
   7  17   0   47.00    9.10
  -7 -17   0   69.19   13.80
  -7 -17   0   39.60    6.70
  -7 -17   0   42.20    8.00
  -7 -17   0   45.00    8.50
   6  16   0   12.20    6.40
   6  16   0   12.90    6.30
   6  16   0    8.80    5.80
   6  16   0   21.10    5.80
   6  16   0    8.10    3.70
  -6 -16   0   19.30    5.90
  -6 -16   0   11.70    4.90
  -6 -16   0   14.10    6.40
  -6 -16   0    9.70    4.70
   5  15   0   41.80    5.00
   5  15   0   29.20    5.30
   5  15   0   39.50    6.70
   5  15   0   24.10    5.80
   5  15   0   37.50    6.70
  -5 -15   0   39.60    6.90
  -5 -15   0   33.80    7.40
  -5 -15   0   31.50    6.20
  -5 -15   0   35.00    6.80
   4  14   0    5.30    4.20
   4  14   0    3.30    4.60
   4  14   0    3.70    5.00
   4  14   0    2.50    4.60
   4  14   0    5.40    3.00
  -4 -14   0    9.70    3.70
  -4 -14   0    4.60    4.60
  -4 -14   0    0.10    4.80
  -4 -14   0   10.80    5.10
   3  13   0  270.17   21.10
   3  13   0  269.77   19.20
   3  13   0  258.97   21.10
   3  13   0  283.97   21.00
   3  13   0  259.77   19.90
  -3 -13   0  287.87   20.50
  -3 -13   0  277.57   21.20
  -3 -13   0  271.47   20.00
  -3 -13   0  272.67   20.60
   2  12   0  943.41   64.19
   2  12   0 1000.10   63.99
   2  12   0  906.81   64.19
   2  12   0  935.71   63.39
   2  12   0 1024.90   65.49
  -2 -12   0  956.60   63.69
  -2 -12   0 1015.00   63.89
  -2 -12   0  912.41   63.29
  -2 -12   0  988.00   64.19
   1  11   0  713.13   53.29
   1  11   0  802.12   52.79
   1  11   0  877.81   54.69
   1  11   0  787.72   53.59
  -1 -11   0  798.32   53.59
  -1 -11   0  815.32   52.79
  -1 -11   0  841.12   53.29
  -1 -11   0  764.72   52.99
   0  10   0 3892.71  274.97
   0  10   0 4616.94  276.07
   0  10   0 4357.56  275.27
   0  10   0 4266.57  274.47
   0 -10   0 4145.29  274.47
   0 -10   0 4106.79  274.67
   0 -10   0 4472.05  274.97
   0 -10   0 4459.55  275.17
  -1   9   0  471.45   32.60
  -1   9   0  505.25   33.60
  -1   9   0  445.36   33.50
  -1   9   0  505.95   32.30
  -1   9   0  463.05   32.90
   1  -9   0  477.05   32.10
   1  -9   0  490.35   32.50
   1  -9   0  494.45   32.70
  -2   8   0   17.90    3.20
  -2   8   0   15.50    4.00
  -2   8   0   10.70    3.30
  -2   8   0   25.00    6.40
   2  -8   0    6.80    3.50
   2  -8   0   15.80    4.30
   2  -8   0   16.30    2.90
   2  -8   0   13.60    3.40
  -3   7   0   33.40    4.30
  -3   7   0   39.70    5.20
  -3   7   0   41.70    4.80
  -3   7   0   43.10    3.70
  -3   7   0   57.19    8.30
   3  -7   0   36.00    4.70
   3  -7   0   40.90    5.00
   3  -7   0   56.79    5.40
   3  -7   0   41.90    4.60
  -4   6   0   94.79   10.40
  -4   6   0  120.49    9.30
  -4   6   0  122.99    7.70
  -4   6   0  112.49    9.60
  -4   6   0  103.59    8.40
   4  -6   0  110.29    9.80
   4  -6   0  107.89    8.30
   4  -6   0  101.49    8.90
  -5   5   0  176.58   12.60
  -5   5   0  168.68   11.30
  -5   5   0  182.98   13.10
  -5   5   0  172.98   11.90
  -5   5   0  173.18   14.70
   5  -5   0  154.88   11.40
   5  -5   0  165.78   13.20
   5  -5   0  175.18   12.50
   5  -5   0  172.58   11.80
  -6   4   0  204.98   13.90
  -6   4   0  210.28   14.80
  -6   4   0  202.78   13.80
  -6   4   0  200.78   14.50
  -6   4   0  182.48   16.70
   6  -4   0  199.58   14.30
   6  -4   0  212.68   13.60
   6  -4   0  209.78   15.00
  -7   3   0 4597.84  295.77
  -8   2   0 3015.00  192.38
  -8   2   0 3070.49  192.38
   8  -2   0 2980.30  192.48
   8  -2   0 2958.30  192.28
  -9   1   0  526.65   34.80
  -9   1   0  523.05   35.10
  -9   1   0  546.35   35.10
   9  -1   0  534.75   35.00
   9  -1   0  539.75   34.80
   9  -1   0  532.15   35.40
   9  -1   0  533.15   35.30
 -10   0   0   80.19    7.20
 -10   0   0   81.49    7.10
 -10   0   0   89.49    6.70
  10   0   0   87.99    7.50
  10   0   0   83.89    7.10
  10   0   0   83.89    6.70
  10   0   0   90.69    8.00
 -11  -1   0   12.20    3.00
 -11  -1   0   16.50    4.00
 -11  -1   0   16.10    3.00
 -11  -1   0   16.50    3.70
  11   1   0   14.30    4.20
  11   1   0   13.90    3.10
  11   1   0    8.20    2.10
  11   1   0   16.10    3.60
 -12  -2   0  175.48   12.50
 -12  -2   0  179.58   13.80
 -12  -2   0  178.38   12.90
 -12  -2   0  165.18   12.80
  12   2   0  187.18   13.50
  12   2   0  181.48   12.50
  12   2   0  170.48   12.90
 -13  -3   0    5.00    3.40
 -13  -3   0    7.80    4.50
 -13  -3   0    9.20    2.80
 -13  -3   0    3.90    2.10
  13   3   0    0.20    2.00
  13   3   0    4.10    2.70
  13   3   0    8.90    2.70
  13   3   0    6.00    3.30
 -14  -4   0   33.30    4.80
 -14  -4   0   31.30    4.90
 -14  -4   0   33.20    4.20
 -14  -4   0   36.90    5.60
  14   4   0   36.50    5.30
  14   4   0   39.60    5.10
  14   4   0   34.80    4.00
 -15  -5   0  133.29   13.20
 -15  -5   0  141.49   11.70
 -15  -5   0  159.78   11.80
 -15  -5   0  170.68   12.50
 -15  -5   0  158.18   12.40
  15   5   0  160.38   12.40
  15   5   0  145.69   13.00
  15   5   0  146.89   12.40
  15   5   0  151.48   11.40
 -16  -6   0  212.88   17.20
 -16  -6   0  204.98   15.40
 -16  -6   0  210.68   15.30
 -16  -6   0  201.28   15.90
 -16  -6   0  213.78   15.90
  16   6   0  207.98   15.90
  16   6   0  208.28   15.00
  16   6   0  205.98   16.10
  16   6   0  207.38   16.60
 -17  -7   0  100.39   11.00
 -17  -7   0   85.89    8.80
 -17  -7   0  105.49    8.70
 -17  -7   0   86.89    9.70
  17   7   0   97.69    8.40
  17   7   0   84.39   10.10
  17   7   0   90.69    9.50
  17   7   0   80.69    9.50
 -18  -8   0   31.40    5.70
 -18  -8   0   40.80    6.80
 -18  -8   0   40.90    7.90
 -18  -8   0   37.00    5.20
 -18  -8   0   40.20    7.20
  18   8   0   21.50    8.90
  18   8   0   43.50    7.40
  18   8   0   36.10    4.90
  18   8   0   38.70    9.60
 -19  -9   0    3.50    5.40
 -19  -9   0   19.20    8.50
 -19  -9   0    7.00    3.50
 -19  -9   0   13.20    3.60
 -19  -9   0   11.50    5.00
  19   9   0    4.90    4.20
  19   9   0    4.80    4.30
  19   9   0   10.90    5.10
  19   9   0   11.10    5.40
 -20 -10   0   54.39    8.90
 -20 -10   0   55.59    7.40
 -20 -10   0   62.79    7.80
 -20 -10   0   75.09    8.50
 -20 -10   0   66.09    8.40
  20  10   0   70.99    9.70
  20  10   0   70.29    9.20
  20  10   0   64.19    7.00
  20  10   0   67.39    8.50
 -21 -11   0  150.78   16.90
 -21 -11   0  184.18   14.80
 -21 -11   0  170.48   15.10
 -21 -11   0  170.58   16.40
 -21 -11   0  189.48   16.00
  21  11   0  166.88   16.50
  21  11   0  170.68   16.10
  21  11   0  178.68   17.10
  21  11   0  180.08   14.10
 -22 -12   0  233.18   19.60
 -22 -12   0  223.78   19.00
 -22 -12   0  242.18   18.60
 -22 -12   0  246.28   20.30
 -22 -12   0  227.08   21.10
  22  12   0  229.68   20.30
  22  12   0  220.78   20.40
  22  12   0  244.48   17.90
 -23 -13   0   23.30    7.20
 -23 -13   0   18.40    5.50
 -23 -13   0   17.80    8.50
 -23 -13   0   26.90    7.90
 -23 -13   0   21.20    6.70
  23  13   0   11.70    5.60
  23  13   0   20.70    4.80
  23  13   0   13.10    6.30
 -24 -14   0   -3.10    3.10
 -24 -14   0   -6.80    7.20
 -24 -14   0   14.30    7.70
 -24 -14   0    9.70    5.20
 -24 -14   0   10.20    6.50
  24  14   0    6.80    7.10
  24  14   0    2.90    4.40
  24  14   0   -1.30    6.60
  24  14   0   -4.00    2.30
 -25 -15   0   26.20    6.60
 -25 -15   0   21.60    7.50
 -25 -15   0   29.10    8.70
 -25 -15   0   25.50   10.00
  25  15   0   33.40    8.60
  25  15   0    6.60   13.80
  25  15   0   40.20    6.30
 -26 -16   0  155.78   15.50
 -26 -16   0  170.98   19.70
 -26 -16   0  116.99   15.70
 -26 -16   0  173.08   17.10
  26  16   0  175.48   18.10
  26  16   0  140.69   17.50
  26  16   0   91.39   15.90
  26  16   0  160.78   14.00
 -27 -17   0    3.60    6.20
 -27 -17   0   13.50    7.30
 -27 -17   0   10.90    8.20
 -27 -17   0   -6.80   13.00
  27  17   0   11.50    8.40
  27  17   0   10.60    5.40
 -28 -18   0   15.90    8.90
 -28 -18   0   13.30    6.50
 -28 -18   0   -0.60    9.60
 -28 -18   0   26.70    9.80
  28  18   0    7.60    8.30
  28  18   0    4.90    5.50
 -29 -19   0    5.50    8.70
 -29 -19   0    8.60    6.90
 -29 -19   0  -14.40    9.40
  29  19   0    8.50    6.30
 -30 -20   0  -11.60    9.50
 -30 -20   0    0.60    7.70
  30  20   0  -10.50    5.60
  30  20   0    6.40    9.30
 -31 -21   0    8.10   11.30
 -31 -21   0   15.20    9.30
  31  21   0   -1.30    9.30
  31  21   0    4.70    6.70
  16  28   0    8.70   11.70
  16  28   0   -3.60    5.60
 -16 -28   0    7.50   10.90
 -16 -28   0    4.70    9.60
  15  27   0   22.40   10.50
  15  27   0    4.80    5.80
 -15 -27   0   13.00   11.20
 -15 -27   0   24.90   11.30
  14  26   0   20.10    5.80
  14  26   0    5.40   10.20
 -14 -26   0    2.40    3.90
 -14 -26   0   14.20   10.90
 -14 -26   0   10.60   10.20
  13  25   0   16.10    5.70
  13  25   0   32.50   14.50
  13  25   0   24.60   10.50
 -13 -25   0   16.30   10.30
 -13 -25   0   26.80   16.40
 -13 -25   0    9.30   10.20
  12  24   0   -0.60    9.40
  12  24   0   -0.90    9.10
  12  24   0    8.90    5.00
  12  24   0   -0.20    9.10
 -12 -24   0   -7.40    7.20
 -12 -24   0   12.20    9.80
 -12 -24   0   13.40    9.70
  11  23   0    1.70    4.70
  11  23   0   -3.00    7.80
  11  23   0   -4.20    8.70
  11  23   0   11.70    7.70
 -11 -23   0    2.60    9.10
 -11 -23   0    1.90   11.00
 -11 -23   0    3.50    5.80
 -11 -23   0    3.50    8.40
  10  22   0   -6.00    6.40
  10  22   0   -1.70    8.50
  10  22   0    4.70    8.30
  10  22   0  -14.20    4.40
  10  22   0   -6.60    6.20
 -10 -22   0    2.90    8.20
 -10 -22   0    1.30    7.30
 -10 -22   0   -7.00    7.90
 -10 -22   0  -16.10    7.40
   9  21   0   -5.10    4.60
   9  21   0   11.00    6.80
   9  21   0   10.90    9.20
   9  21   0   -2.50    6.90
   9  21   0   -4.20    6.70
  -9 -21   0    0.70    6.50
  -9 -21   0    7.50    7.40
  -9 -21   0   10.20   13.20
  -9 -21   0   -0.40    5.00
   8  20   0   67.09   11.70
   8  20   0  116.59   12.40
   8  20   0   73.59   12.20
   8  20   0  101.29   13.10
   8  20   0   69.79   11.00
  -8 -20   0   88.79   11.80
  -8 -20   0   87.39   12.20
  -8 -20   0   82.29   11.40
  -8 -20   0   86.79   10.10
   7  19   0   -8.70    6.90
   7  19   0   -5.70    6.30
   7  19   0   -6.10    5.90
   7  19   0    5.90    6.00
   7  19   0   -1.30    4.10
  -7 -19   0   -2.00    6.50
  -7 -19   0    2.80    6.90
  -7 -19   0   -5.50    4.50
  -7 -19   0   -6.90    6.10
   6  18   0    2.90    5.90
   6  18   0   -2.90    6.40
   6  18   0   14.10    5.40
   6  18   0   14.20    4.50
   6  18   0    4.80    6.60
  -6 -18   0   14.50    5.40
  -6 -18   0   12.30    6.50
  -6 -18   0   -1.20    7.50
  -6 -18   0   -1.60    6.20
   5  17   0   38.90    6.60
   5  17   0   53.19    6.30
   5  17   0   44.20    8.20
   5  17   0   36.40    7.80
   5  17   0   49.50    9.30
  -5 -17   0   43.50    7.90
  -5 -17   0   37.70    7.10
  -5 -17   0   38.10    8.30
  -5 -17   0   45.50    6.50
   4  16   0    4.10    6.00
   4  16   0    3.90    6.40
   4  16   0   15.30    5.80
   4  16   0    9.20    3.80
   4  16   0    1.20    4.50
  -4 -16   0    6.70    5.50
  -4 -16   0    3.70    4.10
  -4 -16   0    5.70    4.60
  -4 -16   0   10.50    5.60
   3  15   0   -2.90    4.50
   3  15   0    8.40    5.70
   3  15   0    4.30    4.80
   3  15   0    1.80    4.80
   3  15   0    6.20    3.40
  -3 -15   0    2.00    4.30
  -3 -15   0    1.40    5.20
  -3 -15   0    2.20    7.30
   2  14   0  270.57   22.40
   2  14   0  272.77   21.20
   2  14   0  261.87   22.90
   2  14   0  218.18   20.60
   2  14   0  300.57   21.10
  -2 -14   0  284.67   21.30
  -2 -14   0  263.57   19.90
  -2 -14   0  248.08   20.20
  -2 -14   0  287.67   20.80
   1  13   0  113.09   13.00
   1  13   0  110.59   10.40
   1  13   0  118.09   11.70
   1  13   0   89.29   11.00
   1  13   0  125.69   11.90
  -1 -13   0  112.39   11.10
  -1 -13   0  105.99   12.20
  -1 -13   0   91.49   10.10
  -1 -13   0  110.19   11.30
   0  12   0 2608.94  171.88
   0  12   0 2750.72  172.38
   0  12   0 2681.43  172.68
   0  12   0 2339.97  172.38
   0  12   0 2812.32  173.68
   0 -12   0 2598.74  172.08
   0 -12   0 2873.51  172.78
   0 -12   0 2762.22  172.38
   0 -12   0 2618.84  171.78
  -1  11   0  780.22   50.49
  -1  11   0  755.72   48.70
  -1  11   0  629.84   49.20
  -1  11   0  734.03   49.70
   1 -11   0  763.52   49.30
   1 -11   0  723.33   49.10
   1 -11   0  747.03   49.70
   1 -11   0  755.02   48.60
  -2  10   0   46.60    6.70
  -2  10   0   61.59    9.80
  -2  10   0   27.70    4.30
  -2  10   0   40.80    5.90
   2 -10   0   38.20    5.40
   2 -10   0   33.40    6.10
   2 -10   0   28.80    4.40
   2 -10   0   38.00    5.80
  -3   9   0  277.37   18.50
  -3   9   0  276.47   20.00
  -3   9   0  255.67   20.80
  -3   9   0  288.67   20.50
  -3   9   0  301.47   19.40
   3  -9   0  266.47   20.40
   3  -9   0  290.87   19.30
   3  -9   0  279.37   20.00
   3  -9   0  268.97   19.80
  -4   8   0    3.40    1.50
  -4   8   0    1.60    2.80
  -4   8   0    2.60    2.20
  -4   8   0    4.30    5.40
  -4   8   0    0.80    2.70
   4  -8   0    3.50    3.00
   4  -8   0    0.60    2.90
   4  -8   0    3.50    2.00
   4  -8   0    1.50    3.70
  -5   7   0   16.90    3.90
  -5   7   0   11.30    5.90
  -5   7   0   22.40    2.40
  -5   7   0   10.10    2.70
  -5   7   0   12.20    3.70
   5  -7   0    9.40    2.50
   5  -7   0   13.90    3.90
   5  -7   0   16.40    2.10
   5  -7   0   13.40    3.30
  -6   6   0   10.60    1.60
  -6   6   0   11.70    3.00
  -6   6   0    3.70    2.20
  -6   6   0    7.50    6.30
  -6   6   0    7.60    2.50
   6  -6   0    8.50    2.20
   6  -6   0   11.20    1.80
   6  -6   0    9.60    3.70
   6  -6   0   12.80    3.10
  -7   5   0   32.10    4.40
  -7   5   0   39.70    4.30
  -7   5   0   33.80    4.20
  -7   5   0   38.90    4.10
  -7   5   0   64.99   10.60
   7  -5   0   41.60    5.50
   7  -5   0   49.00    5.00
   7  -5   0   37.70    4.00
   7  -5   0   36.10    3.60
  -8   4   0  516.85   35.20
  -8   4   0  478.25   32.60
  -8   4   0  477.95   31.90
  -8   4   0  479.85   31.80
   8  -4   0  497.55   32.80
   8  -4   0  485.95   31.70
   8  -4   0  484.05   32.30
  -9   3   0  197.28   14.50
  -9   3   0  193.38   14.30
  -9   3   0  208.18   13.80
   9  -3   0  206.28   14.70
   9  -3   0  210.58   13.80
   9  -3   0  183.78   14.20
 -10   2   0    2.70    3.10
 -10   2   0    1.60    2.50
 -10   2   0    4.20    2.30
  10  -2   0    6.10    2.90
  10  -2   0    1.90    1.70
  10  -2   0    2.10    1.80
 -11   1   0   16.70    2.50
 -11   1   0   12.30    3.10
 -11   1   0   12.30    3.10
  11  -1   0   10.20    3.00
  11  -1   0   13.00    2.60
  11  -1   0    9.10    3.30
 -12   0   0   19.40    2.90
 -12   0   0   30.50    3.90
 -12   0   0   25.30    3.80
  12   0   0   20.90    3.90
  12   0   0   30.20    3.80
  12   0   0   13.30    2.60
  12   0   0   28.20    4.00
 -13  -1   0  443.46   30.00
 -13  -1   0  431.26   30.60
 -13  -1   0  446.76   29.90
 -13  -1   0  439.06   29.60
  13   1   0  430.56   29.50
  13   1   0  459.65   30.10
  13   1   0  442.26   29.80
  13   1   0  484.25   30.60
 -14  -2   0  347.87   23.50
 -14  -2   0  356.26   23.90
 -14  -2   0  332.07   24.70
  14   2   0  363.36   24.40
  14   2   0  339.07   23.80
  14   2   0  340.97   23.40
  14   2   0  362.76   24.10
 -15  -3   0  818.72   52.99
 -15  -3   0  799.72   52.59
 -15  -3   0  797.12   53.79
  15   3   0  813.32   53.59
  15   3   0  789.22   52.49
  15   3   0  815.82   52.99
 -16  -4   0  225.98   16.00
 -16  -4   0  217.08   15.90
 -16  -4   0  220.98   15.40
 -16  -4   0  178.18   16.60
  16   4   0  218.58   15.90
  16   4   0  197.48   15.80
  16   4   0  222.18   16.60
  16   4   0  208.78   15.10
 -17  -5   0   22.60    5.50
 -17  -5   0   24.60    4.90
 -17  -5   0   18.10    3.70
 -17  -5   0   21.90    4.10
 -17  -5   0   15.60    3.80
  17   5   0   15.90    4.20
  17   5   0   18.90    3.60
  17   5   0   16.40    4.00
  17   5   0   31.10    5.40
 -18  -6   0  252.57   18.90
 -18  -6   0  251.07   18.20
 -18  -6   0  254.17   20.20
 -18  -6   0  238.98   19.70
 -18  -6   0  251.87   18.40
  18   6   0  257.47   19.70
  18   6   0  262.27   18.00
  18   6   0  243.88   19.10
  18   6   0  257.47   18.90
 -19  -7   0   23.20    5.50
 -19  -7   0   21.20    4.20
 -19  -7   0   23.30    4.70
 -19  -7   0   15.00    6.20
 -19  -7   0   26.60    5.60
  19   7   0   18.40    3.80
  19   7   0   30.10    6.30
 -20  -8   0  141.59   12.10
 -20  -8   0  144.49   12.40
 -20  -8   0  121.99   14.50
 -20  -8   0  142.99   13.10
  20   8   0  142.79   13.00
  20   8   0  138.59   14.00
  20   8   0  146.79   11.70
 -21  -9   0   26.90    6.30
 -21  -9   0   16.70    5.40
 -21  -9   0   11.50    6.50
 -21  -9   0   17.60    4.50
 -21  -9   0   24.20    5.90
  21   9   0    8.70    4.60
  21   9   0   22.70    6.30
  21   9   0   21.40    5.30
  21   9   0   17.30    4.00
 -22 -10   0   57.79    9.80
 -22 -10   0   88.29    9.30
 -22 -10   0   79.99   10.30
 -22 -10   0   61.29    8.00
 -22 -10   0   87.69    9.50
  22  10   0   86.79    8.70
  22  10   0   79.39    9.50
  22  10   0   57.09    9.70
  22  10   0   41.80    7.70
 -23 -11   0   72.29    9.20
 -23 -11   0   63.99   10.40
 -23 -11   0   80.39   10.10
 -23 -11   0   56.19    8.80
 -23 -11   0   64.69    8.10
  23  11   0   82.69    8.80
  23  11   0   57.89    8.10
  23  11   0   65.69   10.00
  23  11   0   61.09    9.70
 -24 -12   0    2.40    5.80
 -24 -12   0    7.00    6.30
 -24 -12   0    0.10    4.90
 -24 -12   0    1.70    4.70
 -24 -12   0   14.40    8.00
  24  12   0    4.60    5.40
  24  12   0   12.40    6.20
  24  12   0    5.40    4.00
 -25 -13   0    5.60    8.30
 -25 -13   0   -3.40    4.40
 -25 -13   0    0.90    5.00
 -25 -13   0    5.40    6.20
 -25 -13   0    2.30    6.40
  25  13   0    6.80    7.60
  25  13   0   -4.30    5.90
  25  13   0    6.20    4.70
 -26 -14   0   18.70    9.30
 -26 -14   0   35.40    7.20
 -26 -14   0   44.60    9.30
 -26 -14   0   37.40    9.40
  26  14   0   36.00    6.30
  26  14   0   30.30    7.70
  26  14   0   10.20    9.40
 -27 -15   0   27.80    9.30
 -27 -15   0   22.10    6.90
 -27 -15   0   21.50    7.80
 -27 -15   0   29.60    8.40
 -27 -15   0   16.00    9.80
  27  15   0   30.70    8.40
  27  15   0   27.60    5.80
  27  15   0   12.80    6.80
 -28 -16   0   60.49   14.20
 -28 -16   0   93.09   15.60
 -28 -16   0   52.19    9.00
 -28 -16   0  122.39   17.10
 -28 -16   0   82.09   13.10
  28  16   0   69.99   11.40
  28  16   0   45.90   10.60
  28  16   0   55.49    8.00
 -29 -17   0   27.10   11.10
 -29 -17   0   52.19   11.90
 -29 -17   0   45.20    8.20
 -29 -17   0   39.80   10.10
  29  17   0   29.80    6.90
  29  17   0   18.10    8.80
 -30 -18   0   21.00   11.20
 -30 -18   0   24.80    8.40
 -30 -18   0   35.20    8.50
  30  18   0   24.00    6.90
  30  18   0   38.10   13.20
 -31 -19   0   35.40    8.50
 -31 -19   0   28.70   12.10
 -31 -19   0   47.40   11.70
  31  19   0   41.20   10.80
  31  19   0   32.90    7.90
 -32 -20   0   11.30    7.20
 -32 -20   0    6.60    9.00
 -32 -20   0    6.20   10.80
  32  20   0    6.70    6.60
  32  20   0    9.30    9.70
  14  28   0   -6.40   10.60
  14  28   0    2.00    5.90
 -14 -28   0   -0.30    4.00
 -14 -28   0   -8.50   10.60
 -14 -28   0   10.80   10.00
  13  27   0   22.90    6.20
  13  27   0   35.10   12.40
 -13 -27   0   22.30   11.40
 -13 -27   0   17.60    5.10
 -13 -27   0   29.10    9.90
  12  26   0   20.90    6.50
  12  26   0   37.60   14.20
 -12 -26   0   38.90   12.50
 -12 -26   0   34.60   10.40
  11  25   0    3.50    7.80
  11  25   0  -10.90    7.70
  11  25   0    8.90    5.50
  11  25   0   -0.90    9.90
 -11 -25   0   13.50    9.80
 -11 -25   0   -6.00    8.60
 -11 -25   0    2.30    8.30
  10  24   0   13.40    7.60
  10  24   0   -4.20    8.80
  10  24   0   13.10    9.20
  10  24   0   10.00   10.00
  10  24   0   14.00    5.40
 -10 -24   0   17.00    9.40
 -10 -24   0   18.20    9.30
 -10 -24   0   13.70    6.40
 -10 -24   0   16.50    7.60
   9  23   0   18.50    9.30
   9  23   0   28.60    9.00
   9  23   0   16.30    7.70
   9  23   0   40.50   10.70
   9  23   0   35.20    6.50
  -9 -23   0   25.40    8.90
  -9 -23   0   32.50    8.60
  -9 -23   0   20.00   10.20
  -9 -23   0   24.50    8.50
   8  22   0    3.20    4.90
   8  22   0   14.10   12.30
   8  22   0    0.60    6.50
   8  22   0    7.80    9.00
   8  22   0    5.30    6.70
  -8 -22   0   15.80    8.00
  -8 -22   0    2.40    5.80
  -8 -22   0    1.40    7.40
  -8 -22   0    5.90    7.60
   7  21   0    7.80    7.60
   7  21   0   -0.30    4.90
   7  21   0    0.80    6.60
   7  21   0   11.10    8.30
   7  21   0   12.10    7.30
  -7 -21   0    7.10    7.90
  -7 -21   0    3.30    5.30
  -7 -21   0    3.30    7.40
  -7 -21   0    4.80    6.80
   6  20   0    7.70    7.80
   6  20   0   -8.90    7.10
   6  20   0   10.60    6.20
   6  20   0   15.40    8.20
   6  20   0   13.40    7.70
  -6 -20   0   12.90    7.30
  -6 -20   0   10.00    5.70
  -6 -20   0   19.60    7.40
  -6 -20   0    3.70    5.00
   5  19   0    8.60    6.50
   5  19   0    7.00    4.60
   5  19   0    5.00    7.10
   5  19   0   10.70    5.20
   5  19   0    2.80    7.10
  -5 -19   0   10.10    5.30
  -5 -19   0   16.80    7.10
  -5 -19   0    7.50    7.60
  -5 -19   0   -1.00    6.40
   4  18   0    2.60    4.50
   4  18   0   -4.30    6.00
   4  18   0    7.60    6.60
   4  18   0    2.40    7.20
   4  18   0   12.50    5.90
  -4 -18   0   12.30    5.70
  -4 -18   0   -2.20    5.40
  -4 -18   0    2.70    7.30
  -4 -18   0    8.10    6.70
   3  17   0   59.09    9.60
   3  17   0   81.19    9.00
   3  17   0   73.59   11.10
   3  17   0   71.99    8.40
   3  17   0   64.69    9.60
  -3 -17   0  131.09   14.70
  -3 -17   0   57.69    7.80
  -3 -17   0   91.49   10.40
  -3 -17   0   77.09   11.50
   2  16   0   48.10    8.40
   2  16   0   34.40    7.40
   2  16   0   34.40    6.10
   2  16   0   55.59    9.40
  -2 -16   0   41.40    6.00
  -2 -16   0   40.20    7.00
  -2 -16   0   45.30    7.40
  -2 -16   0   45.00    8.30
   1  15   0  146.49   15.00
   1  15   0  138.99   12.80
   1  15   0  151.08   14.10
   1  15   0  139.09   14.60
   1  15   0  123.89   13.40
  -1 -15   0  140.79   13.20
  -1 -15   0  127.99   14.10
  -1 -15   0  152.48   13.40
  -1 -15   0  119.69   12.30
   0  14   0 2588.34  163.68
   0  14   0 2503.35  162.68
   0  14   0 2171.58  163.18
   0  14   0 2628.24  163.28
   0  14   0 2599.34  165.08
   0 -14   0 2522.65  162.98
   0 -14   0 2642.94  163.28
   0 -14   0 2413.76  162.48
   0 -14   0 2630.84  163.68
  -1  13   0  120.09   11.40
  -1  13   0  123.09   13.20
  -1  13   0  123.69   12.80
  -1  13   0  128.39   13.60
   1 -13   0  136.49   13.30
   1 -13   0  109.99   11.10
   1 -13   0  132.99   12.40
   1 -13   0  187.68   16.30
  -2  12   0  853.61   54.19
  -2  12   0  873.51   54.89
  -2  12   0  822.42   55.29
  -2  12   0  771.82   55.69
   2 -12   0  797.12   54.69
   2 -12   0  804.32   53.99
   2 -12   0  813.12   55.19
  -3  11   0  482.25   35.20
  -3  11   0  457.05   35.70
  -3  11   0  546.25   34.20
  -3  11   0  517.95   34.90
  -3  11   0  499.55   33.20
   3 -11   0  529.15   35.50
   3 -11   0  497.15   34.60
   3 -11   0  507.05   34.80
   3 -11   0  519.25   34.00
  -4  10   0  242.58   18.90
  -4  10   0  258.27   18.60
  -4  10   0  257.07   17.70
  -4  10   0  259.77   16.60
  -4  10   0  212.08   19.30
   4 -10   0  252.17   17.50
   4 -10   0  231.68   18.40
   4 -10   0  255.27   18.40
   4 -10   0  241.68   19.20
  -5   9   0   41.00    5.00
  -5   9   0   53.99    7.10
  -5   9   0   39.90    5.50
  -5   9   0   35.60    3.90
  -5   9   0   67.39   10.10
   5  -9   0   68.19    7.40
   5  -9   0   37.90    4.40
   5  -9   0   38.60    5.40
   5  -9   0   38.10    5.50
  -6   8   0   69.49    6.00
  -6   8   0   82.79    8.80
  -6   8   0   84.89    9.90
  -6   8   0   95.59    8.30
  -6   8   0   85.49    7.30
   6  -8   0   89.19    9.20
   6  -8   0   81.99    8.00
   6  -8   0   83.69    6.90
   6  -8   0   84.29    6.30
  -7   7   0   57.39    4.90
  -7   7   0   67.79    7.70
  -7   7   0   67.19    7.30
  -7   7   0   75.39    9.40
  -7   7   0   59.29    6.00
   7  -7   0   72.79    7.00
   7  -7   0   61.09    5.70
   7  -7   0   61.79    5.20
   7  -7   0   83.19    8.00
  -8   6   0  350.46   22.80
  -8   6   0  328.47   25.60
  -8   6   0  334.07   22.60
  -8   6   0  326.57   23.30
  -8   6   0  328.57   23.50
   8  -6   0  320.67   23.70
   8  -6   0  358.36   22.30
   8  -6   0  337.67   22.50
  -9   5   0 1765.52  109.59
  -9   5   0 1719.43  110.19
  -9   5   0 1697.93  112.69
  -9   5   0 1641.04  109.59
  -9   5   0 1706.83  110.29
   9  -5   0 1650.53  110.39
   9  -5   0 1769.02  110.19
   9  -5   0 1703.73  109.39
 -10   4   0  126.79    9.60
 -10   4   0  135.99   10.30
 -10   4   0  131.29   10.80
 -10   4   0  147.89   14.70
  10  -4   0  123.59    9.30
  10  -4   0  131.89    9.60
  10  -4   0  120.79   10.90
  10  -4   0  135.09   10.30
 -11   3   0   24.80    3.00
 -11   3   0   22.90    3.40
 -11   3   0   29.90    4.30
  11  -3   0   27.20    3.20
  11  -3   0   34.70    5.30
  11  -3   0   22.30    3.80
 -12   2   0  175.98   12.20
 -12   2   0  165.28   12.80
 -12   2   0  168.88   12.80
  12  -2   0  167.38   13.10
  12  -2   0  172.18   12.60
  12  -2   0  182.68   12.30
  12  -2   0  162.18   13.10
 -13   1   0  436.76   29.10
 -13   1   0  446.86   29.60
 -13   1   0  436.36   29.60
  13  -1   0  422.26   29.70
  13  -1   0  434.66   29.10
  13  -1   0  439.66   30.00
  13  -1   0  457.55   29.50
 -14   0   0   11.90    2.50
 -14   0   0   15.70    4.90
 -14   0   0    8.50    2.60
  14   0   0   12.00    3.80
  14   0   0   11.70    2.50
  14   0   0    9.40    2.90
  14   0   0    7.80    2.70
 -15  -1   0   -2.70    2.40
 -15  -1   0   -3.90    1.90
 -15  -1   0    0.20    3.10
 -15  -1   0   -1.90    3.70
  15   1   0   -2.30    2.40
  15   1   0   -3.20    2.00
  15   1   0   -7.10    2.80
  15   1   0   -2.50    3.00
 -16  -2   0  210.08   17.40
 -16  -2   0  231.38   15.90
 -16  -2   0  214.88   16.30
  16   2   0  233.28   17.00
  16   2   0  213.68   16.30
  16   2   0  225.08   15.80
 -17  -3   0  165.78   15.10
 -17  -3   0  180.78   13.90
 -17  -3   0  176.18   13.70
 -17  -3   0  176.78   13.10
  17   3   0  162.28   13.60
  17   3   0  176.98   14.60
  17   3   0  186.68   13.10
  17   3   0  168.08   13.80
 -18  -4   0  411.16   27.50
 -18  -4   0  391.06   28.50
 -18  -4   0  388.16   27.30
 -18  -4   0  404.46   26.80
  18   4   0  382.26   26.60
  18   4   0  385.26   28.00
  18   4   0  390.46   27.30
  18   4   0  381.26   27.30
 -19  -5   0  362.96   25.30
 -19  -5   0  345.07   27.10
 -19  -5   0  377.56   26.00
 -19  -5   0  359.86   25.80
  19   5   0  368.26   26.60
  19   5   0  372.16   25.10
  19   5   0  370.36   26.00
 -20  -6   0    0.70    3.10
 -20  -6   0    1.80    4.00
 -20  -6   0    2.80    5.30
 -20  -6   0    2.60    3.70
 -20  -6   0    3.80    3.40
  20   6   0    4.40    4.80
  20   6   0    5.00    4.00
  20   6   0    1.60    4.60
  20   6   0    1.00    3.40
 -21  -7   0  155.58   14.50
 -21  -7   0  124.69   14.40
 -21  -7   0  149.88   12.90
 -21  -7   0  121.59   11.50
 -21  -7   0  120.79   11.80
  21   7   0  130.29   13.10
  21   7   0  146.19   12.90
  21   7   0  125.79   12.60
  21   7   0  131.19   11.30
 -22  -8   0    1.40    3.70
 -22  -8   0   -5.60    5.80
 -22  -8   0    8.30    4.80
 -22  -8   0   -0.70    3.60
 -22  -8   0   -4.40    4.10
  22   8   0   -1.80    3.60
  22   8   0   -3.30    5.10
  22   8   0   -0.20    4.60
  22   8   0    6.00    4.80
 -23  -9   0   22.80    6.00
 -23  -9   0   22.00    6.50
 -23  -9   0   14.50    4.60
 -23  -9   0   26.20    6.20
 -23  -9   0    9.10    6.70
  23   9   0   13.70    6.50
  23   9   0   19.70    4.80
  23   9   0   16.50    6.30
  23   9   0   35.00    6.80
 -24 -10   0   40.80    7.30
 -24 -10   0   23.40    5.70
 -24 -10   0   25.50    7.90
 -24 -10   0   15.90    5.50
 -24 -10   0   42.40    7.70
  24  10   0   40.20   10.20
  24  10   0   30.00    5.70
  24  10   0   27.30    7.40
  24  10   0   29.80    7.50
 -25 -11   0  122.39   13.10
 -25 -11   0  128.49   14.70
 -25 -11   0  132.29   14.10
 -25 -11   0  109.59   12.30
 -25 -11   0   97.59   13.40
  25  11   0  100.99   12.70
  25  11   0  125.79   13.80
  25  11   0  128.59   11.80
 -26 -12   0   88.69   14.00
 -26 -12   0  130.29   13.70
 -26 -12   0  118.59   13.30
 -26 -12   0  151.98   15.50
 -26 -12   0  148.39   15.70
  26  12   0  152.58   16.50
  26  12   0  140.29   12.70
  26  12   0  129.69   15.00
 -27 -13   0    3.60    6.40
 -27 -13   0    1.40    6.80
 -27 -13   0   -1.30    8.70
 -27 -13   0    3.40    5.10
  27  13   0    3.10    4.80
  27  13   0    2.30    7.90
  27  13   0   -0.10    7.00
 -28 -14   0    4.50    6.50
 -28 -14   0    9.50    6.00
 -28 -14   0   17.20    8.00
 -28 -14   0    0.20    8.50
 -28 -14   0   10.20    6.70
  28  14   0    1.30    7.60
  28  14   0   18.50    7.90
  28  14   0    6.60    5.30
 -29 -15   0  172.98   17.00
 -29 -15   0  151.98   16.70
 -29 -15   0  122.09   18.20
 -29 -15   0  194.38   18.60
 -29 -15   0  169.68   18.90
  29  15   0  114.69   15.50
  29  15   0  171.98   18.20
  29  15   0  176.48   15.30
 -30 -16   0   56.09    9.20
 -30 -16   0   59.09   11.20
 -30 -16   0   72.39   13.10
 -30 -16   0   39.10   12.20
  30  16   0   62.49   10.90
  30  16   0   50.79    8.10
 -31 -17   0   73.69   12.20
 -31 -17   0   44.00   12.30
 -31 -17   0   53.69   15.00
  31  17   0   58.69    8.80
  31  17   0   40.60   12.30
 -32 -18   0   11.10    8.60
 -32 -18   0    6.80   10.30
 -32 -18   0   18.40    7.70
  32  18   0    9.30    6.70
  32  18   0   14.30    9.40
 -33 -19   0   -5.70   10.40
 -33 -19   0   13.20    7.50
 -33 -19   0    6.70    9.40
  33  19   0   -9.90    9.00
  33  19   0   -7.60    6.30
  13  29   0    6.80   11.20
  13  29   0    5.80    6.00
 -13 -29   0   13.40   10.70
 -13 -29   0   -4.30    9.60
 -13 -29   0   -1.70    4.60
  12  28   0   25.70    7.10
  12  28   0   19.40   11.40
 -12 -28   0   42.40   11.70
 -12 -28   0   25.90   10.60
  11  27   0    1.60   10.00
  11  27   0    1.10    5.50
 -11 -27   0   41.00   12.30
 -11 -27   0    7.70    9.80
  10  26   0   13.00    7.80
  10  26   0   25.60    6.30
  10  26   0   -1.10    9.80
  10  26   0    2.40   10.30
 -10 -26   0   15.80   10.50
 -10 -26   0   11.60    9.80
   9  25   0   27.00    9.20
   9  25   0   28.50    6.30
   9  25   0   -3.70    9.90
  -9 -25   0   22.80    9.40
  -9 -25   0   17.10    9.90
   8  24   0    3.20    6.50
   8  24   0    8.40    5.30
   8  24   0    3.90   12.60
   8  24   0  -10.80    8.70
   8  24   0   -9.00    9.60
  -8 -24   0    5.50    8.00
  -8 -24   0   -1.70    7.60
  -8 -24   0   -7.50    6.20
  -8 -24   0    6.70    6.90
   7  23   0   -1.00    6.30
   7  23   0  -12.40    4.60
   7  23   0   -8.40    8.60
   7  23   0  -10.10    8.00
   7  23   0    0.30    7.10
  -7 -23   0   -8.40    7.60
  -7 -23   0   -5.40    5.70
  -7 -23   0   -2.90    6.70
  -7 -23   0   -0.50    8.40
   6  22   0   -2.10    8.00
   6  22   0    0.60    8.40
   6  22   0   -6.60    4.90
   6  22   0   -3.10    6.50
   6  22   0   11.40    7.00
  -6 -22   0   10.00    7.60
  -6 -22   0   -7.10    6.70
  -6 -22   0   -1.40    6.90
  -6 -22   0   -3.20    5.50
   5  21   0   59.49   15.40
   5  21   0   20.20    8.40
   5  21   0    6.90    5.60
   5  21   0   21.30    7.20
   5  21   0    4.60    7.50
  -5 -21   0   14.20    6.40
  -5 -21   0   24.20    8.80
  -5 -21   0   20.80    8.40
  -5 -21   0   21.40    7.80
   4  20   0   14.40    8.30
   4  20   0   21.90   12.70
   4  20   0   14.00    5.70
   4  20   0   12.10    6.30
   4  20   0   16.90    7.60
  -4 -20   0   12.30    6.20
  -4 -20   0   31.60    9.00
  -4 -20   0   20.30    6.80
  -4 -20   0   16.90    7.50
   3  19   0   77.49    8.60
   3  19   0   72.29   11.10
   3  19   0   62.29   10.20
   3  19   0   90.79   12.10
   3  19   0  117.39   11.60
  -3 -19   0   65.29    9.30
  -3 -19   0   60.59    8.40
  -3 -19   0   62.19   10.90
  -3 -19   0   95.39   11.10
   2  18   0   62.69    8.00
   2  18   0   62.29    9.50
   2  18   0   67.49   10.00
   2  18   0   75.39    9.10
   2  18   0   89.89   11.50
  -2 -18   0   81.29   10.00
  -2 -18   0   94.89   11.10
  -2 -18   0  102.99   12.50
  -2 -18   0   87.59   10.00
   1  17   0  231.88   20.40
   1  17   0  165.98   23.70
   1  17   0  215.08   18.30
   1  17   0  235.18   20.00
  -1 -17   0  217.18   18.00
  -1 -17   0  242.58   19.50
  -1 -17   0  259.27   20.40
  -1 -17   0  227.18   19.20
   0  16   0  850.91   61.29
   0  16   0  950.10   62.49
   0  16   0  938.21   63.79
   0  16   0  888.31   62.69
   0 -16   0  975.20   62.89
   0 -16   0  884.01   61.59
   0 -16   0  983.80   62.49
   0 -16   0  918.71   62.39
  -1  15   0  124.79   14.30
  -1  15   0  126.39   12.50
  -1  15   0  148.79   15.00
  -1  15   0  218.98   18.60
   1 -15   0  133.99   13.10
   1 -15   0  143.49   13.60
   1 -15   0  120.09   12.10
   1 -15   0  146.39   14.70
  -2  14   0  260.27   20.10
  -2  14   0  246.18   20.40
  -2  14   0  242.68   21.30
  -2  14   0  255.07   18.80
   2 -14   0  243.38   20.40
   2 -14   0  252.17   19.50
   2 -14   0  239.98   19.50
   2 -14   0  249.97   18.60
  -3  13   0  185.08   17.40
  -3  13   0  180.28   17.70
  -3  13   0  231.68   14.60
  -3  13   0  211.28   15.90
   3 -13   0  276.87   22.00
   3 -13   0  187.58   15.50
   3 -13   0  198.68   16.70
   3 -13   0  195.08   16.70
  -4  12   0   45.10    7.80
  -4  12   0   68.99    7.20
  -4  12   0   82.59   10.20
  -4  12   0   46.20    5.40
  -4  12   0   42.70    6.90
   4 -12   0   67.69    7.90
   4 -12   0   81.39    9.20
   4 -12   0   42.70    7.60
   4 -12   0   57.59    6.40
  -5  11   0  100.49   10.60
  -5  11   0   78.69    6.60
  -5  11   0   57.69    7.70
  -5  11   0   89.29   11.10
  -5  11   0   94.99    8.60
   5 -11   0   89.29    8.10
   5 -11   0   87.89    9.90
   5 -11   0   97.19    9.50
   5 -11   0   75.79    9.00
  -6  10   0   18.70    7.80
  -6  10   0    9.80    4.70
  -6  10   0   11.20    4.80
  -6  10   0    7.20    3.10
  -6  10   0   11.00    2.20
   6 -10   0    3.80    4.30
   6 -10   0   -0.30    4.00
   6 -10   0   13.50    4.40
   6 -10   0    7.80    3.00
  -7   9   0    4.90    2.90
  -7   9   0    4.60    1.60
  -7   9   0    3.00    3.70
  -7   9   0    2.90    3.80
  -7   9   0    7.20    6.80
   7  -9   0    6.30    3.50
   7  -9   0   -2.20    3.40
   7  -9   0    1.30    2.50
  -8   8   0  544.95   35.50
  -8   8   0  510.65   37.50
  -8   8   0  532.95   35.70
  -8   8   0  542.55   34.70
  -8   8   0  510.75   33.90
   8  -8   0  522.35   35.20
   8  -8   0  525.35   35.70
   8  -8   0  493.15   34.00
   8  -8   0  529.25   36.00
  -9   7   0 1292.77   78.69
  -9   7   0 1182.98   78.49
  -9   7   0 1192.28   81.69
  -9   7   0 1221.48   79.59
   9  -7   0 1209.08   78.49
   9  -7   0 1150.28   78.29
   9  -7   0 1285.47   79.89
 -10   6   0 1855.81  120.89
 -10   6   0 1801.42  124.09
 -10   6   0 1882.71  121.69
 -10   6   0 1944.61  120.89
 -10   6   0 1873.31  121.49
  10  -6   0 1923.91  121.29
  10  -6   0 1918.31  120.59
  10  -6   0 1849.81  121.89
 -11   5   0  270.07   18.50
 -11   5   0  292.07   23.30
 -11   5   0  263.87   19.40
 -11   5   0  262.27   18.50
  11  -5   0  286.47   19.10
  11  -5   0  263.47   18.20
 -12   4   0 1007.10   65.29
 -12   4   0  997.00   65.79
 -12   4   0 1014.50   65.99
  12  -4   0 1011.30   65.09
  12  -4   0 1009.10   65.69
  12  -4   0 1025.60   66.19
  12  -4   0  997.30   65.29
 -13   3   0    5.50    2.30
 -13   3   0    6.40    3.10
 -13   3   0    6.30    3.30
  13  -3   0    6.80    2.20
  13  -3   0    5.10    3.00
  13  -3   0    3.30    2.60
 -14   2   0  361.96   24.80
 -14   2   0  344.27   24.20
 -14   2   0  360.36   24.80
  14  -2   0  378.66   24.30
  14  -2   0  361.36   24.60
  14  -2   0  352.76   25.20
 -15   1   0   -1.30    2.20
 -15   1   0   -3.30    4.70
 -15   1   0    0.20    3.00
  15  -1   0   -0.90    2.80
  15  -1   0   -2.50    3.10
  15  -1   0    0.90    3.40
  15  -1   0    2.20    2.20
 -16   0   0  218.48   16.20
 -16   0   0  204.58   15.60
 -16   0   0  222.68   16.40
  16   0   0  234.38   17.00
  16   0   0  219.58   15.70
  16   0   0  225.08   16.60
  16   0   0  221.28   16.10
 -17  -1   0  479.65   32.20
 -17  -1   0  472.65   32.00
 -17  -1   0  451.35   31.60
  17   1   0  478.25   31.50
  17   1   0  482.55   32.00
  17   1   0  486.35   32.70
  17   1   0  451.65   32.20
 -18  -2   0  247.98   17.80
 -18  -2   0  217.18   18.70
 -18  -2   0  232.18   16.90
  18   2   0  240.28   17.80
  18   2   0  240.98   16.90
  18   2   0  232.88   18.40
 -19  -3   0  162.98   13.40
 -19  -3   0  159.38   12.40
  19   3   0  159.78   12.30
  19   3   0  169.18   14.10
  19   3   0  145.49   13.00
  19   3   0  161.28   13.40
 -20  -4   0  102.79   12.30
 -20  -4   0  133.69   10.60
 -20  -4   0  113.49   11.10
 -20  -4   0  133.39   11.60
  20   4   0  117.69   11.40
  20   4   0  119.59   12.30
  20   4   0  148.69   12.50
  20   4   0  110.19   11.20
 -21  -5   0  315.37   22.40
 -21  -5   0  283.87   23.80
 -21  -5   0  309.37   22.50
 -21  -5   0  309.77   21.70
  21   5   0  295.37   22.30
  21   5   0  283.37   22.30
  21   5   0  312.77   23.40
  21   5   0  304.97   21.40
 -22  -6   0   -0.10    3.50
 -22  -6   0    5.70    4.80
 -22  -6   0    0.80    3.20
 -22  -6   0   -8.90    5.10
 -22  -6   0   -1.00    4.30
  22   6   0    1.70    4.40
  22   6   0    0.60    3.40
  22   6   0   -3.50    4.70
  22   6   0    0.30    4.60
 -23  -7   0   28.40    5.40
 -23  -7   0   60.19   10.10
 -23  -7   0   38.30    5.80
 -23  -7   0   28.00    7.90
 -23  -7   0   31.50    6.30
  23   7   0   25.10    5.90
  23   7   0   36.20    5.20
  23   7   0   30.00    7.30
  23   7   0   29.20    6.40
 -24  -8   0   36.10    7.40
 -24  -8   0   33.70    6.80
 -24  -8   0   31.60    5.70
 -24  -8   0   25.90    7.90
 -24  -8   0   32.60    7.20
  24   8   0   27.30    6.20
  24   8   0   35.10    5.70
  24   8   0   31.50    7.40
  24   8   0   25.00    7.20
 -25  -9   0   24.40    6.00
 -25  -9   0   43.20    6.70
 -25  -9   0   46.20    8.30
 -25  -9   0   46.70    7.80
 -25  -9   0   46.80    9.40
  25   9   0   41.10    8.60
  25   9   0   58.79    9.00
  25   9   0   46.80    6.70
  25   9   0   35.00    7.20
 -26 -10   0  289.27   24.90
 -26 -10   0  307.47   23.60
 -26 -10   0  288.17   23.90
 -26 -10   0  298.77   22.90
 -26 -10   0  272.97   22.40
  26  10   0  282.77   21.70
  26  10   0  282.97   23.60
  26  10   0  317.37   23.50
 -27 -11   0   22.30    6.40
 -27 -11   0   28.80    9.30
 -27 -11   0   38.80    8.30
 -27 -11   0   43.90    7.60
 -27 -11   0   35.20    7.90
  27  11   0   43.10    9.50
  27  11   0   39.80    6.30
  27  11   0   34.30    7.30
 -28 -12   0   30.00   10.00
 -28 -12   0   54.99    8.50
 -28 -12   0   67.29   11.30
 -28 -12   0   66.39   10.10
  28  12   0   53.39   11.70
  28  12   0   50.89    9.40
  28  12   0   58.89    7.70
 -29 -13   0   -1.20    5.40
 -29 -13   0    5.50    6.70
 -29 -13   0    5.90    6.40
 -29 -13   0   -5.80    8.10
 -29 -13   0   -0.40    6.80
  29  13   0   -0.60    5.00
  29  13   0    6.60    7.80
  29  13   0    4.70    7.20
 -30 -14   0   47.90   13.90
 -30 -14   0   54.09    9.20
 -30 -14   0   70.49   10.50
 -30 -14   0   82.29   12.30
 -30 -14   0   41.80    8.60
  30  14   0   79.39    9.30
  30  14   0   68.49   11.90
  30  14   0   68.29   11.30
 -31 -15   0   32.80   10.70
 -31 -15   0   17.90    7.30
 -31 -15   0   15.60    8.50
 -31 -15   0   15.30   10.10
  31  15   0   24.20    6.60
  31  15   0   34.10    9.50
 -32 -16   0    1.50    8.00
 -32 -16   0   -4.10    7.10
 -32 -16   0   -4.60    9.80
  32  16   0   -4.40    5.90
  32  16   0    3.70    8.20
 -33 -17   0   25.90   11.50
 -33 -17   0   39.40   10.20
 -33 -17   0   40.00    9.10
  33  17   0   30.30   10.70
  33  17   0   31.00    7.60
 -34 -18   0    6.60    8.70
 -34 -18   0    1.60    8.40
 -34 -18   0   22.70   11.70
  34  18   0    4.30    6.60
  34  18   0   22.60    9.80
  11  29   0  -11.50   10.70
  11  29   0   -4.60    5.90
 -11 -29   0   -4.10   10.20
 -11 -29   0   -4.40    9.30
  10  28   0   30.70    6.90
  10  28   0   12.40   11.50
  10  28   0   31.50    9.40
 -10 -28   0   13.70   12.00
 -10 -28   0   22.60   10.50
   9  27   0   31.50    9.70
   9  27   0   27.90   12.30
   9  27   0   34.10    7.10
  -9 -27   0   27.30   11.30
  -9 -27   0   37.10   12.30
   8  26   0   18.30    8.80
   8  26   0   28.70    8.70
   8  26   0   20.30    6.20
   8  26   0    5.80   10.90
  -8 -26   0   24.20   10.10
  -8 -26   0   10.80    9.30
   7  25   0    5.20    8.00
   7  25   0    0.20    7.20
   7  25   0   11.40    5.40
   7  25   0   -5.60    9.30
  -7 -25   0   12.80    9.10
  -7 -25   0   12.60   11.30
  -7 -25   0    5.40    8.50
  -7 -25   0    5.30    6.90
   6  24   0    1.50    5.10
   6  24   0    4.00    7.60
   6  24   0   16.70    9.70
   6  24   0   -2.00    6.30
   6  24   0  -13.20    8.60
  -6 -24   0    4.00    8.00
  -6 -24   0   -1.60    5.10
  -6 -24   0   -2.00    8.10
  -6 -24   0    3.30    8.40
   5  23   0    1.10    6.90
   5  23   0    7.80    8.80
   5  23   0   -4.40    5.90
   5  23   0  -13.60    5.20
   5  23   0   15.70    7.40
  -5 -23   0    8.50    8.30
  -5 -23   0    2.80    8.80
  -5 -23   0   -1.00    5.90
  -5 -23   0    5.70    7.70
   4  22   0   51.19    9.10
   4  22   0   26.90    8.10
   4  22   0   51.49   11.80
   4  22   0   27.60    9.50
   4  22   0   11.20    6.10
  -4 -22   0   66.29   10.80
  -4 -22   0   35.60    8.10
  -4 -22   0   36.50    7.80
  -4 -22   0   27.80    8.40
   3  21   0  122.09   16.00
   3  21   0  189.38   19.10
   3  21   0  157.08   16.20
   3  21   0  139.19   15.00
   3  21   0  186.98   19.90
  -3 -21   0  148.39   15.80
  -3 -21   0  195.18   17.90
  -3 -21   0  175.98   17.90
  -3 -21   0  191.68   19.40
   2  20   0    2.00    7.40
   2  20   0    8.50    6.40
   2  20   0   19.50    8.50
  -2 -20   0   -1.30    5.50
  -2 -20   0   23.10    7.80
  -2 -20   0   13.00    7.60
  -2 -20   0   12.80    7.10
   1  19   0  123.09   13.80
   1  19   0  120.79   13.00
   1  19   0   90.89   13.80
  -1 -19   0  118.49   14.20
  -1 -19   0  119.59   12.80
  -1 -19   0   82.29   11.80
  -1 -19   0  104.79   13.20
   0  18   0 1087.89   72.29
   0  18   0 1099.79   73.99
   0  18   0 1092.69   74.99
   0 -18   0 1025.80   72.79
   0 -18   0 1168.68   73.29
   0 -18   0 1026.80   72.09
   0 -18   0 1116.39   73.79
  -1  17   0  195.98   19.80
  -1  17   0  228.98   20.80
  -1  17   0  243.28   20.10
  -1  17   0  218.78   18.30
   1 -17   0  215.18   20.30
   1 -17   0  210.78   17.70
   1 -17   0  213.08   18.90
   1 -17   0  253.17   19.50
  -2  16   0   53.39   11.80
  -2  16   0   44.90    8.60
  -2  16   0   54.29    7.50
  -2  16   0   35.30    8.60
   2 -16   0   34.80    8.20
   2 -16   0   49.40    9.60
   2 -16   0   33.40    6.70
  -3  15   0    7.90    5.50
  -3  15   0    5.90    2.80
  -3  15   0    8.50    5.00
  -3  15   0    8.20    5.70
  -3  15   0   16.20    8.90
   3 -15   0   12.10    6.60
   3 -15   0    8.40    4.60
   3 -15   0   16.30    5.80
   3 -15   0   13.10    5.50
  -4  14   0   15.70    3.00
  -4  14   0   14.70    6.10
  -4  14   0   32.50    9.30
  -4  14   0   22.40    5.20
  -4  14   0   13.50    5.70
   4 -14   0   18.40    6.80
   4 -14   0   17.10    4.40
   4 -14   0   14.80    5.30
   4 -14   0   19.80    5.20
  -5  13   0   11.10    2.60
  -5  13   0    8.40    5.90
  -5  13   0    8.60    4.00
  -5  13   0   13.50    8.00
  -5  13   0    5.40    4.70
   5 -13   0   13.10    5.00
   5 -13   0   14.60    3.60
   5 -13   0   15.10    4.80
   5 -13   0    7.80    4.80
  -6  12   0   75.09   12.40
  -6  12   0   68.59    8.30
  -6  12   0   54.19    5.40
  -6  12   0   71.89    9.00
  -6  12   0   64.99    7.00
   6 -12   0   52.39    7.90
   6 -12   0   66.29    7.20
   6 -12   0   68.69   10.00
   6 -12   0   64.59    8.20
  -7  11   0   71.29    6.20
  -7  11   0  101.89    9.80
  -7  11   0   69.69    9.20
  -7  11   0   92.49    8.40
  -7  11   0   76.29   11.30
   7 -11   0  118.49   12.00
   7 -11   0   99.79   10.40
   7 -11   0   84.39    7.70
   7 -11   0   60.39    8.10
  -8  10   0  255.87   21.70
  -8  10   0  283.27   18.80
  -8  10   0  261.87   17.40
  -8  10   0  252.97   20.10
  -8  10   0  246.98   19.80
   8 -10   0  274.37   20.60
   8 -10   0  263.57   18.40
   8 -10   0  249.38   19.50
  -9   9   0  464.35   29.30
  -9   9   0  451.25   28.40
  -9   9   0  423.86   30.50
  -9   9   0  445.26   30.20
  -9   9   0  400.66   32.30
   9  -9   0  427.76   31.00
   9  -9   0  444.86   29.00
   9  -9   0  447.46   30.10
   9  -9   0  396.66   28.50
 -10   8   0  287.17   24.50
 -10   8   0  315.27   21.90
 -10   8   0  305.07   22.10
 -10   8   0  300.67   20.70
 -10   8   0  282.07   20.40
  10  -8   0  283.17   20.30
  10  -8   0  317.37   20.20
  10  -8   0  304.77   22.50
  10  -8   0  298.27   21.30
 -11   7   0  202.48   13.70
 -11   7   0  181.78   14.80
 -11   7   0  172.78   13.40
 -11   7   0  209.28   18.50
 -11   7   0  182.48   15.00
  11  -7   0  176.58   13.10
  11  -7   0  191.18   15.60
  11  -7   0  192.88   14.90
 -12   6   0 1554.24  103.19
 -12   6   0 1560.14   99.69
 -12   6   0 1566.74   98.79
 -12   6   0 1518.45   98.79
  12  -6   0 1490.35   98.59
  12  -6   0 1517.65   99.99
 -13   5   0 2389.36  158.98
 -13   5   0 2450.95  154.88
 -13   5   0 2440.06  155.48
 -13   5   0 2327.47  154.38
  13  -5   0 2407.26  154.08
  13  -5   0 2410.26  155.38
  13  -5   0 2417.46  154.78
 -14   4   0   45.90    4.70
 -14   4   0   22.40    4.60
 -14   4   0   26.10    4.60
  14  -4   0   39.80    4.40
  14  -4   0   26.10    4.50
  14  -4   0   39.00    4.20
  14  -4   0   41.40    6.30
 -15   3   0  800.32   50.89
 -15   3   0  750.02   51.39
 -15   3   0  787.32   51.49
  15  -3   0  695.83   51.49
  15  -3   0  814.72   51.79
  15  -3   0  781.42   51.19
  15  -3   0  807.42   50.79
 -16   2   0  216.18   16.20
 -16   2   0  209.78   16.10
 -16   2   0  224.38   15.40
  16  -2   0  195.18   15.70
  16  -2   0  208.28   16.50
  16  -2   0  198.28   16.60
  16  -2   0  230.58   15.40
 -17   1   0  435.86   29.90
 -17   1   0  444.56   30.50
 -17   1   0  458.35   30.40
  17  -1   0  451.05   29.80
  17  -1   0  435.96   30.20
  17  -1   0  436.06   30.90
  17  -1   0  443.86   30.80
 -18   0   0  166.48   13.10
 -18   0   0  166.48   12.50
 -18   0   0  161.58   13.50
  18   0   0  162.78   13.60
  18   0   0  164.08   12.40
  18   0   0  149.88   13.90
  18   0   0  164.98   12.90
 -19  -1   0   90.89    8.90
 -19  -1   0  108.89    9.70
 -19  -1   0  110.79   10.10
  19   1   0   92.19    9.50
  19   1   0   99.69    8.90
  19   1   0  106.69   10.20
  19   1   0   85.39   10.30
 -20  -2   0   10.90    3.50
 -20  -2   0    6.40    4.90
 -20  -2   0    9.80    4.10
 -20  -2   0   12.50    7.40
  20   2   0   13.70    4.90
  20   2   0   14.50    4.30
  20   2   0   11.10    3.80
  20   2   0    8.50    3.90
 -21  -3   0  110.09   12.80
 -21  -3   0  174.88   14.90
 -21  -3   0  123.49   10.90
 -21  -3   0  132.59   12.30
  21   3   0  122.09   13.40
  21   3   0  126.59   10.80
 -22  -4   0    0.70    5.70
 -22  -4   0    1.80    4.20
 -22  -4   0    4.80    3.80
 -22  -4   0    6.00    5.00
  22   4   0   13.00    4.80
  22   4   0    5.50    3.40
  22   4   0   -1.60    4.90
  22   4   0    6.60    4.90
 -23  -5   0   82.69    9.20
 -23  -5   0   97.59   10.10
 -23  -5   0   75.49   10.80
 -23  -5   0   98.99   10.90
  23   5   0   89.29    9.20
  23   5   0   92.29   10.70
  23   5   0   93.79   10.40
  23   5   0   80.89   10.50
 -24  -6   0   -1.40    4.00
 -24  -6   0   -4.80    3.40
 -24  -6   0   -0.10    3.60
 -24  -6   0   -0.80    4.90
 -24  -6   0   -5.10    5.60
  24   6   0    2.10    5.00
  24   6   0   -4.00    5.30
  24   6   0    0.80    4.00
  24   6   0    4.00    3.90
 -25  -7   0  151.48   14.00
 -25  -7   0  160.58   15.30
 -25  -7   0  166.58   15.50
 -25  -7   0  154.78   14.00
  25   7   0  151.58   13.50
  25   7   0  159.48   15.20
  25   7   0  155.78   15.40
  25   7   0  170.28   16.40
 -26  -8   0   15.90    5.70
 -26  -8   0   39.50    8.10
 -26  -8   0   22.00    6.30
 -26  -8   0   17.20    5.90
 -26  -8   0   16.70    8.40
  26   8   0   15.20    6.90
  26   8   0   11.60    6.20
  26   8   0   16.40    5.80
  26   8   0   15.30    5.30
 -27  -9   0    2.30    7.10
 -27  -9   0   32.70   10.60
 -27  -9   0    8.50    5.30
 -27  -9   0   11.80    4.90
 -27  -9   0   34.50    8.10
  27   9   0    7.90    5.00
  27   9   0   14.10    6.50
  27   9   0   10.60    5.50
 -28 -10   0    6.80    8.00
 -28 -10   0   26.10    8.50
 -28 -10   0   16.30    5.60
 -28 -10   0   18.70    7.20
 -28 -10   0   18.40    6.50
  28  10   0    6.50    6.50
  28  10   0   23.80    5.90
  28  10   0   25.40    7.60
 -29 -11   0  117.09   14.60
 -29 -11   0  117.49   14.40
 -29 -11   0  151.88   15.10
 -29 -11   0  134.09   16.80
  29  11   0  219.28   28.60
  29  11   0  165.68   16.90
  29  11   0  178.68   14.20
 -30 -12   0    9.80    8.30
 -30 -12   0   22.90    6.60
 -30 -12   0   17.90    7.90
 -30 -12   0    3.80    8.80
  30  12   0   13.00    7.40
  30  12   0   19.90    7.60
  30  12   0   13.00    5.60
 -31 -13   0   50.19   10.10
 -31 -13   0   14.40    6.50
 -31 -13   0   35.70    8.50
 -31 -13   0   35.10    9.10
 -31 -13   0   34.10   13.50
  31  13   0   45.20   10.90
  31  13   0   46.90    9.30
  31  13   0   36.60    7.50
 -32 -14   0   10.40    9.60
 -32 -14   0   -7.20   10.80
 -32 -14   0   -2.70    9.00
 -32 -14   0   -3.80    7.30
  32  14   0    7.60    7.90
  32  14   0    0.90    5.70
 -33 -15   0   11.20   10.20
 -33 -15   0   15.30    8.70
 -33 -15   0   15.70    7.70
  33  15   0   10.90    6.00
  33  15   0   14.00    9.80
 -34 -16   0    4.90    7.80
 -34 -16   0   10.90   10.50
 -34 -16   0   28.60   10.30
  34  16   0    9.00    6.50
  34  16   0   25.30   14.00
 -35 -17   0   -4.00   10.20
 -35 -17   0   12.00    8.60
  35  17   0   -8.20    9.00
  35  17   0  -10.80    9.00
   9  29   0   26.90   13.60
   9  29   0   18.90    8.90
   9  29   0   29.50    7.30
  -9 -29   0   21.20   11.90
  -9 -29   0   31.90   11.90
   8  28   0   16.10    8.10
   8  28   0    2.60   11.70
   8  28   0   15.60    6.10
  -8 -28   0    7.50   10.60
   7  27   0    6.20    6.00
   7  27   0   -0.20   13.70
   7  27   0   16.20    8.10
  -7 -27   0    0.40    9.20
  -7 -27   0   10.20    9.70
   6  26   0    1.80   10.90
   6  26   0   22.60    6.30
   6  26   0    7.70    7.80
  -6 -26   0    3.40    9.90
  -6 -26   0   10.10   10.40
  -6 -26   0    5.70    9.60
   5  25   0    2.30    5.30
   5  25   0    1.50    7.40
   5  25   0    1.60    9.70
  -5 -25   0   -0.40    8.10
  -5 -25   0   10.10    8.80
  -5 -25   0    7.30    6.20
  -5 -25   0    2.30    8.10
   4  24   0    9.30    7.60
   4  24   0   -4.40    8.70
   4  24   0    2.30    8.00
   4  24   0    4.10    5.40
  -4 -24   0   -6.90    5.70
  -4 -24   0    4.10   10.10
  -4 -24   0    4.00    8.10
  -4 -24   0   -6.60    8.10
   3  23   0  140.59   17.20
   3  23   0   95.29   11.30
   3  23   0  140.59   19.60
   3  23   0   86.19   11.40
  -3 -23   0  122.19   15.20
  -3 -23   0  105.29   13.60
  -3 -23   0  159.78   16.60
  -3 -23   0  110.29   13.40
   2  22   0   55.79    9.50
  -2 -22   0   70.19   10.80
  -2 -22   0   64.59   10.40
  -2 -22   0   26.10    7.60
   1  21   0  112.09   14.70
   1  21   0  159.88   15.70
   1  21   0  201.78   19.20
   1  21   0  146.99   14.30
  -1 -21   0  113.09   14.30
  -1 -21   0  166.48   17.00
  -1 -21   0  133.69   14.60
  -1 -21   0  145.29   17.00
   0  20   0  368.16   31.30
   0  20   0  390.36   30.90
   0  20   0  379.66   28.70
   0 -20   0  413.06   30.10
   0 -20   0  406.26   30.10
   0 -20   0  366.16   28.40
   0 -20   0  369.86   31.00
  -1  19   0  125.29   14.00
  -1  19   0  121.89   13.00
  -1  19   0  101.19   13.90
  -1  19   0  110.99   16.00
   1 -19   0  120.39   14.80
   1 -19   0  144.09   18.00
   1 -19   0  107.59   12.40
   1 -19   0  122.99   14.90
  -2  18   0   64.89    9.80
  -2  18   0   92.99   15.40
  -2  18   0   68.99    7.70
  -2  18   0   75.59    9.20
  -2  18   0   68.79   10.60
   2 -18   0   54.59    7.90
   2 -18   0   68.99   10.30
   2 -18   0  105.69   16.20
   2 -18   0   66.99    9.60
  -3  17   0   50.39    6.40
  -3  17   0   57.09   12.60
  -3  17   0   57.29   10.20
  -3  17   0   37.10    6.90
  -3  17   0   48.80    9.40
   3 -17   0   33.40    6.20
   3 -17   0   41.80    7.70
   3 -17   0   37.60    8.70
   3 -17   0   56.69    9.00
  -4  16   0   15.90    6.80
  -4  16   0   18.50    6.40
  -4  16   0   17.40    3.40
  -4  16   0   26.90    5.40
  -4  16   0   30.20    9.70
   4 -16   0   17.00    5.70
   4 -16   0   17.20    4.60
   4 -16   0   21.10   10.40
   4 -16   0    9.60    6.60
  -5  15   0   91.59   12.10
  -5  15   0   70.49    6.90
  -5  15   0   78.99   11.00
  -5  15   0   82.99   10.80
  -5  15   0   68.59    9.20
   5 -15   0   57.49    8.80
   5 -15   0  100.99   10.70
   5 -15   0   89.69    9.20
   5 -15   0  101.29   11.20
  -6  14   0    1.60    4.00
  -6  14   0   -0.20    5.30
  -6  14   0    3.30    2.10
  -6  14   0    4.70    7.40
  -6  14   0    6.60    6.10
   6 -14   0    7.80    4.90
   6 -14   0    3.70    3.40
   6 -14   0   -3.90    5.10
   6 -14   0    8.00    4.90
  -7  13   0   84.49   13.40
  -7  13   0   40.80    7.00
  -7  13   0   73.49    8.00
  -7  13   0   66.99    5.40
  -7  13   0   47.90    7.20
   7 -13   0   66.59   12.50
   7 -13   0   54.09    7.60
   7 -13   0   68.99    7.20
   7 -13   0   58.79    7.40
  -8  12   0   94.19   10.30
  -8  12   0   86.99    8.70
  -8  12   0   97.49   14.30
  -8  12   0  104.69   13.40
  -8  12   0   83.79    6.60
   8 -12   0   84.19   10.20
   8 -12   0   86.79    9.30
   8 -12   0   80.59    8.10
   8 -12   0   64.89    9.20
  -9  11   0   34.70    5.00
  -9  11   0   33.90    3.80
  -9  11   0   47.20    7.20
  -9  11   0   32.50    6.80
  -9  11   0   53.69   11.00
   9 -11   0   31.90    4.60
   9 -11   0   25.70    6.30
   9 -11   0   41.10    8.80
 -10  10   0   -0.30    3.20
 -10  10   0    3.60    2.30
 -10  10   0   -4.20    4.40
 -10  10   0   -0.30    7.40
 -10  10   0   -3.10    4.00
 -10  10   0    0.60    1.70
  10 -10   0   -0.20    2.00
  10 -10   0   -6.20    3.50
  10 -10   0   -5.80    3.90
  10 -10   0    0.60    2.50
 -11   9   0    9.00    3.30
 -11   9   0    6.80    3.60
 -11   9   0    9.40    4.80
 -11   9   0    9.90    9.00
 -11   9   0    4.90    2.60
  11  -9   0    4.10    5.70
  11  -9   0    5.50    5.30
  11  -9   0    7.60    2.50
  11  -9   0    7.00    2.50
 -12   8   0    9.20    3.30
 -12   8   0    8.60    3.00
 -12   8   0    9.20    4.70
 -12   8   0    7.50    9.90
 -12   8   0    8.70    4.20
  12  -8   0    0.40    2.40
  12  -8   0    8.00    8.70
  12  -8   0   10.70    3.60
 -13   7   0 1430.86   90.69
 -13   7   0 1404.46   90.59
 -13   7   0 1331.77   94.99
 -13   7   0 1416.96   91.69
 -13   7   0 1442.76   91.59
  13  -7   0 1423.66   90.39
  13  -7   0 1375.46   91.19
  13  -7   0 1385.76   91.99
 -14   6   0  678.13   43.50
 -14   6   0  659.93   49.00
 -14   6   0  665.13   43.50
 -14   6   0  666.03   44.50
  14  -6   0  660.33   44.10
  14  -6   0  649.24   43.20
  14  -6   0  646.54   44.90
 -15   5   0  184.28   35.40
 -15   5   0  161.28   13.40
 -15   5   0  170.08   13.70
 -15   5   0  165.78   12.40
  15  -5   0  171.38   14.40
  15  -5   0  153.58   13.00
  15  -5   0  159.18   12.00
 -16   4   0  228.08   17.10
 -16   4   0  222.18   16.10
  16  -4   0  225.78   17.70
  16  -4   0  233.08   16.10
  16  -4   0  212.88   16.70
 -17   3   0  176.78   14.00
 -17   3   0  193.08   13.20
 -17   3   0  160.58   14.10
  17  -3   0  178.08   14.80
  17  -3   0  177.58   13.20
  17  -3   0  152.48   14.40
 -18   2   0  241.28   18.00
 -18   2   0  267.27   18.50
 -18   2   0  238.48   17.30
  18  -2   0  224.78   18.60
  18  -2   0  245.88   17.90
  18  -2   0  237.78   17.30
  18  -2   0  241.68   18.70
 -19   1   0   98.89    9.60
 -19   1   0   96.59    9.90
 -19   1   0   90.69    8.70
  19  -1   0   97.39   10.60
  19  -1   0   90.89    9.30
  19  -1   0  103.39   10.40
  19  -1   0   95.79    9.90
 -20   0   0   41.50    5.00
 -20   0   0   31.40    4.90
  20   0   0   43.70    5.10
  20   0   0   31.40    4.80
  20   0   0   42.20    6.60
  20   0   0   26.00    4.80
 -21  -1   0  518.25   34.30
 -21  -1   0  492.35   34.00
 -21  -1   0  485.95   33.60
  21   1   0  484.25   36.00
  21   1   0  495.25   34.00
  21   1   0  480.75   33.40
  21   1   0  506.35   34.80
 -22  -2   0  366.26   25.30
 -22  -2   0  347.37   24.50
 -22  -2   0  339.27   24.90
  22   2   0  322.47   24.10
  22   2   0  344.17   24.90
  22   2   0  351.26   25.80
  22   2   0  349.47   25.30
 -23  -3   0   21.70    5.40
 -23  -3   0   13.90    6.60
 -23  -3   0   21.60    4.50
 -23  -3   0   35.00    6.50
  23   3   0   31.20    6.70
  23   3   0   21.30    6.40
  23   3   0   25.30    5.50
  23   3   0   27.40    4.90
 -24  -4   0    3.70    4.00
 -24  -4   0   -5.50    5.60
 -24  -4   0   -1.00    4.00
 -24  -4   0    1.10    4.20
  24   4   0   -1.10    5.30
  24   4   0   11.00    4.70
  24   4   0    0.80    3.60
  24   4   0   -2.40    4.40
 -25  -5   0  100.69   13.90
 -25  -5   0  144.89   13.50
 -25  -5   0  128.19   12.10
 -25  -5   0  129.99   13.50
  25   5   0  138.39   14.30
  25   5   0  116.69   13.00
  25   5   0  143.89   12.20
  25   5   0  150.98   13.80
 -26  -6   0   77.79    9.70
 -26  -6   0   51.39    7.20
 -26  -6   0   50.79    7.30
 -26  -6   0   67.19   11.00
 -26  -6   0   71.29    9.50
  26   6   0   73.09    7.70
  26   6   0   66.29    9.60
  26   6   0   64.29    9.30
  26   6   0   49.40    7.90
 -27  -7   0   37.20   10.80
 -27  -7   0   45.70   11.30
 -27  -7   0   29.00    8.60
 -27  -7   0   27.50    6.10
 -27  -7   0   26.50    5.50
  27   7   0   42.50    9.10
  27   7   0   29.20    7.50
  27   7   0   30.70    5.90
  27   7   0   47.20    8.10
 -28  -8   0    3.60    5.50
 -28  -8   0    0.40    7.40
 -28  -8   0    6.30    5.10
 -28  -8   0    4.70    5.80
 -28  -8   0    3.90    5.30
  28   8   0    0.80    5.70
  28   8   0    2.40    4.50
  28   8   0   -2.00    6.10
 -29  -9   0    1.50    4.80
 -29  -9   0   -0.20    6.20
 -29  -9   0  -10.20   10.10
 -29  -9   0  -10.20    7.80
 -29  -9   0    1.10    5.60
  29   9   0   -5.60    6.80
  29   9   0   -2.10    6.60
  29   9   0   -1.40    4.70
 -30 -10   0   -0.80    6.20
 -30 -10   0    5.80    5.70
 -30 -10   0    3.60    6.90
 -30 -10   0   -2.30    2.50
 -30 -10   0   -3.00    8.50
  30  10   0    4.00    6.70
  30  10   0    3.00    5.00
  30  10   0   -3.90    8.00
 -31 -11   0  290.77   23.80
 -31 -11   0  308.27   25.10
 -31 -11   0  280.67   28.40
 -31 -11   0  276.07   27.00
  31  11   0  297.47   22.80
  31  11   0  287.67   25.70
  31  11   0  300.67   25.10
 -32 -12   0   21.90    7.40
 -32 -12   0   21.60    8.20
 -32 -12   0   15.20   18.70
 -32 -12   0   36.40    9.00
 -32 -12   0   19.30    6.50
  32  12   0   11.70    6.10
  32  12   0    8.80    7.20
  32  12   0   29.00    9.50
 -33 -13   0   41.20    8.80
 -33 -13   0   34.10   11.50
 -33 -13   0   47.90   10.20
 -33 -13   0   30.50   11.20
  33  13   0   24.20    9.10
  33  13   0   30.70    7.50
 -34 -14   0   -4.70    6.70
 -34 -14   0   -8.20    9.50
 -34 -14   0    5.70    7.70
  34  14   0   -9.40    5.60
  34  14   0   -4.10   10.00
 -35 -15   0   -0.20    8.00
 -35 -15   0   -2.80    8.90
 -35 -15   0  -12.30    7.00
  35  15   0   -6.90    8.00
  35  15   0   -9.00    6.00
 -36 -16   0    1.70    8.30
 -36 -16   0   -1.00   10.10
  36  16   0   -2.70    6.40
  36  16   0    2.90    8.50
   7  29   0  -14.40   11.10
   7  29   0    3.40    8.70
   7  29   0   -5.60    5.80
  -7 -29   0  -19.00    9.10
  -7 -29   0   -1.10   10.20
   6  28   0  -16.60   10.90
   6  28   0    2.10    5.60
   6  28   0   -7.70    8.10
  -6 -28   0   -3.10    9.60
  -6 -28   0   -4.90    9.40
   5  27   0   13.80    6.50
   5  27   0    7.60   14.30
   5  27   0    3.70    8.80
  -5 -27   0   15.20    9.70
  -5 -27   0    4.90   10.90
   4  26   0    8.30   11.00
   4  26   0   14.60    5.90
   4  26   0    0.80    9.10
  -4 -26   0   11.10   10.80
  -4 -26   0    1.90    9.10
  -4 -26   0    2.50    8.70
  -4 -26   0   18.10   10.40
   3  25   0   -0.90    5.50
   3  25   0   -4.60    6.30
   3  25   0  -12.50    9.30
   3  25   0    6.20   12.20
  -3 -25   0    3.70    6.50
  -3 -25   0   -8.30    7.90
  -3 -25   0   -9.20    8.60
  -3 -25   0    4.10    8.40
   2  24   0   26.20    8.70
   2  24   0   41.40   11.90
   2  24   0   55.59   10.80
   2  24   0   35.10    7.10
  -2 -24   0   25.60   10.20
  -2 -24   0   18.50   10.80
  -2 -24   0   50.59   10.00
   1  23   0   96.49   12.40
   1  23   0   82.19   11.10
   1  23   0   85.89   13.60
   1  23   0   82.09   10.00
  -1 -23   0  101.29   13.30
  -1 -23   0   70.39   10.30
  -1 -23   0   96.39   11.80
   0  22   0  700.03   52.89
   0  22   0  900.01   57.19
   0  22   0  810.32   54.99
   0 -22   0  829.02   56.29
   0 -22   0  866.41   57.39
   0 -22   0  885.11   56.39
   0 -22   0  683.23   54.39
  -1  21   0  178.18   19.10
  -1  21   0  127.59   12.60
  -1  21   0  179.48   19.90
  -1  21   0  157.88   15.70
   1 -21   0  167.88   17.30
   1 -21   0  169.08   17.60
   1 -21   0  135.29   16.20
   1 -21   0  129.09   14.70
  -2  20   0   19.50   11.70
  -2  20   0   15.20    8.90
  -2  20   0   15.40    8.60
  -2  20   0   18.50    6.40
  -2  20   0    6.10    4.30
   2 -20   0    9.40    7.10
   2 -20   0   13.30    6.40
   2 -20   0   29.40    9.80
   2 -20   0    4.80    5.50
  -3  19   0   79.29   15.70
  -3  19   0   79.19    7.60
  -3  19   0   52.89    9.80
  -3  19   0   40.50    9.10
  -3  19   0   70.39    9.10
   3 -19   0   52.49    9.30
   3 -19   0   77.89   10.60
   3 -19   0   60.49    8.20
   3 -19   0   42.90    9.30
  -4  18   0   10.70    3.70
  -4  18   0    2.70    7.60
  -4  18   0   16.60    6.30
  -4  18   0   26.60    9.30
  -4  18   0   22.70   11.10
   4 -18   0   25.30    5.40
   4 -18   0    7.30    8.40
   4 -18   0   13.20    7.20
   4 -18   0    7.30    6.60
  -5  17   0   69.19   10.60
  -5  17   0   97.69   15.80
  -5  17   0   96.89   11.90
  -5  17   0   61.69    7.10
  -5  17   0   79.09    9.10
   5 -17   0   89.69   10.80
   5 -17   0   87.49   12.50
   5 -17   0   86.49    9.20
   5 -17   0   72.19   10.00
  -6  16   0   10.30    6.30
  -6  16   0   19.70    9.70
  -6  16   0   10.90    4.70
  -6  16   0   11.10    2.90
  -6  16   0   15.30    6.30
   6 -16   0    9.10    3.90
   6 -16   0    7.20    7.10
   6 -16   0   18.00   10.50
   6 -16   0    0.90    5.00
  -7  15   0   71.69   13.00
  -7  15   0   37.30    7.50
  -7  15   0   52.09    5.20
  -7  15   0   51.99    7.90
   7 -15   0   54.29    6.70
   7 -15   0   39.80    7.70
   7 -15   0   44.50    9.00
   7 -15   0   43.30    7.40
  -8  14   0  115.59   14.10
  -8  14   0   89.09    9.70
  -8  14   0  114.39   12.80
  -8  14   0   93.19    7.20
  -8  14   0  100.89   15.60
   8 -14   0   70.29    9.40
   8 -14   0   91.79   10.70
   8 -14   0   82.49    8.90
   8 -14   0   81.69   10.70
  -9  13   0   80.99   10.10
  -9  13   0   94.29    7.50
  -9  13   0   97.19    9.80
  -9  13   0  131.69   17.80
   9 -13   0  105.19    9.20
   9 -13   0  101.59   10.80
   9 -13   0  102.29   11.40
   9 -13   0   99.79   11.20
 -10  12   0    0.20    4.60
 -10  12   0    2.60    5.20
 -10  12   0   -0.20    3.30
 -10  12   0    4.90    8.10
 -10  12   0    1.00    1.80
  10 -12   0   -6.40    3.70
  10 -12   0    6.50    3.20
 -11  11   0   -4.30    3.10
 -11  11   0   -4.70    3.40
 -11  11   0    1.20    2.50
 -11  11   0    0.80    7.90
 -11  11   0   -1.40    4.40
  11 -11   0   -2.30    4.80
  11 -11   0   -0.60    2.20
  11 -11   0    1.60    2.70
 -12  10   0   26.50    5.90
 -12  10   0   36.40   11.90
 -12  10   0   14.60    4.50
 -12  10   0   24.00    4.30
 -12  10   0   27.80    3.80
  12 -10   0   23.30    3.60
  12 -10   0   28.40    5.30
  12 -10   0   33.50    7.50
 -13   9   0   44.10    7.10
 -13   9   0   58.29    7.80
 -13   9   0   31.50    4.40
 -13   9   0   57.39   14.00
 -13   9   0   39.80    5.00
  13  -9   0   34.20    4.40
  13  -9   0   30.20    5.10
  13  -9   0   47.40    8.10
 -14   8   0  211.48   22.80
 -14   8   0  250.27   17.50
 -14   8   0  259.27   19.10
 -14   8   0  240.58   19.00
 -14   8   0  252.37   17.40
  14  -8   0  233.98   18.20
  14  -8   0  231.28   19.70
  14  -8   0  252.97   17.00
 -15   7   0   -3.60    6.90
 -15   7   0   -1.80    2.80
 -15   7   0    3.30    3.90
 -15   7   0   -7.00   10.60
 -15   7   0   -0.60    2.70
  15  -7   0   -2.20    2.50
  15  -7   0    0.30    3.20
  15  -7   0    1.40    4.20
 -16   6   0  183.48   14.30
 -16   6   0  186.88   15.60
 -16   6   0  195.78   14.20
 -16   6   0  204.98   21.40
  16  -6   0  203.48   14.00
  16  -6   0  179.78   15.00
  16  -6   0  199.98   16.60
 -17   5   0   12.30    4.70
 -17   5   0   24.50   12.80
 -17   5   0   29.80    7.60
 -17   5   0   22.70    3.90
  17  -5   0   16.80    3.30
  17  -5   0   21.30    3.90
  17  -5   0   14.30    3.90
  17  -5   0   10.30    4.80
 -18   4   0  407.76   27.90
 -18   4   0  391.26   27.00
 -18   4   0  418.06   27.90
  18  -4   0  376.06   28.10
  18  -4   0  409.96   28.50
  18  -4   0  369.76   27.40
 -19   3   0  167.28   13.50
 -19   3   0  152.28   13.70
 -19   3   0  151.08   12.40
  19  -3   0  149.39   13.10
  19  -3   0  153.18   14.20
  19  -3   0  173.98   12.70
  19  -3   0  160.98   14.10
 -20   2   0    6.70    8.10
 -20   2   0    6.80    3.50
 -20   2   0    5.00    3.00
  20  -2   0    8.10    4.70
  20  -2   0    7.80    4.30
  20  -2   0    5.10    3.70
  20  -2   0   12.40    3.30
 -21   1   0  454.25   32.80
 -21   1   0  483.05   33.20
 -21   1   0  484.15   34.10
  21  -1   0  492.95   33.70
  21  -1   0  468.55   32.80
  21  -1   0  474.35   32.30
 -22   0   0  216.68   17.10
 -22   0   0  237.48   18.10
 -22   0   0  239.48   17.80
  22   0   0  235.48   20.30
  22   0   0  244.88   18.20
  22   0   0  207.68   16.90
  22   0   0  223.58   18.40
 -23  -1   0  244.88   18.30
 -23  -1   0  266.97   19.60
 -23  -1   0  253.87   19.70
  23   1   0  227.58   19.70
  23   1   0  235.08   18.10
  23   1   0  246.18   18.80
  23   1   0  256.07   19.70
 -24  -2   0   49.10    7.60
 -24  -2   0   51.99    7.60
 -24  -2   0   49.50    6.50
  24   2   0   61.49    6.80
  24   2   0   42.40    7.30
  24   2   0   48.00    8.00
  24   2   0   64.09    7.80
 -25  -3   0   -1.40    4.30
 -25  -3   0   -2.00    3.40
 -25  -3   0   -1.10    5.00
  25   3   0    1.60    4.90
  25   3   0  -13.00    5.10
  25   3   0   -8.50    3.80
  25   3   0    5.40    3.90
 -26  -4   0   31.20    7.20
 -26  -4   0   27.40    6.60
 -26  -4   0   14.50    4.70
  26   4   0   25.00    5.50
  26   4   0   20.10    6.40
  26   4   0    7.80    6.40
  26   4   0   39.10    7.50
 -27  -5   0    2.60    4.30
 -27  -5   0    4.20    5.30
 -27  -5   0   -5.30    6.70
 -27  -5   0    6.20    6.00
 -27  -5   0    2.70    4.90
  27   5   0    9.40    4.70
  27   5   0    3.20    6.40
  27   5   0    5.20    5.50
  27   5   0   -1.10    5.20
 -28  -6   0   -5.10    4.50
 -28  -6   0   -6.50    6.40
 -28  -6   0   -1.20    5.80
 -28  -6   0   -5.90    4.60
 -28  -6   0    9.70    5.70
  28   6   0    1.70    6.60
  28   6   0    3.30    6.30
  28   6   0   -1.10    4.80
  28   6   0    0.30    4.40
 -29  -7   0   18.10    6.50
 -29  -7   0   10.90    5.40
 -29  -7   0    6.80    6.20
 -29  -7   0    4.10    7.60
 -29  -7   0    8.10    5.10
  29   7   0    0.90    5.50
  29   7   0    8.90    7.40
  29   7   0    0.80    5.00
  29   7   0   10.80    5.00
 -30  -8   0  104.29   11.20
 -30  -8   0   65.99   10.50
 -30  -8   0   68.39    9.10
 -30  -8   0   81.49   11.40
 -30  -8   0   91.39   13.30
  30   8   0   66.69   10.90
  30   8   0  132.49   16.90
  30   8   0  111.19   11.20
 -31  -9   0   29.10    7.80
 -31  -9   0   27.60    8.20
 -31  -9   0   49.00    8.30
 -31  -9   0   20.80    9.60
  31   9   0   13.10    7.00
  31   9   0   43.10    9.00
  31   9   0   50.49    7.80
 -32 -10   0   96.39   11.80
 -32 -10   0   68.09   13.30
 -32 -10   0   81.39   11.70
 -32 -10   0   65.59   14.70
  32  10   0  139.19   19.70
  32  10   0  122.59   12.40
  32  10   0  107.69   13.80
 -33 -11   0   51.59   14.10
 -33 -11   0   63.59   11.50
 -33 -11   0   18.20    6.40
 -33 -11   0   49.20   10.00
  33  11   0   46.00    8.60
  33  11   0   59.49   14.80
  33  11   0   42.30    7.40
 -34 -12   0   27.40    7.60
 -34 -12   0   45.20   10.10
 -34 -12   0   29.40   11.20
 -34 -12   0   49.40   11.20
  34  12   0   20.60    8.80
  34  12   0   41.30    7.90
 -35 -13   0   22.20    8.30
 -35 -13   0   16.50    7.10
 -35 -13   0   17.30   10.00
  35  13   0    1.60    5.90
  35  13   0   15.60   17.50
 -36 -14   0   -8.40    8.60
 -36 -14   0    4.00    8.10
  36  14   0    4.20    9.70
  36  14   0   -3.30   12.50
 -37 -15   0   12.40    8.60
 -37 -15   0   10.90   10.60
  37  15   0    3.60    9.40
  37  15   0   -7.10    6.40
   6  30   0   -9.40   11.90
   6  30   0    7.60    9.60
   6  30   0  -15.10    5.90
  -6 -30   0   -6.20    9.90
  -6 -30   0   -7.00   11.00
   5  29   0    1.90    8.50
   5  29   0   -0.90    6.80
   5  29   0   28.00    6.90
   5  29   0    2.90   12.50
  -5 -29   0  -10.50    9.50
  -5 -29   0   -8.60   16.60
   4  28   0    4.20    8.20
   4  28   0  -14.50   10.80
   4  28   0   -4.20    5.70
   4  28   0   19.50    6.00
  -4 -28   0   -8.70   10.40
   3  27   0   -2.30    6.80
   3  27   0    1.30    5.80
   3  27   0    5.50   10.80
   3  27   0   16.30    7.10
  -3 -27   0   -9.10    8.50
  -3 -27   0    9.00    9.50
   2  26   0   -4.60    6.90
   2  26   0   -0.60    5.20
   2  26   0   -9.50    9.80
   2  26   0    5.50    5.30
  -2 -26   0   -7.30   10.70
  -2 -26   0   16.10   10.40
  -2 -26   0   -2.20    6.50
  -2 -26   0  -11.20    8.10
   1  25   0   -1.20    7.10
   1  25   0    0.50    4.70
   1  25   0    8.80   10.90
   1  25   0    1.80    5.70
   1  25   0  -12.90    8.50
  -1 -25   0    0.40    6.80
  -1 -25   0    4.90    8.60
  -1 -25   0   -5.10    6.40
  -1 -25   0    0.20    8.80
   0  24   0  168.88   17.40
   0  24   0  170.38   15.80
   0  24   0  241.48   23.10
   0  24   0  189.48   19.20
   0 -24   0  204.88   20.60
   0 -24   0  220.88   20.50
   0 -24   0  231.98   23.10
  -1  23   0   99.89   12.50
  -1  23   0   87.99   10.60
  -1  23   0  121.39   14.60
   1 -23   0   73.19   11.80
   1 -23   0  110.19   13.30
   1 -23   0   90.79   12.00
   1 -23   0  162.68   16.50
  -2  22   0   77.39   17.70
  -2  22   0   43.10    6.40
  -2  22   0   43.20    8.90
   2 -22   0   33.80    8.10
   2 -22   0   64.89   10.20
  -3  21   0  121.29   10.10
  -3  21   0  115.69   15.20
  -3  21   0  118.29   18.70
  -3  21   0   94.89   11.70
  -3  21   0   97.59   13.20
   3 -21   0  123.39   13.10
   3 -21   0  104.49   14.50
   3 -21   0   89.89   12.90
   3 -21   0   77.79   11.20
  -4  20   0   25.30   12.50
  -4  20   0   12.10    4.00
  -4  20   0   21.90    9.10
  -4  20   0   21.40    6.90
  -4  20   0   13.40    7.60
   4 -20   0   12.00    8.40
   4 -20   0   16.90    7.60
   4 -20   0   20.70    7.60
   4 -20   0   23.10    6.50
  -5  19   0   31.20    9.50
  -5  19   0   20.30   11.30
  -5  19   0   17.10    8.10
  -5  19   0   16.80    6.10
  -5  19   0   16.80    4.20
   5 -19   0   17.10    9.00
   5 -19   0   24.00    7.60
   5 -19   0   25.40    7.80
   5 -19   0   18.00    5.70
  -6  18   0   12.00    7.80
  -6  18   0   24.30   11.70
  -6  18   0   16.80    6.00
  -6  18   0   14.80    3.90
  -6  18   0   12.60    6.90
   6 -18   0   13.70    5.10
   6 -18   0   12.70    7.10
   6 -18   0   16.60   13.20
   6 -18   0   13.50    6.80
  -7  17   0   14.00   10.40
  -7  17   0    9.00    6.10
  -7  17   0   18.50    6.60
  -7  17   0   25.20    5.80
  -7  17   0   24.30    3.60
   7 -17   0   12.70    5.30
   7 -17   0    6.70    4.50
   7 -17   0   46.40   13.80
   7 -17   0   20.40    6.60
  -8  16   0  137.19   15.20
  -8  16   0  108.39   14.90
  -8  16   0  115.49    9.30
  -8  16   0  133.79   12.40
  -8  16   0  134.19   14.20
   8 -16   0  132.79   11.60
   8 -16   0  131.89   13.50
   8 -16   0  127.29   14.10
   8 -16   0  105.39   17.50
  -9  15   0  186.18   16.70
  -9  15   0  155.08   15.40
  -9  15   0  140.09   16.00
  -9  15   0  132.09   10.20
  -9  15   0  134.69   15.00
   9 -15   0  130.39   12.00
   9 -15   0  142.49   16.10
   9 -15   0  138.99   14.20
   9 -15   0  145.49   14.10
 -10  14   0    4.30    2.10
 -10  14   0    1.10    4.40
 -10  14   0    2.30   10.30
 -10  14   0    9.40    5.70
 -10  14   0    0.70    3.90
  10 -14   0    7.20    3.50
  10 -14   0   -4.20    5.70
  10 -14   0    5.30    8.40
  10 -14   0   -1.90    5.00
 -11  13   0    1.00    2.60
 -11  13   0    2.30    3.60
 -11  13   0    2.70    2.00
 -11  13   0   -3.60   15.80
 -11  13   0   -3.60    4.90
 -11  13   0    2.00    7.10
  11 -13   0    0.90    3.00
  11 -13   0   -3.10    5.90
  11 -13   0   -3.50    4.40
 -12  12   0    3.80    4.40
 -12  12   0   10.10    5.00
 -12  12   0   13.90    3.20
 -12  12   0   16.50   12.20
 -12  12   0   15.30    4.30
  12 -12   0   21.40    7.20
  12 -12   0   17.80    3.30
  12 -12   0   18.60    3.80
 -13  11   0  264.37   32.60
 -13  11   0  250.97   19.50
 -13  11   0  251.87   17.80
 -13  11   0  236.28   17.10
  13 -11   0  235.68   18.30
  13 -11   0  279.07   21.30
  13 -11   0  211.98   16.70
 -14  10   0   12.10   12.30
 -14  10   0   10.70    3.40
 -14  10   0   11.50    5.10
 -14  10   0   11.90    5.10
 -14  10   0   16.50    3.90
  14 -10   0    8.20    2.90
  14 -10   0   17.90    8.80
  14 -10   0   11.70    4.50
 -15   9   0    5.30    3.70
 -15   9   0    7.50    3.20
 -15   9   0   19.90   11.90
 -15   9   0   12.00    7.70
 -15   9   0   10.60    3.40
  15  -9   0   13.70    3.10
  15  -9   0   12.60    4.10
  15  -9   0   13.30    5.10
 -16   8   0   79.59   17.30
 -16   8   0   89.09    9.50
 -16   8   0   71.19    7.60
 -16   8   0   56.99    8.20
 -16   8   0   69.59    7.60
  16  -8   0   71.79    8.10
  16  -8   0   77.69    7.10
  16  -8   0   84.59   10.00
 -17   7   0  165.18   15.20
 -17   7   0  103.49    9.40
 -17   7   0   95.59    9.40
 -17   7   0  145.99   21.30
  17  -7   0  106.09    9.00
  17  -7   0  120.59   12.60
  17  -7   0  101.29   10.50
 -18   6   0  254.87   26.10
 -18   6   0  281.47   20.20
 -18   6   0  250.57   19.80
 -18   6   0  245.88   18.60
  18  -6   0  253.37   19.30
  18  -6   0  262.47   18.30
  18  -6   0  268.07   20.70
 -19   5   0  344.37   24.90
 -19   5   0  368.86   26.10
  19  -5   0  349.27   26.20
  19  -5   0  364.46   24.70
  19  -5   0  347.07   25.50
  19  -5   0  382.16   26.90
  19  -5   0  369.86   24.90
 -20   4   0  136.29   13.60
 -20   4   0  131.59   12.10
 -20   4   0  144.89   12.60
  20  -4   0  117.09   12.30
  20  -4   0  117.79   11.50
  20  -4   0  123.79   10.70
 -21   3   0  137.09   12.10
 -21   3   0  127.69   12.40
 -21   3   0  123.69   10.90
  21  -3   0  125.59   13.10
  21  -3   0  108.69   10.80
  21  -3   0  135.19   12.60
  21  -3   0  124.59   11.70
 -22   2   0  308.07   23.70
 -22   2   0  347.67   24.90
 -22   2   0  337.27   24.70
  22  -2   0  354.16   25.40
  22  -2   0  369.16   24.70
  22  -2   0  353.46   25.50
  22  -2   0  305.77   23.60
 -23   1   0  257.77   19.60
 -23   1   0  242.88   18.80
 -23   1   0  276.77   20.10
  23  -1   0  255.07   20.40
  23  -1   0  247.58   19.20
  23  -1   0  244.88   18.60
  23  -1   0  253.97   20.50
 -24   0   0    0.30    3.20
 -24   0   0   -1.40    3.70
 -24   0   0    0.70    4.20
  24   0   0   -4.40    3.90
  24   0   0   -8.00    4.90
  24   0   0    2.10    3.50
  24   0   0   -3.20    4.50
 -25  -1   0  133.99   11.80
 -25  -1   0  127.09   12.90
 -25  -1   0  137.99   13.60
  25   1   0  124.19   14.10
  25   1   0  137.59   11.90
  25   1   0  135.19   13.90
  25   1   0  122.69   12.60
 -26  -2   0   60.69    8.20
 -26  -2   0   55.69    8.20
 -26  -2   0   52.09    7.10
  26   2   0   51.69    8.00
  26   2   0   69.99    8.60
  26   2   0   64.19    7.40
  26   2   0   63.79    9.20
 -27  -3   0   70.89    8.10
 -27  -3   0   50.99    8.10
 -27  -3   0   56.09    8.30
  27   3   0   45.90    7.60
  27   3   0   44.90    8.80
  27   3   0   52.19    6.80
  27   3   0   52.59    8.00
 -28  -4   0   -8.30    3.90
 -28  -4   0   -1.80    5.20
 -28  -4   0   -0.90    4.70
  28   4   0   -1.60    6.10
  28   4   0    0.20    4.40
  28   4   0   -2.10    8.70
  28   4   0    2.10    5.10
 -29  -5   0   42.70    7.20
 -29  -5   0   66.79    9.70
 -29  -5   0   40.80    6.90
 -29  -5   0   43.20    7.90
  29   5   0   42.20    8.80
  29   5   0   59.89    9.20
  29   5   0   46.40    8.60
  29   5   0   35.10    6.30
 -30  -6   0  194.08   16.80
 -30  -6   0  169.18   18.20
 -30  -6   0  190.88   18.50
 -30  -6   0  215.18   17.20
  30   6   0  210.08   16.50
  30   6   0  189.58   19.30
  30   6   0  189.48   18.70
  30   6   0  171.08   18.30
 -31  -7   0  193.58   18.90
 -31  -7   0  191.48   19.60
 -31  -7   0  203.18   17.50
 -31  -7   0  182.48   21.10
 -31  -7   0  207.78   17.70
  31   7   0  193.38   19.20
  31   7   0  199.38   19.60
  31   7   0  208.48   17.20
 -32  -8   0   -0.40    6.70
 -32  -8   0   -1.90    5.30
 -32  -8   0    1.00    7.00
 -32  -8   0   -0.60    8.10
  32   8   0    2.40    5.00
  32   8   0    3.60    6.30
  32   8   0   -1.20    7.10
 -33  -9   0   10.60    8.10
 -33  -9   0   -9.00    8.40
 -33  -9   0    7.90    7.80
 -33  -9   0    3.20    6.60
  33   9   0   -8.60    8.10
  33   9   0    4.40    5.50
  33   9   0   -1.10    6.50
  33   9   0   -2.10    6.30
 -34 -10   0   23.80   12.90
 -34 -10   0    8.30    5.90
 -34 -10   0  -11.50    9.00
 -34 -10   0    2.20    8.40
 -34 -10   0   12.10    7.00
  34  10   0   14.10    8.10
  34  10   0    5.70    5.80
 -35 -11   0   13.10    7.10
 -35 -11   0   26.40    8.90
 -35 -11   0   33.20   13.90
 -35 -11   0   18.20    9.70
  35  11   0   20.30    8.40
  35  11   0   23.60    7.10
 -36 -12   0   22.50    8.70
 -36 -12   0   21.20    8.80
 -36 -12   0   17.30   10.20
  36  12   0   20.00    7.00
  36  12   0   31.10   14.60
 -37 -13   0   -3.50    7.60
 -37 -13   0    0.50    9.70
  37  13   0   -2.70    6.50
  37  13   0   12.90    9.70
 -38 -14   0   15.40    8.80
 -38 -14   0   10.00   11.50
  38  14   0    7.30    6.70
  38  14   0   -7.20    8.50
   4  30   0    9.10   12.50
   4  30   0    3.50    7.00
   4  30   0   -0.60    8.70
   4  30   0   29.10    6.80
  -4 -30   0   21.80   12.40
  -4 -30   0   -3.20    9.70
   3  29   0   35.40    7.00
   3  29   0   19.40    7.30
   3  29   0   17.80   12.50
   3  29   0   22.80    9.20
  -3 -29   0   19.30   11.40
  -3 -29   0   21.80   11.00
   2  28   0   -1.10    6.40
   2  28   0    7.80    7.60
   2  28   0   10.10   10.00
   2  28   0    4.20   11.50
  -2 -28   0   -5.70    9.50
  -2 -28   0    2.40   10.60
   1  27   0    6.20    6.10
   1  27   0   11.10    5.30
   1  27   0    0.70    7.90
   1  27   0  -10.50   10.00
  -1 -27   0  -10.30    8.50
  -1 -27   0   -6.80    9.50
   0  26   0  -33.20    8.80
   0  26   0   -5.60    5.80
   0  26   0   -9.70    6.60
   0  26   0    2.60    4.70
   0 -26   0   -5.50    8.90
   0 -26   0   -7.70    6.40
   0 -26   0   -0.50    8.70
   0 -26   0    1.90    8.50
  -1  25   0   -8.10    9.50
  -1  25   0    1.90    4.20
  -1  25   0   -1.90    6.40
  -1  25   0    7.70    9.10
  -1  25   0   -2.40    5.70
   1 -25   0   10.20    7.60
   1 -25   0   -5.70    5.80
   1 -25   0    1.50    8.00
   1 -25   0   -9.90    9.10
  -2  24   0   34.80   10.20
  -2  24   0   22.80    8.00
  -2  24   0   47.70   11.40
  -2  24   0   28.40    5.70
   2 -24   0   31.30   10.60
   2 -24   0   41.00    9.40
   2 -24   0    6.00    6.50
   2 -24   0   27.40   16.10
  -3  23   0  102.89    9.60
  -3  23   0   81.59   11.90
  -3  23   0   94.19   14.60
  -3  23   0   90.79   13.60
   3 -23   0   92.89   12.90
   3 -23   0   86.99   14.10
   3 -23   0   81.79   12.50
   3 -23   0   80.49   10.80
  -4  22   0   21.80   16.40
  -4  22   0   29.10   13.50
  -4  22   0   31.20    4.80
  -4  22   0   23.40    9.80
  -4  22   0   25.60    7.90
   4 -22   0   13.80    5.60
   4 -22   0   27.30    8.30
   4 -22   0   40.50    8.80
   4 -22   0   12.00    8.80
  -5  21   0   33.30    8.10
  -5  21   0   23.00    8.80
  -5  21   0   45.60   10.90
  -5  21   0   22.00    4.50
  -5  21   0   39.80   13.80
   5 -21   0   29.30    7.00
   5 -21   0   43.40    9.80
   5 -21   0   41.80    9.60
   5 -21   0   36.70    8.90
  -6  20   0   14.10    8.90
  -6  20   0   13.70    6.40
  -6  20   0    4.60    3.70
  -6  20   0   13.60   11.70
  -6  20   0   30.50    8.30
   6 -20   0   15.30    5.80
   6 -20   0    3.90    8.20
   6 -20   0    4.30    7.10
   6 -20   0    8.10    6.40
  -7  19   0   -9.60    9.10
  -7  19   0   -1.30    5.30
  -7  19   0  -10.20    6.90
  -7  19   0   -2.50    3.30
  -7  19   0   -0.50    6.40
   7 -19   0  -12.60    7.40
   7 -19   0   -1.00    6.30
   7 -19   0   -3.90    4.20
   7 -19   0   -2.70    5.70
  -8  18   0   55.39    6.20
  -8  18   0   61.19    8.30
  -8  18   0   92.69   16.00
  -8  18   0   66.69   11.50
  -8  18   0   64.49   10.00
   8 -18   0   57.99    9.60
   8 -18   0   58.09   10.20
   8 -18   0   54.29    7.50
   8 -18   0   91.19   11.50
  -9  17   0  304.47   27.10
  -9  17   0  330.57   26.60
  -9  17   0  340.77   24.10
  -9  17   0  320.17   26.00
  -9  17   0  297.87   21.20
   9 -17   0  320.87   25.20
   9 -17   0  338.37   27.40
   9 -17   0  298.17   23.10
   9 -17   0  329.07   25.60
 -10  16   0  249.68   21.80
 -10  16   0  249.18   23.30
 -10  16   0  306.37   20.20
 -10  16   0  220.78   17.20
 -10  16   0  230.98   22.10
  10 -16   0  281.47   23.30
  10 -16   0  247.38   19.10
  10 -16   0  346.57   25.60
  10 -16   0  253.87   21.50
 -11  15   0    4.00    4.80
 -11  15   0    0.10    2.20
 -11  15   0    6.00    5.60
 -11  15   0    2.00    9.90
 -11  15   0    3.40    5.10
  11 -15   0   -4.10    5.30
  11 -15   0    1.00    6.50
  11 -15   0    8.10    3.90
  11 -15   0    1.90    5.10
 -12  14   0   17.00    5.80
 -12  14   0   33.70   12.30
 -12  14   0   23.90    7.40
 -12  14   0   27.30    4.40
 -12  14   0   27.00    5.60
  12 -14   0   35.90    9.20
  12 -14   0   18.60    5.40
  12 -14   0   27.40    4.90
 -13  13   0    9.40    6.60
 -13  13   0    9.40    5.30
 -13  13   0   31.00   11.50
 -13  13   0   21.00    4.90
 -13  13   0   13.20    3.60
  13 -13   0    9.50    6.60
  13 -13   0   10.50    3.40
  13 -13   0    9.40    3.10
 -14  12   0   27.50    7.30
 -14  12   0   34.70   10.30
 -14  12   0   30.10    5.40
 -14  12   0   43.80   13.40
 -14  12   0   27.80    4.50
  14 -12   0   33.90    8.50
  14 -12   0   30.90    4.20
  14 -12   0   16.50    7.70
 -15  11   0    0.80    4.60
 -15  11   0    6.50   10.50
 -15  11   0   16.20    4.20
 -15  11   0    6.10    3.10
  15 -11   0    7.90    3.10
  15 -11   0    9.50    4.60
  15 -11   0   13.50    6.80
 -16  10   0  144.59   11.70
 -16  10   0  139.29   14.00
 -16  10   0  154.48   14.10
 -16  10   0  139.99   18.70
 -16  10   0  161.88   12.20
  16 -10   0  134.29   12.90
  16 -10   0  159.18   15.40
  16 -10   0  132.39   11.10
 -17   9   0  292.37   20.60
 -17   9   0  279.37   22.40
 -17   9   0  294.17   20.70
 -17   9   0  271.17   26.90
 -17   9   0  294.57   22.30
  17  -9   0  285.27   23.20
  17  -9   0  272.67   21.50
  17  -9   0  303.57   20.20
 -18   8   0   28.60    5.30
 -18   8   0   38.00    5.20
 -18   8   0   38.50    6.40
 -18   8   0   49.99   14.50
 -18   8   0   36.00    7.40
  18  -8   0   23.10    4.80
  18  -8   0   37.80    4.90
  18  -8   0   29.40    5.90
 -19   7   0   20.20    5.00
 -19   7   0   18.40    4.10
 -19   7   0   21.80   13.60
 -19   7   0   20.60    4.40
  19  -7   0   18.20    3.90
  19  -7   0   12.00    5.30
  19  -7   0   14.90    4.80
 -20   6   0   -0.70    4.40
 -20   6   0    1.90    3.30
 -20   6   0    2.10    4.40
 -20   6   0    7.60   12.10
  20  -6   0    1.90    4.20
  20  -6   0   -2.10    4.80
  20  -6   0   -4.20    3.00
 -21   5   0  298.37   24.40
 -21   5   0  281.57   22.60
 -21   5   0  302.67   21.40
  21  -5   0  299.27   22.90
  21  -5   0  296.67   23.20
  21  -5   0  297.67   21.20
  21  -5   0  297.27   21.10
  21  -5   0  305.47   22.80
 -22   4   0   -2.50    3.00
 -22   4   0    3.40    4.80
 -22   4   0   13.40    5.30
  22  -4   0    2.80    3.50
  22  -4   0    2.00    4.50
  22  -4   0   -0.10    4.80
  22  -4   0   -3.30    3.90
 -23   3   0   29.60    6.90
 -23   3   0   26.40    5.10
 -23   3   0   26.10    6.20
  23  -3   0   24.90    5.20
  23  -3   0   16.40    5.30
  23  -3   0   24.10    4.70
  23  -3   0   21.10    7.40
 -24   2   0   52.69    6.80
 -24   2   0   62.89    8.20
 -24   2   0   58.49    8.00
  24  -2   0   53.39    8.70
  24  -2   0   45.00    6.30
  24  -2   0   70.89    9.30
  24  -2   0   79.09   11.00
 -25   1   0  130.29   12.80
 -25   1   0  117.99   11.60
 -25   1   0  149.49   13.70
  25  -1   0  121.99   11.60
  25  -1   0  141.59   14.20
  25  -1   0  117.39   14.10
  25  -1   0  131.79   12.40
 -26   0   0  166.88   15.50
 -26   0   0  150.58   14.30
 -26   0   0  194.18   16.30
  26   0   0  232.28   19.20
  26   0   0  181.98   16.90
  26   0   0  167.48   16.40
  26   0   0  165.68   14.40
 -27  -1   0   19.30    5.00
 -27  -1   0   14.90    5.90
 -27  -1   0   25.30    7.10
  27   1   0   23.50    7.70
  27   1   0   15.70    4.70
  27   1   0   15.90    7.00
  27   1   0    7.20    5.00
 -28  -2   0    1.50    5.00
 -28  -2   0    3.70    4.50
 -28  -2   0   -6.40    4.70
  28   2   0   -5.70    4.40
  28   2   0    7.70    4.30
  28   2   0   -3.40    4.90
  28   2   0   -3.50    6.20
 -29  -3   0    1.80    5.00
 -29  -3   0    8.90    5.50
 -29  -3   0    2.00    4.80
  29   3   0   11.10   11.40
  29   3   0    6.50    4.60
  29   3   0    0.20    4.10
  29   3   0    2.30    6.50
 -30  -4   0   31.80    7.60
 -30  -4   0   50.29    8.80
 -30  -4   0   48.50    7.80
  30   4   0   47.80    8.90
  30   4   0   55.59    7.30
  30   4   0   39.60    8.10
  30   4   0   49.70    9.60
 -31  -5   0  231.28   20.30
 -31  -5   0  220.08   18.70
 -31  -5   0  238.08   19.20
 -31  -5   0  229.68   20.70
  31   5   0  235.38   18.40
  31   5   0  219.38   20.50
  31   5   0  183.68   19.80
 -32  -6   0    9.40    6.70
 -32  -6   0    4.20    5.20
 -32  -6   0   11.40    6.70
 -32  -6   0    3.60    5.70
  32   6   0   18.00    7.80
  32   6   0    3.90    8.60
  32   6   0    5.80    5.70
 -33  -7   0   46.60   13.30
 -33  -7   0   37.80    7.80
 -33  -7   0   31.20    8.80
  33   7   0   38.00    7.20
  33   7   0   33.30    9.30
  33   7   0   35.30    8.80
  33   7   0   33.30   10.50
 -34  -8   0   10.00    7.40
 -34  -8   0    8.30    7.00
 -34  -8   0   10.50    6.10
 -34  -8   0    2.80    8.10
  34   8   0    2.90    9.00
  34   8   0   19.30    8.60
  34   8   0   17.70    6.20
  34   8   0   11.10    7.90
 -35  -9   0   18.80    6.80
 -35  -9   0    7.10    8.00
 -35  -9   0    6.80    6.50
 -35  -9   0   17.80    9.00
  35   9   0   19.00    8.80
  35   9   0    6.70    6.00
 -36 -10   0   44.80   10.70
 -36 -10   0   24.20    7.80
  36  10   0   23.90    7.40
  36  10   0   30.50    8.30
 -37 -11   0    6.00    7.80
  37  11   0    6.40    7.20
  37  11   0   13.40    9.60
 -38 -12   0   27.60   10.00
  38  12   0   41.00    8.60
  38  12   0   49.30   10.90
 -39 -13   0    3.70    9.20
  39  13   0    3.70    6.60
  39  13   0    5.20    8.00
   2  30   0   21.30    9.80
   2  30   0   62.79   14.30
   2  30   0    1.20    6.70
  -2 -30   0   35.20   12.70
  -2 -30   0   29.70   11.70
   1  29   0   18.50    6.80
   1  29   0   32.50    6.10
   1  29   0    4.50   11.90
   1  29   0   18.50    8.50
  -1 -29   0    5.50   10.30
  -1 -29   0   19.70   11.80
   0  28   0   22.90    7.50
   0  28   0   14.70    8.90
   0  28   0   16.90   12.50
   0  28   0   29.20    5.70
   0 -28   0   17.20   10.60
   0 -28   0    7.30    9.90
  -1  27   0   -7.40    5.80
  -1  27   0    5.60    4.60
  -1  27   0   -1.60   11.90
   1 -27   0  -11.70    8.70
   1 -27   0   -0.40   11.30
  -2  26   0  -18.50    8.60
  -2  26   0  -10.90    6.70
  -2  26   0   -0.50    6.00
  -2  26   0   -0.90    3.80
   2 -26   0   -5.00    6.00
   2 -26   0    0.20    9.40
   2 -26   0   -7.50    8.40
   2 -26   0  -19.10    9.10
  -3  25   0    9.20   11.30
  -3  25   0    3.60    3.90
  -3  25   0   -7.50    6.50
  -3  25   0   -2.50    8.80
   3 -25   0    1.00    5.60
   3 -25   0  -13.00    8.30
   3 -25   0    3.30    7.30
   3 -25   0    5.20    8.20
  -4  24   0    8.50    3.80
  -4  24   0   -2.20    7.30
  -4  24   0   28.40   11.00
  -4  24   0   15.40   14.90
   4 -24   0   -0.70    7.70
   4 -24   0    1.70    8.90
   4 -24   0   -0.70    8.70
   4 -24   0    1.50    5.70
  -5  23   0   -3.50    6.60
  -5  23   0    7.00   12.20
  -5  23   0    8.30    3.60
  -5  23   0   -5.30    8.60
  -5  23   0    2.80    9.50
   5 -23   0    1.40    7.40
   5 -23   0    0.70    8.80
   5 -23   0    4.90    5.40
   5 -23   0    5.90    8.40
  -6  22   0   -3.90    6.20
  -6  22   0   -7.80    9.00
  -6  22   0   -7.10    7.20
  -6  22   0    7.40   11.30
  -6  22   0   -0.20    3.00
   6 -22   0   -3.90    5.10
   6 -22   0    9.80    7.80
   6 -22   0    0.70    9.50
   6 -22   0   -3.10   12.80
  -7  21   0   10.70    7.10
  -7  21   0   16.60   12.70
  -7  21   0   11.10    9.30
  -7  21   0   -6.20    7.50
   7 -21   0    4.40    5.50
   7 -21   0   -0.50    7.90
   7 -21   0   -6.20    7.00
   7 -21   0  -10.10    6.50
  -8  20   0  101.99   14.90
  -8  20   0   92.79   10.60
  -8  20   0  131.19   13.30
  -8  20   0  129.69   19.20
  -8  20   0   75.39   13.00
   8 -20   0  105.39   13.60
   8 -20   0   72.89   11.60
   8 -20   0   92.89   14.60
   8 -20   0  103.39   11.40
  -9  19   0   53.89    8.20
  -9  19   0   60.09   14.70
  -9  19   0   34.40    4.30
  -9  19   0   32.50    9.70
  -9  19   0   31.80    9.20
   9 -19   0   29.10    9.10
   9 -19   0   35.90    8.50
   9 -19   0   29.90    6.00
   9 -19   0   41.20    9.00
 -10  18   0  215.38   20.80
 -10  18   0  265.17   20.70
 -10  18   0  181.58   20.30
 -10  18   0  218.98   17.20
 -10  18   0  156.18   13.60
  10 -18   0  199.18   18.80
  10 -18   0  195.08   16.20
  10 -18   0  213.08   21.40
  10 -18   0  218.78   19.10
 -11  17   0   11.70   11.10
 -11  17   0    5.30    7.20
 -11  17   0    7.70    2.80
 -11  17   0    4.90    5.60
 -11  17   0   11.90    7.20
  11 -17   0   -2.70    6.40
  11 -17   0   11.80    5.20
  11 -17   0   25.50   13.50
  11 -17   0   13.30   10.60
 -12  16   0  308.37   25.00
 -12  16   0  306.87   27.30
 -12  16   0  292.07   21.50
 -12  16   0  277.27   25.20
 -12  16   0  313.07   22.80
  12 -16   0  294.07   24.60
  12 -16   0  328.27   26.80
  12 -16   0  308.57   23.40
  12 -16   0  284.57   24.10
 -13  15   0  284.87   20.10
 -13  15   0  293.97   21.30
 -13  15   0  248.08   25.40
  13 -15   0  294.47   24.70
  13 -15   0  271.27   20.40
 -14  14   0    2.90    6.60
 -14  14   0    1.40    5.60
 -14  14   0    2.40    3.20
 -14  14   0   -5.20    6.00
 -14  14   0   -2.40    9.40
  14 -14   0   -2.00    3.50
  14 -14   0    3.50    3.00
  14 -14   0   -0.50    5.80
 -15  13   0   77.19   10.50
 -15  13   0   65.99    7.90
 -15  13   0   78.79    8.40
 -15  13   0   69.89   10.40
 -15  13   0  116.09   19.20
  15 -13   0   81.69   11.90
  15 -13   0   54.39    7.20
  15 -13   0   74.99   10.70
 -16  12   0    2.50    3.90
 -16  12   0   15.90   11.60
 -16  12   0    4.70    3.30
 -16  12   0    6.40    6.20
 -16  12   0    5.60    5.50
  16 -12   0    6.90    4.50
  16 -12   0    0.30    6.40
  16 -12   0    6.30    3.40
 -17  11   0  180.68   21.40
 -17  11   0  162.18   16.60
 -17  11   0  178.88   16.60
 -17  11   0  189.88   14.60
 -17  11   0  176.08   14.10
  17 -11   0  179.78   17.80
  17 -11   0  193.38   15.50
  17 -11   0  180.68   13.60
 -18  10   0  193.98   17.10
 -18  10   0  197.18   14.70
 -18  10   0  183.78   14.50
 -18  10   0  197.48   22.50
 -18  10   0  172.18   16.30
  18 -10   0  194.68   15.70
  18 -10   0  163.78   17.50
  18 -10   0  179.28   14.00
 -19   9   0    1.90    4.40
 -19   9   0    6.30    3.70
 -19   9   0   -4.00   11.60
 -19   9   0    5.10    4.90
 -19   9   0    2.30    3.20
  19  -9   0    7.00    4.10
  19  -9   0   -2.80    4.60
  19  -9   0    6.60    3.20
 -20   8   0  140.79   11.50
 -20   8   0  129.59   13.40
 -20   8   0  146.79   23.30
 -20   8   0  125.89   11.30
  20  -8   0  137.69   15.00
  20  -8   0  126.79   12.70
  20  -8   0  132.89   11.10
 -21   7   0  136.99   11.60
 -21   7   0  138.49   13.20
 -21   7   0  125.89   11.50
 -21   7   0  129.99   13.40
 -21   7   0  184.68   28.30
  21  -7   0  147.09   11.40
  21  -7   0  125.09   14.40
  21  -7   0  128.49   12.80
 -22   6   0    9.20    4.70
 -22   6   0   12.20   13.20
 -22   6   0    3.60    3.10
 -22   6   0    0.50    3.80
  22  -6   0    4.00    3.80
  22  -6   0   -3.20    3.80
  22  -6   0    4.10    5.00
  22  -6   0    5.60    5.50
 -23   5   0  106.69   11.50
 -23   5   0  114.49   11.40
 -23   5   0   89.89    9.30
  23  -5   0   58.29    9.00
  23  -5   0  100.19    9.70
  23  -5   0  143.19   14.80
  23  -5   0   81.09    9.00
  23  -5   0   94.99   12.30
 -24   4   0   -5.60    3.10
 -24   4   0   -0.10    4.80
 -24   4   0    5.10    4.50
  24  -4   0   -1.10    3.70
  24  -4   0   -0.80    4.00
  24  -4   0   -5.20    4.50
  24  -4   0   -4.10    3.50
  24  -4   0    3.60    5.40
 -25   3   0    3.20    4.10
 -25   3   0   -1.10    4.40
 -25   3   0   -9.00    3.60
  25  -3   0   -4.00    3.70
  25  -3   0    1.50    5.30
  25  -3   0   -7.60    4.40
  25  -3   0   -7.50    5.50
 -26   2   0   65.09    7.60
 -26   2   0   58.69    8.10
 -26   2   0   68.69    9.40
  26  -2   0   46.90    8.50
  26  -2   0   33.90    6.00
  26  -2   0   49.50    6.40
  26  -2   0   52.59    9.00
 -27   1   0   17.60    7.20
 -27   1   0   16.00    6.40
 -27   1   0   21.60    5.60
  27  -1   0   22.10    7.30
  27  -1   0   10.20    6.30
  27  -1   0   14.20    5.60
  27  -1   0   26.90    5.20
 -28   0   0   13.50    5.90
 -28   0   0   11.60    5.10
 -28   0   0   16.40    6.70
  28   0   0   13.00    7.10
  28   0   0   27.90    7.90
  28   0   0   27.60    6.60
  28   0   0   15.80    4.90
 -29  -1   0    3.30    5.70
 -29  -1   0    3.10    5.00
 -29  -1   0   17.90    6.70
  29   1   0    0.30    6.30
  29   1   0    1.30    5.30
  29   1   0   13.60    4.90
  29   1   0    2.10    5.50
 -30  -2   0    2.80    5.80
 -30  -2   0   -2.50    5.00
 -30  -2   0    1.80    5.40
  30   2   0    9.40    5.00
  30   2   0    8.70    5.50
  30   2   0    7.00    5.80
  30   2   0   -4.10    6.50
 -31  -3   0   48.60    9.20
 -31  -3   0   55.09    8.20
 -31  -3   0   60.19   13.60
  31   3   0   64.79   14.30
  31   3   0   28.80    8.90
  31   3   0   43.00    8.30
  31   3   0   44.00    6.90
 -32  -4   0    2.70    6.50
 -32  -4   0   -7.10    4.80
 -32  -4   0   -3.10    6.00
  32   4   0    4.80    5.30
  32   4   0   -2.90    6.90
  32   4   0  -10.30    5.80
 -33  -5   0  143.69   16.10
 -33  -5   0  150.28   16.50
 -33  -5   0  123.19   13.50
 -33  -5   0  140.49   14.40
  33   5   0   88.19   12.70
  33   5   0  143.49   13.70
  33   5   0  152.18   16.00
 -34  -6   0   56.29   15.60
 -34  -6   0   35.80    8.10
 -34  -6   0   66.09   11.20
  34   6   0   86.99   12.40
  34   6   0   70.89    9.30
  34   6   0   49.60   11.50
  34   6   0   65.49   11.30
 -35  -7   0   -1.70    5.00
 -35  -7   0    1.00    6.90
 -35  -7   0    0.00    7.50
 -35  -7   0   -3.80    5.30
  35   7   0    0.00    5.80
  35   7   0    6.50    7.90
  35   7   0   -5.70    7.60
  35   7   0   -3.60   11.10
 -36  -8   0    2.50    9.10
 -36  -8   0   -1.80    6.10
 -36  -8   0    6.60    9.10
 -36  -8   0    6.90    6.40
  36   8   0   11.80    8.20
  36   8   0    9.30    6.40
 -37  -9   0   14.80    8.80
  37   9   0   19.10   13.60
  37   9   0   24.30    8.20
 -38 -10   0  110.79   14.50
  38  10   0  123.29   14.70
  38  10   0  139.29   17.10
 -39 -11   0   57.59   11.80
  39  11   0   45.60   10.30
  39  11   0   33.00    8.20
 -40 -12   0   -5.80    8.80
  40  12   0   -0.70    7.20
  40  12   0   -9.40    8.30
   0  30   0   83.09   13.90
   0  30   0  141.99   19.70
   0  30   0  153.68   11.90
   0 -30   0  116.99   17.30
   0 -30   0  115.99   17.00
  -1  29   0   20.60    8.60
  -1  29   0   22.90   12.70
  -1  29   0   18.00    7.70
  -1  29   0   29.30    5.20
   1 -29   0   33.30   12.10
   1 -29   0   17.30   18.20
  -2  28   0    3.10    6.80
  -2  28   0  -18.70   10.20
  -2  28   0    8.00    3.80
  -2  28   0   -2.40    7.90
   2 -28   0   -8.30    9.10
   2 -28   0  -10.20    9.00
  -3  27   0    2.60   17.10
  -3  27   0   13.40    4.20
  -3  27   0   17.00    8.80
   3 -27   0   -6.80    9.20
   3 -27   0   -9.30   10.50
   3 -27   0   10.60    9.50
  -4  26   0   26.40    9.10
  -4  26   0   20.50    4.30
  -4  26   0   24.10   12.10
   4 -26   0   19.80    7.40
   4 -26   0    8.00   10.00
   4 -26   0    9.80    9.50
   4 -26   0    8.80   11.20
  -5  25   0   -4.90   10.00
  -5  25   0   13.20    3.60
  -5  25   0   -5.10    7.00
   5 -25   0    0.90    6.30
   5 -25   0   -2.20    8.20
   5 -25   0   -5.40   10.30
   5 -25   0   21.80    8.30
  -6  24   0    5.60    3.30
  -6  24   0  -14.10    9.40
  -6  24   0   -4.70    8.50
  -6  24   0   13.00   13.20
  -6  24   0   -3.30    6.60
   6 -24   0   -1.40    7.20
   6 -24   0    2.30    7.40
   6 -24   0   -5.40    9.80
   6 -24   0   -0.40    5.00
  -7  23   0  -19.90    8.20
  -7  23   0   -0.30    4.60
  -7  23   0    7.20    9.20
  -7  23   0   -9.80    6.30
  -7  23   0   -1.30   11.40
   7 -23   0  -14.30    4.80
   7 -23   0   -0.20    7.60
   7 -23   0   -6.60    9.10
   7 -23   0  -15.30    6.90
  -8  22   0    1.90   11.20
  -8  22   0   -5.30    8.00
  -8  22   0   21.80    9.50
  -8  22   0    3.60    6.30
   8 -22   0    4.30    8.00
   8 -22   0   -4.30    8.10
   8 -22   0    9.30    7.10
   8 -22   0    6.20    5.20
  -9  21   0   -5.40    8.40
  -9  21   0    1.20    3.10
  -9  21   0    0.20    6.50
  -9  21   0   15.00   12.00
  -9  21   0    9.40    7.70
   9 -21   0    4.70    9.70
   9 -21   0    8.90    7.70
   9 -21   0    4.00    6.50
   9 -21   0    2.60    5.20
 -10  20   0    6.00    7.70
 -10  20   0    2.50    2.70
 -10  20   0    5.90    5.90
 -10  20   0    2.90    6.80
 -10  20   0   -2.80   11.20
  10 -20   0    5.00    7.80
  10 -20   0    8.90    4.80
  10 -20   0    4.60    7.00
  10 -20   0    4.00    6.00
 -11  19   0   34.60    9.30
 -11  19   0   88.99   16.60
 -11  19   0   46.80    7.50
 -11  19   0   36.80    4.40
 -11  19   0   27.50    9.10
  11 -19   0   49.50   12.30
  11 -19   0   49.80    9.90
  11 -19   0   50.19    7.20
  11 -19   0   37.30    8.90
 -12  18   0  217.98   18.50
 -12  18   0  214.68   21.30
 -12  18   0  188.98   22.00
 -12  18   0  235.68   21.90
 -12  18   0  239.38   16.90
  12 -18   0  199.88   20.20
  12 -18   0  223.38   22.30
  12 -18   0  215.08   20.60
  12 -18   0  214.18   17.50
 -13  17   0  237.88   21.20
 -13  17   0  209.98   22.30
 -13  17   0  211.58   16.50
 -13  17   0  187.78   20.70
 -13  17   0  247.78   18.20
  13 -17   0  199.88   19.60
  13 -17   0  184.28   21.20
  13 -17   0  210.48   16.90
  13 -17   0  207.58   20.00
 -14  16   0   83.59    8.50
 -14  16   0   38.70    8.50
 -14  16   0   76.79   11.90
 -14  16   0   61.39    7.90
 -14  16   0   73.69   16.70
  14 -16   0   53.29    9.60
  14 -16   0   51.79   11.50
  14 -16   0   40.10    7.80
 -15  15   0   34.20    5.30
 -15  15   0   21.40    7.30
 -15  15   0   45.40   14.20
 -15  15   0   36.00    8.90
 -15  15   0   36.80    6.30
  15 -15   0   30.80    8.30
  15 -15   0   23.00    6.40
  15 -15   0   15.20    5.00
 -16  14   0   -2.90    3.60
 -16  14   0   -7.50    4.20
 -16  14   0   11.70   12.10
 -16  14   0   -3.70    5.40
 -16  14   0   -0.20    6.40
  16 -14   0    6.20    3.60
  16 -14   0    4.30    4.40
  16 -14   0   -0.80    7.10
 -17  13   0   99.79   12.80
 -17  13   0   83.79   11.10
 -17  13   0   99.99    9.70
 -17  13   0  135.19   21.40
 -17  13   0  102.39   12.00
  17 -13   0   96.19   12.90
  17 -13   0   90.09    8.90
  17 -13   0   75.49    9.60
 -18  12   0  143.19   15.80
 -18  12   0  159.88   24.50
 -18  12   0  122.89   12.00
 -18  12   0  130.39   12.50
 -18  12   0  128.39   15.00
  18 -12   0  139.49   13.90
  18 -12   0  152.18   11.50
  18 -12   0  152.98   16.40
 -19  11   0   90.99   19.30
 -19  11   0   55.19    9.10
 -19  11   0   56.09    6.80
 -19  11   0   64.59    9.70
 -19  11   0   47.30    6.30
  19 -11   0   59.49    7.80
  19 -11   0   49.90    9.20
  19 -11   0   43.10    5.90
 -20  10   0   48.90    9.10
 -20  10   0   50.79    6.40
 -20  10   0   56.89    6.80
 -20  10   0   44.90    8.20
 -20  10   0   54.29   18.30
  20 -10   0   51.89    9.60
  20 -10   0   60.59    7.20
  20 -10   0   47.70    7.80
 -21   9   0    9.50    5.50
 -21   9   0   19.40    4.40
 -21   9   0   15.00   14.10
 -21   9   0   15.10    4.60
 -21   9   0    5.20    5.40
  21  -9   0   16.20    7.20
  21  -9   0   12.20    5.40
  21  -9   0   18.50    4.10
 -22   8   0   -2.40    4.50
 -22   8   0    0.50    3.60
 -22   8   0    3.30   14.40
 -22   8   0    2.10    3.70
  22  -8   0    2.30    3.40
  22  -8   0   -4.40    3.80
  22  -8   0    1.00    5.80
 -23   7   0   41.90    6.40
 -23   7   0   38.90   17.30
 -23   7   0   48.40    8.00
 -23   7   0   39.20    7.60
  23  -7   0   48.80    6.10
  23  -7   0   46.50    8.20
  23  -7   0   39.20    7.50
  23  -7   0   47.00    9.20
 -24   6   0   -1.20    3.70
 -24   6   0   -0.70    5.50
 -24   6   0   -4.40   13.30
 -24   6   0   -1.10    4.40
  24  -6   0    0.60    6.50
  24  -6   0   -1.50    3.50
  24  -6   0    5.70    4.60
  24  -6   0    4.40    5.30
 -25   5   0  113.49   13.20
 -25   5   0  142.19   14.00
 -25   5   0  127.49   12.00
  25  -5   0  148.69   12.40
  25  -5   0  109.09   11.70
  25  -5   0  141.69   13.20
  25  -5   0  139.99   15.50
  25  -5   0  140.29   14.20
 -26   4   0   20.90    6.20
 -26   4   0   33.80    6.70
 -26   4   0   19.90    5.10
  26  -4   0   25.20    6.00
  26  -4   0   34.30    5.90
  26  -4   0   16.20    7.70
  26  -4   0   20.90    6.90
  26  -4   0   34.00    6.70
 -27   3   0   78.99   10.60
 -27   3   0  112.19   13.80
 -27   3   0   54.99    7.50
  27  -3   0   45.50    8.40
  27  -3   0   73.79    9.40
  27  -3   0   61.49    9.40
  27  -3   0   57.49    7.40
 -28   2   0   -2.00    6.10
 -28   2   0    1.80    3.80
 -28   2   0   -2.50    4.50
  28  -2   0    0.20    4.40
  28  -2   0   -1.20    6.30
  28  -2   0    0.80    5.70
  28  -2   0    6.00    4.60
 -29   1   0    4.60    5.40
 -29   1   0    6.60    6.80
 -29   1   0    4.70    4.50
  29  -1   0   12.60    5.10
  29  -1   0    6.40    7.00
  29  -1   0    9.20    5.00
  29  -1   0    8.90    7.00
 -30   0   0   55.79    8.90
 -30   0   0   68.49    8.90
 -30   0   0   72.69    8.60
  30   0   0   68.19   10.60
  30   0   0   63.59    9.80
  30   0   0  106.09   10.70
  30   0   0   73.99    9.40
 -31  -1   0  327.37   25.80
 -31  -1   0  292.57   24.80
 -31  -1   0  313.47   24.10
  31   1   0  341.37   23.90
  31   1   0  291.57   24.50
  31   1   0  316.67   26.20
  31   1   0  317.27   26.20
 -32  -2   0    6.40    6.60
 -32  -2   0    5.90    5.50
 -32  -2   0   18.30    7.70
  32   2   0   18.50    8.10
  32   2   0    7.50    7.00
  32   2   0    2.10    5.60
  32   2   0    0.00    5.40
 -33  -3   0   28.30    7.70
 -33  -3   0   26.30    8.00
 -33  -3   0   40.90    9.20
  33   3   0   25.00    7.60
  33   3   0   38.50   13.80
  33   3   0   25.30    6.70
 -34  -4   0   17.80    8.00
 -34  -4   0    7.90    7.80
 -34  -4   0    6.10    6.00
 -34  -4   0    6.00    4.50
  34   4   0   11.80    5.90
  34   4   0    5.70    6.20
  34   4   0   19.00    8.90
 -35  -5   0   -3.70   11.40
 -35  -5   0    9.80    7.10
 -35  -5   0    1.00    5.90
  35   5   0    0.70    5.80
  35   5   0    3.20    8.60
  35   5   0    2.60    6.90
  35   5   0    9.60    7.00
 -36  -6   0   -4.60    6.80
 -36  -6   0    5.00    6.40
 -36  -6   0   -2.40    5.70
 -36  -6   0    3.40    7.60
  36   6   0   -4.80    6.30
  36   6   0   15.40    6.50
 -37  -7   0   -1.30   10.40
 -37  -7   0   -2.80    5.30
 -37  -7   0    1.40    8.30
  37   7   0    4.50    7.30
  37   7   0  -11.10    6.30
 -38  -8   0   22.70    9.00
  38   8   0   34.80    8.30
 -39  -9   0   87.79   13.30
  39   9   0   99.49   11.90
  39   9   0  103.29   15.20
 -40 -10   0   11.50    9.30
  40  10   0   10.40    6.90
  40  10   0   -0.70    7.50
 -41 -11   0    7.30    9.10
  41  11   0   10.70   10.50
  41  11   0    5.20    7.40
  -2  30   0   11.70    8.70
  -2  30   0   24.20    8.20
  -2  30   0   49.00   13.50
   2 -30   0   26.70   11.40
   2 -30   0   44.50   12.90
  -3  29   0   17.00    8.90
  -3  29   0   24.30    4.40
  -3  29   0    1.80   11.20
  -3  29   0    8.20    7.20
   3 -29   0   18.00   11.40
   3 -29   0    3.60   14.70
  -4  28   0   -1.20    6.90
  -4  28   0    9.20    3.60
  -4  28   0  -14.60   10.40
   4 -28   0   -8.50    9.30
   4 -28   0   -3.40    9.70
  -5  27   0   20.70    4.00
  -5  27   0   10.40    7.80
  -5  27   0   27.00   22.10
   5 -27   0    5.20    9.40
   5 -27   0   26.00   12.10
   5 -27   0    3.70    6.80
  -6  26   0    8.60    4.90
  -6  26   0    8.80    7.50
  -6  26   0    5.40   11.00
   6 -26   0    3.50   10.90
   6 -26   0   10.50   14.70
   6 -26   0    9.40    6.40
   6 -26   0    4.60    9.00
  -7  25   0  -14.20   11.60
  -7  25   0   -7.20    9.80
  -7  25   0   -3.50    7.10
   7 -25   0   -2.00    7.90
   7 -25   0   -0.70    6.80
   7 -25   0   11.30    8.60
   7 -25   0    4.50   10.40
  -8  24   0   11.90    8.40
  -8  24   0   -5.40    7.30
  -8  24   0   -5.10    9.70
  -8  24   0   11.30   12.80
   8 -24   0   -1.80    9.20
   8 -24   0    0.60    5.30
   8 -24   0   10.80    7.30
   8 -24   0    2.10    8.00
  -9  23   0   40.50   14.80
  -9  23   0   23.40    8.10
  -9  23   0   47.00   12.50
  -9  23   0   27.30   10.30
  -9  23   0   35.00    4.60
   9 -23   0   27.20    6.60
   9 -23   0   20.60    9.80
   9 -23   0   40.30    9.90
 -10  22   0   -5.40    7.70
 -10  22   0    2.20    2.50
 -10  22   0  -12.40    5.70
 -10  22   0  -13.10    8.10
 -10  22   0   -9.50   11.10
  10 -22   0    7.30    4.80
  10 -22   0   -6.60    6.90
  10 -22   0    3.90    7.50
  10 -22   0   -6.40    8.70
 -11  21   0  -22.70    6.90
 -11  21   0   -1.10    3.80
 -11  21   0    3.90    7.40
 -11  21   0   -5.20   11.30
 -11  21   0   -1.20    2.50
 -11  21   0   -6.30    6.10
  11 -21   0    2.40    6.80
  11 -21   0   -1.00    5.10
  11 -21   0   -1.60    7.30
  11 -21   0   -8.60    9.00
 -12  20   0   -8.00    5.70
 -12  20   0    0.00    7.60
 -12  20   0   -0.80    8.10
 -12  20   0   -9.00   10.30
 -12  20   0   -2.10    4.00
  12 -20   0    3.00    4.70
  12 -20   0   -5.70    7.00
  12 -20   0    0.20    7.10
  12 -20   0  -13.20    7.30
 -13  19   0   -8.50    7.00
 -13  19   0    0.70    3.70
 -13  19   0    5.40    6.00
 -13  19   0    5.60   12.60
 -13  19   0   -5.10    7.00
  13 -19   0    2.10    4.30
  13 -19   0   -6.20    6.60
  13 -19   0    0.30    8.20
  13 -19   0   -7.10    6.30
 -14  18   0   30.50    8.90
 -14  18   0   30.70    8.30
 -14  18   0   35.70    5.60
 -14  18   0   24.10    7.00
 -14  18   0   41.90   14.80
  14 -18   0   30.50   10.70
  14 -18   0   21.60    5.70
  14 -18   0   22.50    7.80
 -15  17   0  107.99   19.50
 -15  17   0   91.59   10.10
 -15  17   0   57.39    9.70
 -15  17   0   87.09    9.20
 -15  17   0  115.59   18.00
  15 -17   0   64.79    8.20
  15 -17   0   72.29   13.50
  15 -17   0   56.59   10.60
 -16  16   0    0.90    6.00
 -16  16   0    0.40    4.90
 -16  16   0    3.50    3.90
 -16  16   0   -0.40    6.70
 -16  16   0   15.00   12.80
  16 -16   0    0.90    8.70
  16 -16   0    8.50    5.90
 -17  15   0   15.20    7.80
 -17  15   0   39.40    6.60
 -17  15   0   34.70   15.30
 -17  15   0   13.70    8.10
 -17  15   0   16.60    4.70
  17 -15   0   15.40    4.40
  17 -15   0    7.40    5.20
  17 -15   0    5.50    7.60
 -18  14   0   74.09   11.50
 -18  14   0  103.29   20.40
 -18  14   0   66.49    7.60
 -18  14   0   59.49    9.40
 -18  14   0   87.19    9.00
  18 -14   0   99.59   18.10
  18 -14   0   60.79    8.10
  18 -14   0   91.89   11.10
 -19  13   0  115.59   21.60
 -19  13   0   64.09   10.00
 -19  13   0   85.39    9.70
 -19  13   0   97.79   10.60
 -19  13   0   88.89   12.30
  19 -13   0   74.69    8.80
  19 -13   0   92.79   13.00
  19 -13   0  100.59   11.20
 -20  12   0    1.10    7.10
 -20  12   0   -1.30   13.30
 -20  12   0    0.70    6.10
 -20  12   0   -1.00    3.80
 -20  12   0    3.50    4.60
  20 -12   0   -5.70    8.30
  20 -12   0   -2.70    5.20
  20 -12   0   -3.30    3.60
 -21  11   0  188.88   14.50
 -21  11   0  162.08   13.90
 -21  11   0  171.58   17.50
 -21  11   0  155.68   23.30
 -21  11   0  160.58   16.20
  21 -11   0  138.29   14.90
  21 -11   0  156.28   18.40
  21 -11   0  160.28   13.30
 -22  10   0   73.19   10.30
 -22  10   0   70.59    8.40
 -22  10   0   52.89    8.80
 -22  10   0  111.39   23.10
 -22  10   0   55.49    7.30
  22 -10   0   70.09    8.40
  22 -10   0   71.19    9.40
  22 -10   0   90.39   16.30
 -23   9   0   21.00    5.80
 -23   9   0   27.30    5.50
 -23   9   0   30.50    8.10
 -23   9   0   29.80    5.70
 -23   9   0   48.30   19.30
  23  -9   0   21.80    7.10
  23  -9   0   15.90    5.10
 -24   8   0   39.10   19.90
 -24   8   0   32.40    5.70
 -24   8   0   39.90    6.10
 -24   8   0   29.60    6.90
  24  -8   0   27.20    7.10
  24  -8   0   45.20    8.10
  24  -8   0   38.80    5.70
  24  -8   0   15.80    7.30
 -25   7   0  171.98   16.20
 -25   7   0  191.78   33.20
 -25   7   0  168.58   15.90
 -25   7   0  155.98   13.70
  25  -7   0  157.58   13.40
  25  -7   0  156.08   16.00
  25  -7   0  163.48   17.80
  25  -7   0  158.18   15.30
 -26   6   0   76.99    9.90
 -26   6   0   87.39   14.00
 -26   6   0   64.19    7.80
  26  -6   0   67.89    7.90
  26  -6   0   64.99    8.30
  26  -6   0   62.49   10.80
  26  -6   0   53.59    9.20
 -27   5   0    8.70    6.50
 -27   5   0    2.00    4.30
 -27   5   0    4.50    4.70
  27  -5   0    1.70    6.10
  27  -5   0   -2.60   11.10
  27  -5   0    6.60    5.50
  27  -5   0   -2.60    4.50
 -28   4   0   -2.30    1.60
 -28   4   0    6.50    4.90
 -28   4   0    7.90    6.10
  28  -4   0   -3.80    4.80
  28  -4   0   -1.00    6.30
  28  -4   0    4.80    5.40
  28  -4   0    1.10    4.60
  28  -4   0   -0.30    6.20
 -29   3   0    1.10    4.90
 -29   3   0    7.20    6.00
  29  -3   0    1.80    6.70
  29  -3   0   14.00    6.30
  29  -3   0    2.20    6.00
  29  -3   0    2.50    5.00
  29  -3   0    7.50    5.00
 -30   2   0    3.90    7.00
 -30   2   0   -1.50    4.70
  30  -2   0    3.40    6.00
  30  -2   0    9.10    5.00
  30  -2   0    4.60    5.70
  30  -2   0   -4.50    6.30
 -31   1   0  286.57   23.80
 -31   1   0  242.98   22.00
 -31   1   0  305.77   24.70
  31  -1   0  311.27   22.50
  31  -1   0  331.47   25.40
  31  -1   0  301.67   23.40
  31  -1   0  287.67   25.00
 -32   0   0  138.49   14.50
 -32   0   0  157.68   15.90
 -32   0   0  115.69   15.10
  32   0   0  153.58   15.70
  32   0   0  134.99   14.10
  32   0   0  154.58   17.60
  32   0   0  145.69   17.40
 -33  -1   0   70.59   10.80
 -33  -1   0   78.59   11.10
 -33  -1   0   96.59   12.60
  33   1   0   89.99   12.30
  33   1   0   76.49   10.70
  33   1   0  107.29   11.80
 -34  -2   0    8.80    7.20
 -34  -2   0   21.90    8.20
 -34  -2   0   16.60    6.30
  34   2   0   19.40    9.20
  34   2   0   32.50    6.90
  34   2   0   18.60    7.70
 -35  -3   0   -0.10    6.80
 -35  -3   0    9.30    8.30
 -35  -3   0    9.80    7.60
  35   3   0    5.50    8.30
  35   3   0   11.50    6.80
  35   3   0    7.90    8.30
  35   3   0    5.20    7.70
 -36  -4   0   -7.40    7.20
 -36  -4   0  -10.80    5.60
 -36  -4   0    7.00    7.50
  36   4   0   -5.90    8.10
  36   4   0   -7.60    8.70
  36   4   0   -9.50    5.50
  36   4   0   -2.20    7.20
 -37  -5   0  -18.50    8.20
 -37  -5   0   -6.80    7.90
 -37  -5   0   -1.50    5.00
  37   5   0   -1.60    6.20
  37   5   0    7.10    7.70
 -38  -6   0   15.60    8.30
 -38  -6   0    6.40    7.80
  38   6   0   11.20    7.80
  38   6   0    3.30    6.70
 -39  -7   0    6.50    7.70
  39   7   0    6.20    8.10
  39   7   0   -9.50    6.50
 -40  -8   0   12.10    8.80
  40   8   0   30.70   10.50
  40   8   0   11.10    7.40
 -41  -9   0    7.60    9.00
  41   9   0    7.30    7.30
  41   9   0    1.90    8.20
  -4  30   0   12.30    8.70
  -4  30   0    3.50    7.70
  -4  30   0   13.20   12.30
   4 -30   0    5.00   10.70
   4 -30   0    6.00   12.00
  -5  29   0    6.50    5.40
  -5  29   0   -2.80   11.00
  -5  29   0   18.00    9.00
   5 -29   0   -5.00   10.80
   5 -29   0    5.20   10.30
  -6  28   0   -0.50    4.20
  -6  28   0    5.60    7.60
  -6  28   0  -11.00   10.80
   6 -28   0   -9.90   10.40
   6 -28   0    4.20   10.20
  -7  27   0    3.60    7.80
  -7  27   0    6.80    3.20
  -7  27   0    9.70   11.70
   7 -27   0    3.40    5.60
   7 -27   0    2.70   11.60
   7 -27   0   -1.20    8.60
  -8  26   0   21.10    8.20
  -8  26   0   31.80   13.00
  -8  26   0   24.60    3.50
   8 -26   0   27.50    7.10
   8 -26   0   26.60   10.30
   8 -26   0   40.20   13.10
  -9  25   0   35.10   15.80
  -9  25   0   20.40    5.50
  -9  25   0   18.10    7.90
  -9  25   0   26.20    3.50
  -9  25   0   30.30   12.30
   9 -25   0   22.80    9.60
   9 -25   0   27.20    9.60
   9 -25   0   48.90   16.50
   9 -25   0   36.70    9.70
 -10  24   0   17.60    7.60
 -10  24   0   30.80   11.40
 -10  24   0    8.30    4.90
 -10  24   0   12.20   10.10
 -10  24   0   25.50   14.30
  10 -24   0    6.30    8.30
  10 -24   0   18.40    9.00
  10 -24   0    1.50    9.80
  10 -24   0   13.20    6.10
 -11  23   0   20.70   10.30
 -11  23   0   -1.40   12.10
 -11  23   0    0.70    8.60
 -11  23   0   -1.20    6.60
 -11  23   0    1.80    4.50
  11 -23   0    0.50    5.10
  11 -23   0   -0.80    8.20
  11 -23   0    5.90    7.90
  11 -23   0    3.00    9.00
 -12  22   0    3.70    9.30
 -12  22   0    4.20    4.40
 -12  22   0    4.40    8.50
 -12  22   0    1.90   12.90
 -12  22   0   -9.30    6.70
  12 -22   0    6.60    4.70
  12 -22   0    5.40    9.70
  12 -22   0    8.80    8.00
  12 -22   0   -1.70    7.40
 -13  21   0   -1.00   12.20
 -13  21   0   -5.40    7.40
 -13  21   0   -1.00    4.00
 -13  21   0   -3.70   12.20
 -13  21   0    7.20    6.40
  13 -21   0   -1.10    4.40
  13 -21   0   -4.40    7.50
  13 -21   0    4.40    7.40
  13 -21   0   -5.00    9.70
 -14  20   0   39.80   10.90
 -14  20   0   38.30    6.20
 -14  20   0   53.59    8.80
 -14  20   0   75.79   17.80
 -14  20   0   57.39   12.20
  14 -20   0   53.89   10.10
  14 -20   0   63.89   12.30
  14 -20   0   43.20    7.30
 -15  19   0   64.79   17.60
 -15  19   0   38.80    9.90
 -15  19   0   40.40    7.90
 -15  19   0   42.90    6.40
 -15  19   0   38.70    9.80
  15 -19   0   28.00    6.00
  15 -19   0   41.50    9.40
  15 -19   0   29.80   10.10
 -16  18   0   18.80    6.80
 -16  18   0   23.60   14.50
 -16  18   0   16.80    9.20
 -16  18   0   34.90   14.70
 -16  18   0   18.80    5.10
  16 -18   0   24.60    7.40
  16 -18   0   18.20   10.00
  16 -18   0   20.10    5.30
  16 -18   0    8.40    7.70
 -17  17   0   -7.50    6.40
 -17  17   0   -8.50    6.90
 -17  17   0   -1.90    3.70
 -17  17   0   -4.60    5.40
 -17  17   0   -2.70   12.70
  17 -17   0  -11.60    8.00
  17 -17   0    5.10    6.40
 -18  16   0   29.10   15.30
 -18  16   0   20.30    6.50
 -18  16   0   11.10    8.40
 -18  16   0   17.40    4.70
 -18  16   0    2.10    6.50
  18 -16   0   14.50    5.90
  18 -16   0    9.90    4.20
  18 -16   0    8.40    9.90
 -19  15   0   27.80    6.30
 -19  15   0   61.39   18.30
 -19  15   0   52.49   15.00
 -19  15   0   28.20    8.60
 -19  15   0   20.10    5.00
  19 -15   0   23.20    9.80
  19 -15   0   17.00    4.80
  19 -15   0   12.50    6.60
 -20  14   0   14.60    6.40
 -20  14   0    6.70    6.70
 -20  14   0   10.20    4.50
 -20  14   0   16.00    5.50
 -20  14   0   13.80   15.40
  20 -14   0   14.40    4.60
  20 -14   0    1.00    5.70
  20 -14   0    6.00    9.00
 -21  13   0  123.19   14.30
 -21  13   0  123.59   14.40
 -21  13   0  133.09   12.50
 -21  13   0  134.89   13.00
 -21  13   0  190.78   28.90
  21 -13   0  123.09   16.50
  21 -13   0  134.19   14.20
  21 -13   0  121.09   11.60
 -22  12   0  226.18   20.50
 -22  12   0  261.07   18.60
 -22  12   0  231.28   21.50
 -22  12   0  238.98   27.70
 -22  12   0  216.18   18.10
  22 -12   0  257.17   22.90
  22 -12   0  213.98   17.60
  22 -12   0  236.78   19.90
 -23  11   0   78.29   11.20
 -23  11   0   75.69    8.50
 -23  11   0   78.69   11.90
 -23  11   0   53.69    7.80
 -23  11   0   89.89   22.00
  23 -11   0   68.59    8.20
  23 -11   0   89.89   13.00
  23 -11   0   94.89   10.70
 -24  10   0   28.80    9.00
 -24  10   0   19.90    5.40
 -24  10   0   34.90    8.00
 -24  10   0   19.50   16.40
 -24  10   0   19.30    5.40
  24 -10   0   24.20    7.10
  24 -10   0   17.70    8.30
  24 -10   0   21.40    5.40
 -25   9   0   52.79   20.70
 -25   9   0   50.19    9.90
 -25   9   0   40.80    6.40
 -25   9   0   37.60    8.20
 -25   9   0   43.40    6.60
  25  -9   0   17.60    7.50
  25  -9   0   60.49    8.90
  25  -9   0   38.00    6.10
 -26   8   0   14.40    6.80
 -26   8   0   14.90    5.10
 -26   8   0   20.20    5.10
  26  -8   0   13.60    7.90
  26  -8   0   16.60    4.90
  26  -8   0   20.70    6.50
  26  -8   0    4.70    6.50
 -27   7   0   19.80   18.30
 -27   7   0   50.09    8.70
 -27   7   0   22.40    5.50
 -27   7   0   16.80    7.20
  27  -7   0   15.90    7.00
  27  -7   0   28.40    5.90
  27  -7   0   27.10    6.70
  27  -7   0   23.50    8.60
 -28   6   0   -3.30    1.70
 -28   6   0   -5.20   17.10
 -28   6   0    1.80    6.40
 -28   6   0    5.00    5.30
  28  -6   0   -4.90    6.00
  28  -6   0    8.40    4.80
  28  -6   0   -4.30    4.40
  28  -6   0   -1.40    7.60
 -29   5   0   33.00   19.90
 -29   5   0   49.60    9.10
 -29   5   0   47.90    8.80
  29  -5   0   41.80    9.60
  29  -5   0   45.30    7.00
  29  -5   0   65.69   10.00
  29  -5   0   22.70    5.90
 -30   4   0   54.29    9.30
 -30   4   0   41.00    9.20
  30  -4   0   48.60    9.60
  30  -4   0   45.70   10.50
  30  -4   0   43.00    7.40
  30  -4   0   42.30    7.40
  30  -4   0   46.30    7.30
 -31   3   0   32.10    7.40
 -31   3   0   25.20    7.20
  31  -3   0   32.30    8.80
  31  -3   0   42.00    7.20
  31  -3   0   37.40    7.00
  31  -3   0   29.00    9.60
  31  -3   0   40.90    8.10
 -32   2   0    8.30    6.70
 -32   2   0   10.80    7.80
  32  -2   0   11.50    5.80
  32  -2   0   -1.80    6.60
  32  -2   0   14.60    5.60
  32  -2   0   10.10    7.80
  32  -2   0   -0.30    6.50
 -33   1   0   62.99    9.60
 -33   1   0   89.89   11.50
  33  -1   0   60.29   10.80
  33  -1   0   64.39    9.40
  33  -1   0  105.59   11.70
  33  -1   0   85.99   11.70
 -34   0   0    7.40    5.70
 -34   0   0   14.60    7.70
 -34   0   0   20.20    7.30
  34   0   0   22.60    6.40
  34   0   0   11.60    7.50
  34   0   0   23.30    8.90
 -35  -1   0   83.89   11.60
 -35  -1   0   59.99   10.10
 -35  -1   0   88.69   11.10
  35   1   0   77.39   10.00
  35   1   0   41.00   10.00
  35   1   0   58.99    9.30
 -36  -2   0    5.00    7.90
 -36  -2   0   -2.70    5.80
 -36  -2   0    9.00    7.60
  36   2   0    2.30    7.90
  36   2   0   12.10    6.40
  36   2   0   13.70    8.10
  36   2   0   14.80    9.20
 -37  -3   0   25.70    9.20
 -37  -3   0   26.00   12.70
 -37  -3   0   21.40    9.20
  37   3   0   28.20    9.80
  37   3   0   18.10    7.50
 -38  -4   0   -6.30    5.70
 -38  -4   0   -6.90    7.80
  38   4   0    2.40    9.10
  38   4   0    2.30    6.10
 -39  -5   0   11.30    8.10
  39   5   0    3.80    6.60
 -40  -6   0   19.10    8.40
  40   6   0   -3.70    8.80
  40   6   0   15.20    7.80
 -41  -7   0   20.60    9.20
  41   7   0   24.20    8.50
  41   7   0   26.20   11.70
 -42  -8   0    4.40    9.10
  42   8   0   -5.90    8.90
  42   8   0   -9.00    6.90
  -6  30   0   -7.40    7.50
  -6  30   0  -13.00   11.70
   6 -30   0  -10.20   19.50
   6 -30   0   -2.00   10.60
  -7  29   0    1.10   12.30
  -7  29   0   -1.30    7.80
   7 -29   0   -5.60   11.10
   7 -29   0  -16.00    9.30
  -8  28   0    8.40    5.60
  -8  28   0    1.00    7.90
  -8  28   0    7.50   12.00
   8 -28   0   19.60   10.50
   8 -28   0   26.20   13.20
  -9  27   0   27.50    6.30
  -9  27   0   45.40   13.60
  -9  27   0   36.10    9.70
   9 -27   0   31.60    7.90
   9 -27   0   44.50   14.80
   9 -27   0   36.40   10.50
 -10  26   0   27.50    8.90
 -10  26   0   15.20    5.70
 -10  26   0   30.60   18.80
  10 -26   0   11.70    6.30
  10 -26   0   29.10   10.70
  10 -26   0   31.50   13.10
 -11  25   0   -9.60   10.20
 -11  25   0    0.30    5.00
 -11  25   0   -6.00    7.10
 -11  25   0   14.00   14.10
  11 -25   0    2.20    9.40
  11 -25   0    7.60   12.80
  11 -25   0   -3.30    9.20
  11 -25   0    2.30    8.50
 -12  24   0    0.10    4.50
 -12  24   0   -4.80   12.40
 -12  24   0   -3.60    9.60
 -12  24   0   -0.90    7.40
  12 -24   0   11.50    8.40
  12 -24   0    7.70    9.50
  12 -24   0   -6.80    5.10
  12 -24   0  -10.20    9.60
 -13  23   0   -6.20   12.70
 -13  23   0    2.80    4.80
 -13  23   0   -1.70    7.90
 -13  23   0   -5.80    8.70
 -13  23   0   -4.30    6.70
  13 -23   0   10.70    8.20
  13 -23   0   -5.00    7.30
  13 -23   0    8.40    9.80
  13 -23   0    1.10    5.30
 -14  22   0   -3.30    6.10
 -14  22   0    2.60    4.50
 -14  22   0   -2.70   12.70
 -14  22   0   -0.30    9.00
 -14  22   0    4.20    7.40
  14 -22   0    5.60    4.80
  14 -22   0    3.90    9.00
  14 -22   0    5.80    8.00
  14 -22   0    6.00    7.50
 -15  21   0   21.20   15.20
 -15  21   0   -8.20    6.30
 -15  21   0    0.10    8.90
 -15  21   0    8.60    8.30
 -15  21   0    6.10    4.40
  15 -21   0  -11.60    9.60
  15 -21   0   14.60    5.10
  15 -21   0    7.70    7.90
 -16  20   0   30.50   10.20
 -16  20   0   31.60   15.20
 -16  20   0   32.80    6.10
 -16  20   0   23.30    8.10
 -16  20   0   31.40   13.60
  16 -20   0   23.00    9.90
  16 -20   0   17.50    8.50
  16 -20   0   20.50    5.50
 -17  19   0   13.80    4.80
 -17  19   0   12.50    8.00
 -17  19   0   22.80   15.40
 -17  19   0   20.80    7.30
 -17  19   0   12.10    8.70
  17 -19   0   18.80    7.10
  17 -19   0    1.60    7.70
  17 -19   0    8.60    9.70
 -18  18   0   64.69    7.90
 -18  18   0   52.49   11.10
 -18  18   0   64.79   12.40
 -18  18   0   80.29   20.30
 -18  18   0   48.20    8.30
  18 -18   0   33.90    7.60
  18 -18   0   48.60   11.70
 -19  17   0   86.09   10.20
 -19  17   0   87.99   13.60
 -19  17   0   99.19   20.90
 -19  17   0   66.09   12.40
 -19  17   0   88.79    9.90
  19 -17   0   53.59   11.50
  19 -17   0   57.69    9.30
 -20  16   0    6.80    5.90
 -20  16   0    1.00   13.30
 -20  16   0    5.80    4.50
 -20  16   0    7.50    8.20
 -20  16   0    2.90    8.00
  20 -16   0    8.90    4.50
  20 -16   0   -1.70    9.30
  20 -16   0    9.00    5.70
 -21  15   0   23.10   16.10
 -21  15   0   14.30    8.10
 -21  15   0    9.30    4.90
 -21  15   0   15.00    8.30
 -21  15   0   16.10    6.10
  21 -15   0    6.90    9.60
  21 -15   0   10.40    4.70
  21 -15   0   23.60    7.80
 -22  14   0   -7.00    5.30
 -22  14   0    6.20    6.60
 -22  14   0   -8.30   14.20
 -22  14   0    5.10    4.30
 -22  14   0    0.90    6.90
  22 -14   0   -3.10    5.00
  22 -14   0    1.70    8.80
  22 -14   0   -3.90    4.10
 -23  13   0   14.50    5.40
 -23  13   0   20.70    8.30
 -23  13   0   46.20   19.20
 -23  13   0   14.80    6.20
 -23  13   0   11.70    7.70
  23 -13   0   31.70    7.90
  23 -13   0   22.10    5.40
  23 -13   0   12.20    8.00
 -24  12   0   -0.70    4.80
 -24  12   0    1.60   16.00
 -24  12   0   -2.30    6.60
 -24  12   0    0.10    4.90
 -24  12   0    4.00    7.10
  24 -12   0    2.40    5.30
  24 -12   0    0.30    6.70
  24 -12   0   -2.80    4.70
 -25  11   0   77.39   11.00
 -25  11   0  104.49   13.70
 -25  11   0   99.19   11.50
 -25  11   0  121.39   12.10
 -25  11   0  136.59   28.30
  25 -11   0  121.49   15.60
  25 -11   0  170.78   17.40
  25 -11   0  110.49   11.30
 -26  10   0  270.57   24.10
 -26  10   0  291.27   21.40
 -26  10   0  272.97   23.60
 -26  10   0  285.07   21.50
  26 -10   0  261.37   20.80
  26 -10   0  287.27   25.70
  26 -10   0  281.87   23.00
 -27   9   0   12.30    5.30
 -27   9   0   13.80    5.10
 -27   9   0   16.10   19.20
 -27   9   0   14.30    7.50
  27  -9   0    8.20    7.30
  27  -9   0    3.80    7.80
  27  -9   0    8.30    6.20
  27  -9   0   17.20    5.30
 -28   8   0   -4.60   17.00
 -28   8   0    1.80    6.90
 -28   8   0   -0.70    4.50
 -28   8   0    6.70    4.90
  28  -8   0    4.30    6.70
  28  -8   0   -6.50    6.90
  28  -8   0   10.70    4.70
  28  -8   0    2.20    6.50
 -29   7   0    4.70    6.50
 -29   7   0   -6.40   17.40
 -29   7   0   -1.50    5.60
  29  -7   0  -11.60    7.20
  29  -7   0    5.90    6.70
  29  -7   0    1.80    5.90
  29  -7   0    4.40    4.70
 -30   6   0  238.48   41.00
 -30   6   0  202.28   19.40
 -30   6   0  172.78   18.70
  30  -6   0  192.98   20.60
  30  -6   0  200.18   16.50
  30  -6   0  207.28   19.40
  30  -6   0  181.38   17.80
 -31   5   0  218.28   33.10
 -31   5   0  253.97   21.70
 -31   5   0  229.88   20.50
  31  -5   0  221.18   18.40
  31  -5   0  229.78   22.30
  31  -5   0  206.88   21.20
  31  -5   0  214.68   19.90
 -32   4   0    2.60    7.40
 -32   4   0    6.70    7.20
  32  -4   0    2.10    7.20
  32  -4   0    2.60    5.30
  32  -4   0    4.00    5.70
  32  -4   0   14.40   14.20
 -33   3   0   12.80    8.10
 -33   3   0   47.70   13.50
  33  -3   0   29.30    6.60
  33  -3   0   36.40    9.20
  33  -3   0   30.00    6.80
  33  -3   0   35.30    9.30
  33  -3   0   36.50   10.50
 -34   2   0   45.90    9.90
 -34   2   0   14.30    5.50
 -34   2   0   22.00    8.40
  34  -2   0    3.60    4.40
  34  -2   0   19.20    7.60
  34  -2   0   29.10    7.10
  34  -2   0   22.20    6.70
  34  -2   0   22.60    8.70
 -35   1   0   79.29   12.20
 -35   1   0   69.29   10.20
 -35   1   0   76.19   11.10
  35  -1   0   74.59   10.00
  35  -1   0   75.49   11.60
  35  -1   0   77.59   10.20
  35  -1   0   54.49   10.70
 -36   0   0   81.39   12.20
 -36   0   0   70.39   11.30
 -36   0   0   68.39   10.10
  36   0   0   53.19   11.20
  36   0   0   70.39   10.50
  36   0   0   79.89    9.80
  36   0   0   72.49   12.90
 -37  -1   0   13.50    8.60
 -37  -1   0   29.20    9.90
  37   1   0   21.10   10.50
  37   1   0   15.90    9.60
  37   1   0   25.60   10.40
 -38  -2   0   59.19   11.00
 -38  -2   0  108.89   17.70
  38   2   0   58.79   11.20
  38   2   0   79.29   10.60
 -39  -3   0    8.70    6.50
 -39  -3   0   11.80    9.40
  39   3   0   14.10    7.00
  39   3   0   19.40   12.50
 -40  -4   0   -2.60    8.40
  40   4   0    3.80    7.00
  40   4   0    2.90    9.20
 -41  -5   0   22.90    9.70
  41   5   0   37.30    9.00
  41   5   0   35.60   10.90
 -42  -6   0   -0.90    8.10
  42   6   0    4.00    7.80
  42   6   0   12.30   10.10
 -43  -7   0   15.30    9.90
  43   7   0   -3.50    3.90
  43   7   0   10.00   11.10
  43   7   0    3.30    8.10
  -9  29   0   37.40   10.00
  -9  29   0   18.30   14.10
   9 -29   0   29.00   11.70
   9 -29   0   43.30   14.60
 -10  28   0   18.60    8.60
 -10  28   0   35.30   13.70
  10 -28   0   18.30   10.20
  10 -28   0   34.00   13.10
 -11  27   0  -10.20    7.90
 -11  27   0   19.10   12.60
 -11  27   0    1.90   15.00
 -11  27   0   -6.40    3.30
  11 -27   0   -3.50   10.00
  11 -27   0   10.70    7.00
  11 -27   0    8.40    9.30
 -12  26   0   11.40    5.40
 -12  26   0   28.60    9.00
 -12  26   0   11.70   11.60
  12 -26   0   20.00    6.70
  12 -26   0   17.40   10.50
  12 -26   0   25.40   10.20
 -13  25   0   -0.50    9.90
 -13  25   0    2.00    5.00
 -13  25   0   22.30   14.80
 -13  25   0   14.30    8.50
  13 -25   0    5.60    6.80
  13 -25   0   11.30   10.90
  13 -25   0    4.70    8.90
 -14  24   0   22.00    5.90
 -14  24   0   12.20   10.90
 -14  24   0   29.30    8.50
 -14  24   0   30.30   15.40
  14 -24   0   31.90   15.40
  14 -24   0   26.30    9.60
  14 -24   0   26.00    8.90
  14 -24   0   23.00    6.30
 -15  23   0  -11.50    8.80
 -15  23   0   -2.60    7.00
 -15  23   0   -6.40   12.80
 -15  23   0    0.80    4.90
 -15  23   0    2.30   10.30
  15 -23   0    6.80    5.70
  15 -23   0   -7.40   10.20
  15 -23   0    6.70    8.20
 -16  22   0   33.10    8.80
 -16  22   0   29.70    6.10
 -16  22   0   40.90   10.90
 -16  22   0   48.00   16.90
 -16  22   0   27.60    9.90
  16 -22   0   31.60   10.10
  16 -22   0   43.20   12.90
  16 -22   0   34.80    7.00
 -17  21   0   81.09   13.50
 -17  21   0   83.79   19.20
 -17  21   0   42.50   10.40
 -17  21   0   52.79    7.50
 -17  21   0   57.39    9.70
  17 -21   0   63.09   11.50
  17 -21   0   66.99   10.60
  17 -21   0   44.50    7.20
  17 -21   0  112.79   21.30
 -18  20   0   42.60   11.20
 -18  20   0   36.80    6.70
 -18  20   0   29.30   10.50
 -18  20   0   37.70   17.10
 -18  20   0   42.90    8.30
  18 -20   0   18.70   11.70
  18 -20   0   31.30   12.70
  18 -20   0   28.60    9.10
 -19  19   0    0.80    4.30
 -19  19   0   -1.80    6.00
 -19  19   0    2.40    9.10
 -19  19   0    6.90   12.10
 -19  19   0   -5.60   14.40
  19 -19   0    6.70    9.30
  19 -19   0    0.30    6.80
  19 -19   0    4.70    7.80
 -20  18   0   19.00    7.10
 -20  18   0   19.20   16.10
 -20  18   0   10.50    5.40
 -20  18   0    5.40    8.00
 -20  18   0   23.30   10.00
  20 -18   0    8.80   10.40
  20 -18   0   20.10   12.30
 -21  17   0   98.29   10.80
 -21  17   0   74.39    9.90
 -21  17   0   92.29   22.00
 -21  17   0   93.39   13.00
 -21  17   0  101.79   14.10
  21 -17   0  103.29    9.60
  21 -17   0   42.90   11.50
  21 -17   0   65.49   10.00
 -22  16   0    7.00    4.80
 -22  16   0    9.30   15.20
 -22  16   0   14.80    9.00
 -22  16   0    3.60    5.50
 -22  16   0   18.20    9.30
  22 -16   0   13.90    4.80
  22 -16   0    1.50    9.10
  22 -16   0    3.70    5.80
 -23  15   0   -3.00   14.80
 -23  15   0   -8.10    7.20
 -23  15   0    2.50    5.80
 -23  15   0   -0.90    4.50
 -23  15   0   -0.40    7.20
  23 -15   0   -5.30    6.50
  23 -15   0    2.30    4.40
  23 -15   0    3.10    9.30
 -24  14   0   -0.20   15.80
 -24  14   0   -0.70    6.60
 -24  14   0    3.90    7.30
 -24  14   0    6.80    5.70
 -24  14   0   -2.50    4.30
  24 -14   0    2.70    6.60
  24 -14   0   -5.30    6.80
  24 -14   0   -8.00    6.70
 -25  13   0   -8.30    4.90
 -25  13   0   -3.40    4.40
 -25  13   0   -0.50    7.20
 -25  13   0   -2.20    8.00
 -25  13   0  -13.00   13.60
  25 -13   0    1.40    4.50
  25 -13   0   -9.80    8.90
  25 -13   0   -6.50    5.80
 -26  12   0  127.99   14.40
 -26  12   0  118.49   12.40
 -26  12   0  124.49   12.30
 -26  12   0  123.89   27.80
 -26  12   0  102.19   13.70
  26 -12   0  100.29   12.90
  26 -12   0  123.79   11.60
  26 -12   0   74.99   12.80
 -27  11   0   43.50   10.50
 -27  11   0   49.50    9.60
 -27  11   0   40.50   20.60
 -27  11   0   21.00    6.20
 -27  11   0   39.90    7.00
  27 -11   0   36.20   11.10
  27 -11   0   26.10    8.10
  27 -11   0   39.10    6.70
 -28  10   0   10.70    6.70
 -28  10   0   21.80   19.30
 -28  10   0   16.10    8.30
 -28  10   0   27.10    6.30
  28 -10   0   17.60    7.80
  28 -10   0    9.80    7.70
  28 -10   0   27.60    5.90
  28 -10   0    5.50    6.00
 -29   9   0  -13.10   17.40
 -29   9   0    6.60    5.40
 -29   9   0   -1.50    7.30
  29  -9   0   -0.10    5.00
  29  -9   0   -4.40    5.80
  29  -9   0    4.60    8.90
  29  -9   0    3.90    7.00
 -30   8   0   85.19   12.00
 -30   8   0   89.69   26.60
 -30   8   0  103.39   11.40
  30  -8   0   89.29   11.20
  30  -8   0   86.69   14.00
  30  -8   0   97.49   12.60
  30  -8   0   93.09   12.60
 -31   7   0  213.68   20.10
 -31   7   0  173.68   36.30
 -31   7   0  199.28   20.20
  31  -7   0  201.08   17.10
  31  -7   0  195.48   19.30
  31  -7   0  216.78   22.20
  31  -7   0  205.18   20.30
 -32   6   0    7.80   20.10
 -32   6   0    8.30    7.70
 -32   6   0   12.30    7.10
  32  -6   0    7.90    5.50
  32  -6   0    2.60    5.30
  32  -6   0    6.90    7.50
  32  -6   0    0.90    7.50
 -33   5   0  145.29   17.10
 -33   5   0  140.29   34.90
 -33   5   0  198.08   21.60
  33  -5   0  154.08   14.80
  33  -5   0  157.88   18.00
  33  -5   0  164.58   18.80
  33  -5   0  128.29   17.00
 -34   4   0   10.00    7.40
 -34   4   0  -18.30   14.30
  34  -4   0    4.60    6.30
  34  -4   0   -0.10    2.90
  34  -4   0   20.10    6.90
  34  -4   0   13.90    9.10
 -35   3   0    4.20    7.90
 -35   3   0   -1.10    6.70
 -35   3   0   12.40    6.00
  35  -3   0   10.60    5.90
  35  -3   0    1.70    7.60
  35  -3   0    8.60    6.00
  35  -3   0    6.30    9.10
 -36   2   0   18.70    9.30
 -36   2   0    6.90    6.40
 -36   2   0    8.70    7.10
  36  -2   0   17.00   12.30
  36  -2   0    5.20    8.70
  36  -2   0    9.70    6.10
  36  -2   0   13.00    6.20
  36  -2   0    9.40    9.50
 -37   1   0   14.10    8.90
 -37   1   0   19.20    9.30
  37  -1   0   14.00    6.40
  37  -1   0   32.30   11.10
  37  -1   0   16.90    9.80
  37  -1   0   21.20   10.40
 -38   0   0  164.88   21.00
 -38   0   0  204.98   22.90
  38   0   0  203.18   24.30
  38   0   0  227.38   22.80
  38   0   0  199.28   18.50
 -39  -1   0   45.40   10.20
  39   1   0   57.99    9.70
  39   1   0   62.69    9.80
  39   1   0   39.70   10.40
 -40  -2   0   -9.00    5.10
 -40  -2   0   -5.80    8.40
  40   2   0   -6.70    6.10
  40   2   0   -6.50    9.20
 -41  -3   0    3.40    9.10
  41   3   0    3.20    8.60
  41   3   0   -3.90    6.60
 -42  -4   0   19.60    9.60
  42   4   0   34.70   10.90
  42   4   0   31.20    8.90
 -43  -5   0   -2.70    8.20
  43   5   0   -9.20    7.30
  43   5   0    1.00    9.90
 -11  29   0    1.30   12.80
 -11  29   0   -8.80    5.40
 -11  29   0   14.10    8.60
  11 -29   0   -9.00   10.80
  11 -29   0   -1.90   11.10
 -12  28   0   31.90   17.60
 -12  28   0   39.90   14.20
 -12  28   0   21.90    9.10
  12 -28   0   16.40   12.30
  12 -28   0   24.50   10.40
 -13  27   0   11.20   12.60
 -13  27   0   15.50    8.60
 -13  27   0   33.40   16.70
  13 -27   0   25.40   10.50
  13 -27   0   22.30    7.30
  13 -27   0   32.60   13.70
 -14  26   0    4.20   11.40
 -14  26   0   -0.70   23.80
 -14  26   0   11.20    8.30
  14 -26   0    5.00    6.20
  14 -26   0   16.70   12.60
  14 -26   0    2.20    8.80
 -15  25   0   -8.00   14.50
 -15  25   0  -10.50    7.20
 -15  25   0  -17.50   13.30
  15 -25   0   -5.70    5.70
  15 -25   0    3.50    7.90
  15 -25   0  -18.20   10.40
 -16  24   0  -14.30   12.60
 -16  24   0   -9.10    2.50
 -16  24   0   -6.20    9.40
 -16  24   0    3.00    6.90
  16 -24   0   -0.20   10.40
  16 -24   0  -13.40    7.40
 -17  23   0   20.90    7.90
 -17  23   0    4.30    9.30
 -17  23   0    8.90   14.50
  17 -23   0   22.30   12.30
  17 -23   0   10.50    5.60
  17 -23   0    9.00    9.60
  17 -23   0   16.70    9.50
 -18  22   0   25.20    8.10
 -18  22   0   32.00   12.20
 -18  22   0   10.40   14.80
 -18  22   0   16.80   12.00
  18 -22   0   20.50   17.90
  18 -22   0    8.30    8.60
  18 -22   0   20.20    9.20
 -19  21   0   -1.20    7.00
 -19  21   0   13.90    9.50
 -19  21   0  -11.80    3.50
 -19  21   0   -5.40    8.80
 -19  21   0    1.70   13.80
  19 -21   0   -7.20    5.80
  19 -21   0   -3.60   10.50
  19 -21   0    1.50    8.00
 -20  20   0    2.50    8.10
 -20  20   0    0.70    4.50
 -20  20   0   -3.10    6.30
 -20  20   0   -2.80   14.70
 -20  20   0   12.40    9.60
  20 -20   0    7.30    8.20
  20 -20   0   12.30   10.60
  20 -20   0    1.40    8.00
 -21  19   0   55.59   19.70
 -21  19   0   44.50   11.50
 -21  19   0   47.30    9.10
 -21  19   0   66.99   13.10
  21 -19   0   38.80   11.40
  21 -19   0   35.10    8.60
 -22  18   0    6.80    8.10
 -22  18   0   23.90   16.50
 -22  18   0   10.20    6.80
 -22  18   0   19.10    9.40
 -22  18   0    4.30    4.20
  22 -18   0   19.60   11.40
 -23  17   0   33.60   10.30
 -23  17   0   27.30   11.50
 -23  17   0   18.20    7.40
 -23  17   0   28.30   18.20
  23 -17   0   29.60    5.80
  23 -17   0   15.00    9.00
  23 -17   0   28.00    9.00
 -24  16   0  -11.90    5.50
 -24  16   0    0.20    7.90
 -24  16   0    6.60   16.50
 -24  16   0   -6.00    7.80
  24 -16   0   -6.40    4.40
  24 -16   0   -5.20    9.30
  24 -16   0  -10.00    6.80
 -25  15   0   27.20   10.40
 -25  15   0   26.80    8.90
 -25  15   0   31.10    7.30
  25 -15   0   13.70    8.90
  25 -15   0   26.10    7.60
  25 -15   0   27.60    6.00
 -26  14   0   45.30    8.00
 -26  14   0   38.60   20.20
 -26  14   0   40.10   10.70
 -26  14   0   45.30   11.20
  26 -14   0   38.80    9.10
  26 -14   0   37.60    6.70
  26 -14   0   32.90   11.70
 -27  13   0    0.40    7.90
 -27  13   0    0.40    8.20
 -27  13   0    7.00    5.70
 -27  13   0    9.80   18.30
  27 -13   0    0.80    4.90
  27 -13   0   -0.40    7.00
  27 -13   0    4.80    9.50
 -28  12   0  102.39   26.40
 -28  12   0   36.50    8.80
 -28  12   0   43.50   10.00
 -28  12   0   52.39    7.80
  28 -12   0   39.20    8.60
  28 -12   0   49.60    7.40
  28 -12   0   46.50    9.90
 -29  11   0  160.98   14.90
 -29  11   0  152.08   32.20
 -29  11   0  163.38   18.30
 -29  11   0  127.29   17.40
  29 -11   0  137.29   17.60
  29 -11   0  158.18   17.40
  29 -11   0  159.88   14.50
  29 -11   0  158.88   17.30
 -30  10   0   -1.30    7.10
 -30  10   0   -4.90    7.90
 -30  10   0    4.20   18.10
 -30  10   0    0.10    5.40
  30 -10   0   -6.90    8.80
  30 -10   0    8.50    7.70
  30 -10   0    2.40    5.30
  30 -10   0   -4.30    5.70
 -31   9   0   26.60   23.10
 -31   9   0   36.00    9.80
 -31   9   0   45.50    7.70
  31  -9   0   24.50   11.20
  31  -9   0   43.40   11.80
  31  -9   0   47.50    8.00
  31  -9   0   43.50    9.50
 -32   8   0   -4.20   18.90
 -32   8   0   -3.80    5.10
 -32   8   0  -11.90    7.30
  32  -8   0  -12.60    6.00
  32  -8   0    2.10    5.50
  32  -8   0    1.70    9.20
  32  -8   0    2.10    7.30
 -33   7   0   53.79   12.40
 -33   7   0   41.70   10.20
 -33   7   0   23.80   22.80
  33  -7   0   25.70    8.00
  33  -7   0   11.30    8.90
  33  -7   0   35.60    7.00
  33  -7   0   26.70    8.90
 -34   6   0   63.99   10.90
 -34   6   0   40.30    9.70
 -34   6   0   55.09   27.80
  34  -6   0   42.70    7.90
  34  -6   0   60.69   12.70
  34  -6   0   57.29   10.30
 -35   5   0   10.20    7.40
 -35   5   0   10.00    8.20
 -35   5   0   -5.00   21.70
  35  -5   0    8.20    6.10
  35  -5   0   -9.60    6.90
  35  -5   0   12.70    8.70
 -36   4   0   -6.40    6.70
 -36   4   0   -7.10    7.60
 -36   4   0   -9.40   21.10
  36  -4   0  -10.90   11.60
  36  -4   0   -0.30    5.70
  36  -4   0   -3.40    6.10
  36  -4   0   -8.40    8.60
 -37   3   0   14.70    8.50
 -37   3   0   17.80    8.80
  37  -3   0   21.20   10.70
  37  -3   0   30.30    7.80
  37  -3   0   21.70    9.00
 -38   2   0   68.89   13.70
  38  -2   0  107.79   12.90
  38  -2   0   81.29   15.00
  38  -2   0   64.19   14.00
 -39   1   0   56.99   10.80
  39  -1   0   79.89   15.00
  39  -1   0   74.79   10.90
  39  -1   0   57.09    9.60
 -40   0   0    7.10    8.90
  40   0   0    5.50    7.00
  40   0   0    5.40    8.40
  40   0   0    6.40    7.10
 -41  -1   0   13.70    9.30
  41   1   0   -6.90    6.60
  41   1   0    3.50    7.00
  41   1   0   13.20   10.10
 -42  -2   0    4.30    8.80
  42   2   0    0.50   10.00
  42   2   0    3.20    7.30
  42   2   0    3.10    7.30
 -43  -3   0   -1.50    8.30
  43   3   0   -2.30    7.50
  43   3   0    1.00    9.10
  43   3   0   -0.40    8.00
 -13  29   0   -8.30   12.80
 -13  29   0    2.00    8.10
 -13  29   0  -10.50    5.70
  13 -29   0    1.20   11.40
 -14  28   0  -11.20    5.40
 -14  28   0   -5.50    7.70
 -14  28   0    1.90   15.60
 -14  28   0    7.00   12.20
  14 -28   0   -9.20   10.30
  14 -28   0   19.70   10.60
 -15  27   0   12.90    8.80
 -15  27   0   17.10   12.40
 -15  27   0    7.80   15.50
 -15  27   0   -1.60    5.80
  15 -27   0   20.40   11.10
  15 -27   0    3.90    9.50
  15 -27   0    1.60    6.40
 -16  26   0   -1.40   14.20
 -16  26   0    2.70   11.20
 -16  26   0   -3.60    5.30
 -16  26   0    5.90    8.00
  16 -26   0   19.30   11.50
  16 -26   0    4.30    9.10
  16 -26   0    1.80    5.70
 -17  25   0   -9.10    9.80
 -17  25   0    5.00    7.60
 -17  25   0   -9.40    6.10
  17 -25   0    1.90    5.20
  17 -25   0   10.20   11.00
  17 -25   0   -5.60    8.20
 -18  24   0    8.10   11.60
 -18  24   0    5.00    7.50
 -18  24   0    4.80   27.90
  18 -24   0   -3.30   10.70
  18 -24   0   14.00    8.80
 -19  23   0   39.70    9.30
 -19  23   0   48.40   19.10
 -19  23   0   26.60   12.50
  19 -23   0   32.60   19.60
  19 -23   0   20.70    9.80
 -20  22   0    3.00   14.10
 -20  22   0   10.70    7.50
 -20  22   0   12.40   10.80
  20 -22   0   13.10   13.10
  20 -22   0    9.00   11.50
  20 -22   0   19.30    9.20
 -21  21   0   31.80   18.50
 -21  21   0   34.20   18.40
 -21  21   0   19.40   10.90
 -21  21   0   30.40    8.40
  21 -21   0   37.10   10.60
  21 -21   0   27.00   12.60
  21 -21   0   32.50    9.60
 -22  20   0   64.49   24.60
 -22  20   0   56.69   12.80
 -22  20   0   35.70    8.70
 -22  20   0   50.09   11.80
  22 -20   0   60.89   14.20
  22 -20   0   39.70    9.80
  22 -20   0   39.60   10.70
 -23  19   0   -4.30    8.70
 -23  19   0   -3.70    6.30
 -23  19   0   -3.10    9.10
  23 -19   0   14.50   10.20
  23 -19   0  -10.60    7.20
 -24  18   0  -13.60    6.70
 -24  18   0   -2.30    6.50
 -24  18   0   -0.30   17.30
 -24  18   0    1.10    7.70
  24 -18   0    8.40    8.60
  24 -18   0    1.60    4.60
  24 -18   0   -6.40    9.70
 -25  17   0   81.89   13.50
 -25  17   0   84.49   13.60
 -25  17   0   97.19   23.90
 -25  17   0   61.99    9.90
  25 -17   0   73.79   14.90
  25 -17   0   80.09   12.50
  25 -17   0   56.39   10.90
 -26  16   0  133.89   17.80
 -26  16   0  185.98   27.10
 -26  16   0  186.28   20.40
 -26  16   0  149.49   15.60
  26 -16   0  113.29   16.30
  26 -16   0  140.49   13.90
  26 -16   0  175.78   17.80
 -27  15   0   21.30    7.20
 -27  15   0   24.70    9.90
 -27  15   0   45.80   21.60
 -27  15   0   23.10    8.90
  27 -15   0   13.10    5.80
  27 -15   0   49.40    9.90
  27 -15   0   19.20    9.00
 -28  14   0   13.90    9.40
 -28  14   0   18.50    8.90
 -28  14   0   -1.00    6.20
 -28  14   0    0.90   19.00
  28 -14   0    8.00   10.30
  28 -14   0   13.30    8.10
  28 -14   0    8.00    5.50
 -29  13   0    1.00   19.50
 -29  13   0   -8.90    8.10
 -29  13   0   -7.10    8.30
 -29  13   0    0.10    6.00
 -29  13   0   -0.30    7.10
  29 -13   0  -15.00    6.00
  29 -13   0   -6.10    5.20
  29 -13   0   -3.50    9.70
 -30  12   0   18.30    8.20
 -30  12   0   10.50    6.10
 -30  12   0   21.00   22.30
 -30  12   0    7.60    5.60
 -30  12   0    7.60    8.50
  30 -12   0   18.80   10.30
  30 -12   0   22.80    7.80
  30 -12   0   12.90    6.00
  30 -12   0    8.20    7.80
 -31  11   0  241.38   36.50
 -31  11   0  290.37   23.00
 -31  11   0  279.57   27.00
 -31  11   0  272.77   23.00
 -31  11   0  290.57   25.60
  31 -11   0  264.77   24.70
  31 -11   0  308.67   25.70
  31 -11   0  273.07   27.60
  31 -11   0  317.97   22.60
 -32  10   0   77.99   10.30
 -32  10   0   81.29   11.90
 -32  10   0   77.09   27.40
 -32  10   0   72.39   10.50
 -32  10   0  107.49   13.90
  32 -10   0   86.69   13.20
  32 -10   0  108.39   12.10
  32 -10   0  110.69   16.30
  32 -10   0  112.89   17.70
 -33   9   0    0.60    7.20
 -33   9   0    4.20   22.50
 -33   9   0   13.00    6.10
 -33   9   0    2.80    7.00
  33  -9   0   21.70    8.90
  33  -9   0   -0.70    5.80
  33  -9   0    4.70    9.30
  33  -9   0   -4.90    7.40
 -34   8   0    6.10    6.20
 -34   8   0   17.40   27.30
 -34   8   0   17.20    8.80
  34  -8   0   19.10    6.80
  34  -8   0   21.80    9.50
  34  -8   0    8.20    7.10
 -35   7   0  -11.30    6.40
 -35   7   0   15.20   23.60
 -35   7   0    2.60    7.60
  35  -7   0   -2.40    6.50
  35  -7   0    3.30    9.10
  35  -7   0   -4.70    5.30
 -36   6   0   -2.70   12.70
 -36   6   0   14.10    8.50
 -36   6   0   12.20   23.40
  36  -6   0    6.20    5.80
  36  -6   0   -7.30   10.60
  36  -6   0   -9.70   10.50
  36  -6   0   -0.20    8.50
 -37   5   0   -8.00   23.00
 -37   5   0  -10.30   15.10
 -37   5   0   -8.90    8.60
  37  -5   0    2.40    6.50
  37  -5   0   -5.90    8.30
  37  -5   0  -11.20    8.70
 -38   4   0   -7.90    7.60
 -38   4   0   -6.00   22.70
  38  -4   0   -5.70    9.60
  38  -4   0    5.20    6.20
  38  -4   0   -6.10    8.50
 -39   3   0    2.70   21.10
 -39   3   0   16.10    9.20
 -40   2   0    4.30    7.50
  40  -2   0    1.80    6.90
  40  -2   0    0.20    9.40
 -41   1   0    1.30    8.80
  41  -1   0   -0.90    8.30
  41  -1   0    1.60    6.90
 -42   0   0   27.30    9.70
  42   0   0   17.80    8.40
  42   0   0   20.40   11.70
 -43  -1   0   19.20   10.20
  43   1   0    5.60    7.70
  43   1   0    9.10    9.70
  43   1   0    8.30    8.00
 -44  -2   0    5.50    8.30
  44   2   0   11.90    8.40
  44   2   0    2.60    8.60
  44   2   0   13.70    9.00
 -16  28   0   -5.10   11.00
 -16  28   0   -4.70   15.20
 -16  28   0    1.70    8.00
  16 -28   0  -10.30    9.20
  16 -28   0    0.40   12.00
 -17  27   0   -0.10   11.70
 -17  27   0    1.20    9.10
 -17  27   0    9.00   15.30
 -17  27   0   -4.60    6.90
  17 -27   0   13.20   11.90
  17 -27   0    7.70    9.50
 -18  26   0    3.30   11.30
 -18  26   0   -4.90    5.40
 -18  26   0   17.20   16.40
 -18  26   0   16.40    8.00
  18 -26   0    7.90   10.60
  18 -26   0    6.80    9.30
 -19  25   0    6.60   15.10
 -19  25   0   -2.20    5.90
 -19  25   0    4.00   10.30
 -19  25   0    3.80    7.60
  19 -25   0    7.20   18.20
  19 -25   0    7.60    9.50
 -20  24   0   14.70   16.80
 -20  24   0   -3.10   10.90
 -20  24   0   -3.60    5.90
 -20  24   0    0.00    7.40
  20 -24   0    1.50    9.20
  20 -24   0    4.70   11.40
 -21  23   0   37.20    7.90
 -21  23   0   54.89   14.00
 -21  23   0   42.70   18.40
 -21  23   0   47.30    9.20
  21 -23   0   30.40   10.20
  21 -23   0   73.19   22.00
 -22  22   0   66.99    9.90
 -22  22   0  109.09   22.50
 -22  22   0   77.99   10.90
  22 -22   0   54.69   12.00
  22 -22   0   45.60   14.00
 -23  21   0   32.50   18.50
 -23  21   0    8.30    6.10
 -23  21   0   20.60    7.70
 -23  21   0    6.10    9.50
  23 -21   0   17.30   13.90
  23 -21   0   38.30   10.00
 -24  20   0   -3.20    6.20
 -24  20   0   -7.10    5.30
 -24  20   0    9.90    9.00
 -24  20   0  -12.90   16.00
  24 -20   0   -7.10   11.80
  24 -20   0    2.40   11.30
 -25  19   0   -1.20    5.60
 -25  19   0  -14.40    8.40
 -25  19   0   -6.40    6.30
 -25  19   0   -9.00   14.80
  25 -19   0  -13.80   10.10
  25 -19   0   -4.10    8.70
 -26  18   0   13.00    7.10
 -26  18   0   12.50   18.90
 -26  18   0   11.70   10.50
 -26  18   0   -0.20    5.60
 -26  18   0   -4.20    9.40
  26 -18   0   -6.80    7.10
  26 -18   0    6.60    8.60
  26 -18   0    3.20   10.40
 -27  17   0   -0.60    7.80
 -27  17   0    6.30   18.10
 -27  17   0    7.00    9.30
 -27  17   0    1.70    5.90
 -27  17   0   12.30    6.90
  27 -17   0    3.60    7.70
  27 -17   0    0.60    5.20
  27 -17   0    2.40    9.20
 -28  16   0  112.29   19.40
 -28  16   0   55.29   11.10
 -28  16   0   93.09   25.50
 -28  16   0   60.79    9.60
 -28  16   0   62.29    8.80
  28 -16   0   60.49   10.60
  28 -16   0   59.59    8.40
  28 -16   0   47.10   11.20
 -29  15   0  201.38   21.40
 -29  15   0  105.19   15.00
 -29  15   0  151.68   15.80
 -29  15   0  204.48   34.00
 -29  15   0  152.18   15.50
  29 -15   0  134.09   15.90
  29 -15   0  131.49   17.50
  29 -15   0  173.88   14.60
 -30  14   0   62.29    9.60
 -30  14   0   52.99   10.70
 -30  14   0   82.09   13.40
 -30  14   0   71.09    9.80
 -30  14   0   38.90   24.40
  30 -14   0   86.59   10.70
  30 -14   0   52.59   13.00
  30 -14   0   61.49   10.40
 -31  13   0   38.50    8.50
 -31  13   0   24.60    8.90
 -31  13   0   65.19   12.70
 -31  13   0   54.49   25.40
 -31  13   0   54.19    8.80
  31 -13   0   35.90   11.60
  31 -13   0   37.40    7.30
  31 -13   0   29.60    8.80
  31 -13   0   38.80    9.40
 -32  12   0   19.10    7.50
 -32  12   0   33.50   11.00
 -32  12   0   16.40   23.90
 -32  12   0   12.00    6.40
 -32  12   0    5.40    8.40
  32 -12   0   10.60    6.30
  32 -12   0   11.20    8.90
  32 -12   0   19.30    8.40
  32 -12   0   12.20    8.20
 -33  11   0   57.09   11.40
 -33  11   0   48.90   12.00
 -33  11   0   47.00   26.10
 -33  11   0   47.80    8.30
  33 -11   0   29.20    9.40
  33 -11   0   49.10    8.30
  33 -11   0   46.60   10.80
 -34  10   0   11.50   23.70
 -34  10   0    9.40    9.10
 -34  10   0   22.50    9.40
 -34  10   0    5.40    6.20
  34 -10   0    2.30    5.90
  34 -10   0    6.00    8.30
  34 -10   0   18.20   11.00
 -35   9   0   11.10    8.50
 -35   9   0   15.20    6.40
 -35   9   0    8.70   23.60
  35  -9   0   18.50    6.60
  35  -9   0   18.40   11.20
 -36   8   0   -8.00    5.40
 -36   8   0   19.10   24.00
  36  -8   0    0.00    8.70
  36  -8   0    3.70    6.20
  36  -8   0    4.40    8.70
 -37   7   0   33.80   30.40
 -37   7   0   -3.70    7.70
  37  -7   0   -6.40    8.80
  37  -7   0   -4.10    7.90
  37  -7   0   -4.20    6.00
 -38   6   0   23.00   27.10
 -38   6   0    6.30    7.50
  38  -6   0   35.60   10.70
  38  -6   0    9.90    6.70
 -39   5   0  -20.90   22.80
 -39   5   0    8.20    8.00
  39  -5   0    6.90   10.70
  39  -5   0    1.90    7.10
 -40   4   0    4.90   24.50
 -40   4   0    2.60    7.90
  40  -4   0   -6.90    6.50
  40  -4   0    7.10   10.80
 -41   3   0   23.60   29.70
 -41   3   0   -1.90    7.90
  41  -3   0  -13.80    9.10
  41  -3   0    0.40    6.70
 -42   2   0   -2.40   24.40
 -42   2   0    6.20    9.10
  42  -2   0   -2.30    8.50
  42  -2   0    7.40    7.50
 -43   1   0   13.30   10.30
  43  -1   0   12.60   11.10
  43  -1   0   15.80    9.00
 -44   0   0   64.49   12.60
  44   0   0   29.30    9.10
  44   0   0   27.60   10.50
 -19  27   0   -8.30   12.10
 -19  27   0  -14.80   15.10
 -19  27   0    0.40   11.60
  19 -27   0  -13.70   10.10
  19 -27   0   -3.70    9.60
 -20  26   0    4.50    7.80
 -20  26   0    2.00   11.30
 -20  26   0   10.00   16.70
  20 -26   0   -4.70    8.80
  20 -26   0   -4.70   10.40
 -21  25   0  -12.40   15.10
 -21  25   0    8.40   11.00
 -21  25   0    7.70    7.60
  21 -25   0   12.70   12.00
  21 -25   0    4.40    8.90
 -22  24   0    1.70   11.30
 -22  24   0    7.80   16.80
 -22  24   0    6.20    7.80
  22 -24   0    4.90   11.90
  22 -24   0   10.70    9.20
 -23  23   0    9.80   17.00
 -23  23   0    3.60    7.40
 -23  23   0   -7.60   10.60
  23 -23   0   15.80   12.60
  23 -23   0   -6.70    8.70
 -24  22   0    7.60   11.80
 -24  22   0    4.10    7.40
 -24  22   0    9.70   17.50
  24 -22   0   -3.20   11.00
  24 -22   0   -8.20    8.30
 -25  21   0   27.00   12.70
 -25  21   0   24.30    8.00
 -25  21   0   19.30   18.60
  25 -21   0   39.90   13.10
 -26  20   0   24.80   19.40
 -26  20   0   48.10   14.10
  26 -20   0   53.29   13.60
 -27  19   0   -4.90    6.60
 -27  19   0    2.70   17.50
  27 -19   0   -5.80    9.20
  27 -19   0    0.10    5.30
 -28  18   0   10.50    7.10
 -28  18   0   -1.70   10.70
 -28  18   0   22.30   20.10
  28 -18   0   12.00    5.90
 -29  17   0   32.50   22.00
 -29  17   0   14.70    7.40
 -29  17   0   24.30   10.60
  29 -17   0   35.10    7.30
  29 -17   0   13.30   10.30
 -30  16   0   70.49   19.90
 -30  16   0   61.99   10.20
 -30  16   0   76.79   27.20
  30 -16   0   35.40   11.10
  30 -16   0   64.09    8.80
 -31  15   0   27.40    8.00
 -31  15   0   14.30    9.90
 -31  15   0   28.40   22.80
  31 -15   0   25.40    7.00
  31 -15   0   67.09   22.50
  31 -15   0   38.90    7.80
 -32  14   0   -7.30    6.20
 -32  14   0   -5.30   15.20
 -32  14   0  -10.40   20.60
  32 -14   0    8.20    5.90
  32 -14   0   -0.90    9.20
 -33  13   0   29.20    7.70
 -33  13   0   35.20   12.70
 -33  13   0   30.30   25.00
  33 -13   0   23.40   11.80
  33 -13   0   39.30    7.70
 -34  12   0   47.00   26.10
 -34  12   0   27.80    7.80
  34 -12   0   39.60    7.90
  34 -12   0   20.50   12.40
 -35  11   0    3.70   24.30
 -35  11   0   39.60   12.80
 -35  11   0   12.90    6.80
  35 -11   0   36.70   16.20
  35 -11   0   16.90   10.40
  35 -11   0   28.10    7.40
 -36  10   0   24.60    9.70
 -36  10   0   27.20    7.60
 -36  10   0   37.30   26.30
  36 -10   0   24.00    7.60
  36 -10   0   50.89   10.50
 -37   9   0   19.00    7.30
 -37   9   0   44.70   25.50
  37  -9   0   23.60    9.30
  37  -9   0   18.30    7.20
  37  -9   0    8.70    9.90
 -38   8   0   43.80   31.40
 -38   8   0   27.70    7.40
  38  -8   0   12.50   11.40
  38  -8   0   23.80   12.10
  38  -8   0   20.10    7.40
 -39   7   0  -13.00   25.50
 -39   7   0    2.00    7.80
 -39   7   0    0.40    6.10
  39  -7   0   -6.20    6.10
  39  -7   0    2.10   10.30
 -40   6   0   17.40   26.90
 -40   6   0   18.30   10.20
  40  -6   0   17.40    8.00
  40  -6   0   20.90   11.30
 -41   5   0   42.90   11.50
 -41   5   0   13.20   27.00
  41  -5   0   38.60    8.90
  41  -5   0   20.60   11.80
 -42   4   0   28.90   10.30
 -42   4   0   23.00   27.20
  42  -4   0   40.50    9.40
  42  -4   0   35.80   12.80
 -43   3   0   -3.20    8.30
 -43   3   0   -2.90   26.50
  43  -3   0   -1.00    9.70
  43  -3   0   -9.60    7.70
 -44   2   0   17.50   10.80
 -44   2   0   29.00   32.20
  44  -2   0   21.10   11.50
  44  -2   0    6.30    8.20
 -22  26   0   -6.40   16.60
 -22  26   0   -1.90    7.30
 -22  26   0    4.70   10.70
  22 -26   0   -2.10    9.50
  22 -26   0   -5.10   11.70
 -23  25   0    0.90    7.70
 -23  25   0  -18.60    9.60
 -23  25   0  -17.30   16.00
  23 -25   0  -10.10    8.90
  23 -25   0    5.30   12.30
 -24  24   0    1.20   18.10
 -24  24   0   -5.80    7.40
 -24  24   0  -11.20    9.90
  24 -24   0   -4.90   12.40
  24 -24   0    0.50    9.20
 -25  23   0   -6.00    6.90
 -25  23   0    3.10   11.60
 -25  23   0   11.90   17.60
  25 -23   0   33.10   10.40
  25 -23   0   13.00   13.20
 -26  22   0   28.30   18.40
 -26  22   0   19.50    8.10
 -26  22   0    8.90   10.80
  26 -22   0   16.20    9.70
  26 -22   0   16.10   12.90
 -27  21   0   24.90   20.60
 -27  21   0    6.10    7.30
 -27  21   0   -2.40    9.00
  27 -21   0   -6.90   11.60
 -28  20   0   19.90   19.10
 -28  20   0   16.90    7.80
 -28  20   0   16.90   10.30
  28 -20   0    9.60   12.20
 -29  19   0   11.10    9.00
 -29  19   0    5.60    7.30
 -29  19   0   20.20   21.10
  29 -19   0    6.50   11.20
  29 -19   0   11.90    6.20
 -30  18   0   29.90    8.60
 -30  18   0   19.40   10.00
 -30  18   0   46.50   22.60
  30 -18   0   46.20    8.00
  30 -18   0   35.20   12.20
 -31  17   0   46.90   12.50
 -31  17   0   83.49   27.60
 -31  17   0   61.89    9.80
  31 -17   0   53.19    8.80
  31 -17   0   43.10   11.70
 -32  16   0   -1.80   21.50
 -32  16   0   -9.70    6.20
 -32  16   0   16.00   11.20
  32 -16   0    0.10    5.70
  32 -16   0    9.00   10.70
 -33  15   0    8.60   11.20
 -33  15   0    8.30    7.00
  33 -15   0   15.00    6.80
  33 -15   0   15.20   12.50
 -34  14   0   -3.10    9.90
 -34  14   0    9.10    6.90
 -34  14   0   -2.30   22.20
  34 -14   0   11.40    9.20
  34 -14   0   -1.60   10.90
  34 -14   0   -1.50    5.50
 -35  13   0   17.00   25.30
 -35  13   0    1.50    9.70
 -35  13   0   14.90    7.30
  35 -13   0   21.80    6.90
  35 -13   0   29.30   10.10
  35 -13   0   29.90   20.40
 -36  12   0   15.80    7.40
 -36  12   0   30.00   11.00
 -36  12   0   37.20   27.90
  36 -12   0   23.40    7.40
  36 -12   0   49.99   11.00
  36 -12   0   18.80   12.10
 -37  11   0    0.30   10.40
 -37  11   0   13.00    7.30
 -37  11   0   -1.30   23.80
  37 -11   0   13.30    9.00
  37 -11   0   10.00    6.60
  37 -11   0    1.90    9.50
 -38  10   0  115.79   35.50
 -38  10   0   66.69   14.30
 -38  10   0  109.39   13.30
  38 -10   0  150.38   20.20
  38 -10   0  145.39   14.80
 -39   9   0  103.79   35.30
 -39   9   0   86.69   11.80
  39  -9   0  117.19   14.10
  39  -9   0   91.49   16.40
 -40   8   0   -4.00   24.50
 -40   8   0   18.40    7.20
  40  -8   0   19.20   10.20
 -41   7   0   32.40   11.60
 -41   7   0   19.80    7.20
 -41   7   0    0.00   27.70
  41  -7   0   18.80   10.40
  41  -7   0   23.20    7.80
 -42   6   0   22.30   10.60
 -42   6   0  -16.90   24.70
  42  -6   0    2.60    7.50
  42  -6   0   10.80    9.90
 -43   5   0   -6.40   26.30
 -43   5   0   -2.70    9.40
  43  -5   0    3.40    7.10
  43  -5   0   -8.60    9.70
 -25  25   0   14.00   18.40
 -25  25   0   -2.10   11.30
 -25  25   0    5.50    7.90
  25 -25   0   -4.60   11.40
  25 -25   0   -6.90    9.50
 -26  24   0   -5.20   11.80
 -26  24   0  -13.20    7.30
 -26  24   0   -7.90   17.60
  26 -24   0   13.50   20.20
  26 -24   0   -1.80    9.10
 -27  23   0    6.50   18.50
 -27  23   0    2.90    7.60
 -27  23   0    9.40   12.80
  27 -23   0   -1.70   12.40
  27 -23   0    4.30    9.10
 -28  22   0    6.40   18.80
 -28  22   0    6.00    7.30
 -28  22   0    5.70   11.00
  28 -22   0    7.00   12.70
  28 -22   0   11.70    9.60
 -29  21   0   -0.30   18.70
 -29  21   0    7.70    6.80
 -29  21   0  -10.20   11.50
  29 -21   0   -2.30   11.90
 -30  20   0   11.20   20.30
 -30  20   0   -3.60    9.90
 -30  20   0   -7.90    6.20
  30 -20   0    5.50    5.60
  30 -20   0   -3.10   12.00
 -31  19   0   51.59   24.60
 -31  19   0   41.20   20.20
 -31  19   0   35.20    9.20
  31 -19   0   29.40   13.40
  31 -19   0   41.30    8.20
 -32  18   0   22.40   11.70
 -32  18   0    3.30    7.80
 -32  18   0   15.70   23.40
  32 -18   0   22.90    7.10
  32 -18   0   17.70   11.50
 -33  17   0   20.20    8.10
 -33  17   0   25.40   24.00
 -33  17   0   26.80   13.20
  33 -17   0   36.40    7.90
  33 -17   0   17.80   12.90
  33 -17   0   56.09   10.90
 -34  16   0    6.50    7.40
 -34  16   0    1.20   11.50
 -34  16   0   14.90   23.20
  34 -16   0   29.00    9.40
  34 -16   0    8.20    6.60
  34 -16   0    4.70   12.30
 -35  15   0   -9.00   24.70
 -35  15   0  -15.60    6.50
 -35  15   0  -15.30   10.10
  35 -15   0    4.30    8.60
  35 -15   0    4.90    6.30
  35 -15   0   -6.20    8.90
 -36  14   0  -12.70    6.40
 -36  14   0    4.90   24.50
 -36  14   0   -7.30   10.60
  36 -14   0    2.10    6.00
  36 -14   0   -0.50    8.50
  36 -14   0    6.60   12.20
 -37  13   0  -16.20   22.10
 -37  13   0   -2.30   10.50
 -37  13   0    4.70    7.00
  37 -13   0    8.60   10.50
  37 -13   0    7.40    6.70
 -38  12   0   54.59   12.90
 -38  12   0   41.30   28.00
 -38  12   0   26.80    8.50
  38 -12   0   44.40    8.60
  38 -12   0   41.80   14.30
 -39  11   0   50.19    9.50
 -39  11   0   62.09   14.10
 -39  11   0   43.10   30.30
  39 -11   0   36.60   12.50
  39 -11   0   50.09    9.00
 -40  10   0    4.30    7.30
 -40  10   0   -1.50   25.90
 -40  10   0    2.40   10.50
  40 -10   0   14.30   10.60
  40 -10   0   11.60    7.30
 -41   9   0    6.20    7.50
 -41   9   0    4.70   27.40
  41  -9   0    5.40   10.50
  41  -9   0    3.50    7.10
 -42   8   0    9.60   27.70
 -42   8   0   -1.00    6.60
  42  -8   0    4.10    7.20
  42  -8   0   -0.40   10.80
 -43   7   0    7.70   29.00
  43  -7   0   11.60   11.20
  43  -7   0   -0.30    7.30
 -30  22   0    4.70    7.50
 -30  22   0  -15.70   10.50
 -30  22   0   -3.40   19.50
  30 -22   0   -6.40   12.30
 -31  21   0   12.00    7.80
 -31  21   0   11.20   24.00
 -31  21   0    1.90   12.10
  31 -21   0    5.90   13.10
 -32  20   0    0.60    7.20
 -32  20   0    2.30   10.30
 -32  20   0    3.00   22.30
  32 -20   0    3.30    5.80
  32 -20   0    6.50   12.60
 -33  19   0   12.00   11.00
 -33  19   0    4.10    7.50
 -33  19   0    4.30   21.50
  33 -19   0    5.80    6.40
  33 -19   0    3.20   10.90
 -34  18   0   21.40   22.30
 -34  18   0   -1.80   10.90
 -34  18   0   -0.60    7.40
  34 -18   0   14.80   12.60
  34 -18   0   11.80    6.80
 -35  17   0  -17.30    9.10
 -35  17   0   28.00   23.20
 -35  17   0   -2.10    6.90
  35 -17   0    8.30   12.00
  35 -17   0    5.20    6.20
 -36  16   0   -6.70   23.80
 -36  16   0   -1.90   10.00
 -36  16   0   -1.20    7.10
  36 -16   0   -5.50   10.20
  36 -16   0    5.90    6.30
 -37  15   0   10.60   25.10
 -37  15   0   -3.20    6.90
 -37  15   0   11.00   11.60
  37 -15   0    8.50    6.60
  37 -15   0   49.50   15.20
 -38  14   0   12.60    7.70
 -38  14   0   -2.50   10.70
 -38  14   0   -1.30   26.80
  38 -14   0   26.90   12.20
  38 -14   0   19.30    7.40
 -39  13   0   17.30    7.90
 -39  13   0    6.20   11.10
 -39  13   0    7.10   27.80
  39 -13   0   10.60   10.50
  39 -13   0    7.30    6.90
 -40  12   0   15.20   27.20
 -40  12   0   -6.00    6.90
 -40  12   0   21.40   12.40
  40 -12   0    8.70   11.30
  40 -12   0    8.50    7.10
 -41  11   0    3.40    9.90
 -41  11   0   -3.70    7.20
 -41  11   0  -10.30   24.60
  41 -11   0    8.40    7.00
  41 -11   0   -2.80   11.70
  40 -12   1   -2.80    8.70
  40 -12   1   -5.50   10.40
 -40  12  -1    1.20   12.10
 -40  12  -1   -3.70    7.30
 -40  12  -1    9.20   26.70
  39 -13   1   -1.90   11.40
  39 -13   1    0.20    6.50
 -39  13  -1    8.20    7.40
 -39  13  -1  -11.20   10.10
 -39  13  -1   30.80   29.20
  38 -14   1    3.90    6.60
  38 -14   1   11.40   11.40
 -38  14  -1    2.00    7.40
 -38  14  -1   -7.60   10.60
 -38  14  -1  -11.70   23.60
  37 -15   1    2.70    6.50
  37 -15   1    9.30   10.30
 -37  15  -1  -10.60   24.20
 -37  15  -1    3.10    7.50
 -37  15  -1  -18.20   10.20
  36 -16   1    2.80    6.30
  36 -16   1   18.20   12.90
 -36  16  -1   -6.50    7.30
 -36  16  -1   12.10   25.50
 -36  16  -1   16.50   11.40
  35 -17   1    6.30    6.50
  35 -17   1   -4.70   10.10
 -35  17  -1   32.20   24.80
 -35  17  -1    6.30   11.10
 -35  17  -1    2.50    7.70
  34 -18   1    4.60    6.40
  34 -18   1   -1.10   11.90
  34 -18   1   17.80    9.40
 -34  18  -1    7.70   22.60
 -34  18  -1  -12.60   10.50
 -34  18  -1   -0.50    7.30
  33 -19   1   15.80   13.10
  33 -19   1   -3.20    6.60
 -33  19  -1    1.00    7.60
 -33  19  -1    4.40   22.30
 -33  19  -1   -0.50    9.50
  32 -20   1   20.30    7.00
  32 -20   1   19.90   11.50
 -32  20  -1   29.80   12.90
 -32  20  -1   12.20    8.40
 -32  20  -1   25.50   27.40
  31 -21   1   13.00   13.60
 -31  21  -1   -2.70    7.70
 -31  21  -1   28.20   22.50
 -31  21  -1   -5.30   11.70
  30 -22   1  -12.70   11.60
  42  -8   1    1.70    7.60
  42  -8   1   18.50   13.20
 -42   8  -1    3.60    8.20
 -42   8  -1    8.30   29.60
  41  -9   1    0.50    7.40
  41  -9   1   13.10   11.30
 -41   9  -1    2.90    7.30
 -41   9  -1    8.70   27.80
  40 -10   1   -5.80   11.20
  40 -10   1    2.00    7.30
 -40  10  -1    7.00   26.40
 -40  10  -1   -5.80   10.80
 -40  10  -1    5.90    7.30
  39 -11   1    5.60    6.80
  39 -11   1    8.30   11.30
 -39  11  -1   20.00   30.00
 -39  11  -1    0.00    9.90
 -39  11  -1   10.80    7.10
  38 -12   1    6.10    6.90
  38 -12   1    6.60    9.10
 -38  12  -1    0.00   25.20
 -38  12  -1    5.50   11.00
 -38  12  -1    4.60    7.20
  37 -13   1   -0.60   11.00
  37 -13   1   11.20    7.20
 -37  13  -1    4.40   25.10
 -37  13  -1    3.30   11.10
 -37  13  -1  -13.60    6.00
  36 -14   1    7.60    6.70
  36 -14   1   20.80    9.10
  36 -14   1   16.70   10.30
 -36  14  -1    2.80   23.60
 -36  14  -1    2.80    7.10
 -36  14  -1    0.20   10.80
  35 -15   1   11.60    6.60
  35 -15   1    4.70   11.80
  35 -15   1   18.30    8.60
 -35  15  -1   -1.90   10.10
 -35  15  -1    2.00   22.30
 -35  15  -1  -15.60    6.30
  34 -16   1   -0.90    9.20
  34 -16   1    5.60    6.20
  34 -16   1    1.90    8.20
 -34  16  -1  -12.20   20.40
 -34  16  -1   -7.60    6.70
 -34  16  -1   -0.10   10.70
  33 -17   1    2.90   12.50
  33 -17   1    1.60    6.30
  33 -17   1   17.10    8.80
 -33  17  -1   -5.30    6.70
 -33  17  -1    6.40   10.50
  32 -18   1   33.10   13.90
  32 -18   1   38.50    9.30
 -32  18  -1   27.90   22.80
 -32  18  -1    0.70   10.30
  31 -19   1    5.70    6.70
  31 -19   1   -4.20   10.10
 -31  19  -1    5.40   19.90
 -31  19  -1   -1.30    7.10
 -31  19  -1   -0.20    9.80
  30 -20   1   12.90   12.00
  30 -20   1   -1.50    5.70
 -30  20  -1  -13.00    9.80
 -30  20  -1   -3.20    6.80
 -30  20  -1   -6.00   18.70
  29 -21   1  -14.60   11.30
 -29  21  -1   -6.50    7.00
 -29  21  -1   -9.90   10.60
 -29  21  -1    3.20   19.90
  28 -22   1    9.70    9.10
  28 -22   1    0.90   12.20
 -28  22  -1   -9.40   18.20
 -28  22  -1   -6.10    7.20
 -28  22  -1   -7.90   10.40
  27 -23   1   -3.10   12.00
  27 -23   1    6.40    9.40
 -27  23  -1   -3.20   18.30
 -27  23  -1   -2.80    7.20
 -27  23  -1   -6.70   12.10
  26 -24   1   -0.50    9.40
  26 -24   1    9.00   12.60
 -26  24  -1  -13.60   15.90
 -26  24  -1   13.40   11.80
 -26  24  -1    9.10    8.50
  43  -5   1    6.70    9.50
  43  -5   1   -1.30    7.10
 -43   5  -1    3.90   27.50
 -43   5  -1   -1.80    7.40
  42  -6   1   33.20   11.70
  42  -6   1    8.90    8.00
 -42   6  -1    8.90    9.30
 -42   6  -1   19.20   29.60
  41  -7   1   22.30   11.60
  41  -7   1   11.40    7.60
 -41   7  -1   19.90    7.60
 -41   7  -1   21.00   30.10
  40  -8   1    0.20   10.30
  40  -8   1   -8.10    6.90
 -40   8  -1    4.30    6.80
 -40   8  -1    8.60   25.80
  39  -9   1   26.90    8.90
  39  -9   1   21.40   10.90
 -39   9  -1   23.20    7.60
 -39   9  -1   35.50   30.70
  38 -10   1   35.70   11.60
  38 -10   1   35.30    8.30
 -38  10  -1   46.90   29.10
 -38  10  -1   22.00    8.00
 -38  10  -1   43.40   12.10
  37 -11   1  -11.90    8.40
  37 -11   1    0.90   10.70
  37 -11   1    3.40    6.90
 -37  11  -1   18.40   24.10
 -37  11  -1   -3.80    6.90
 -37  11  -1    5.70    9.40
  36 -12   1   18.70    9.10
  36 -12   1   15.50   10.20
  36 -12   1   39.70    8.40
 -36  12  -1   24.40    8.30
 -36  12  -1   43.20   12.70
 -36  12  -1   10.30   24.90
  35 -13   1   53.99   10.90
  35 -13   1   52.39   14.80
  35 -13   1   64.89    9.50
 -35  13  -1   47.20   12.20
 -35  13  -1   89.89   30.20
 -35  13  -1   54.99   10.10
  34 -14   1   -1.60    5.80
  34 -14   1    0.40   13.80
  34 -14   1    7.90    9.30
 -34  14  -1   -4.40   22.00
 -34  14  -1   -4.40    6.90
 -34  14  -1    7.50   10.20
  33 -15   1   -2.70    5.80
  33 -15   1   14.10   11.00
 -33  15  -1   -3.10   10.20
 -33  15  -1   -2.80   22.70
 -33  15  -1  -10.10    6.60
  32 -16   1   24.00   12.50
  32 -16   1    3.30    6.10
 -32  16  -1   -0.70   20.90
 -32  16  -1    6.70   10.10
 -32  16  -1    2.40    7.40
  31 -17   1    5.30   11.60
  31 -17   1   17.60    6.90
 -31  17  -1   14.20    7.60
 -31  17  -1    8.80   16.90
 -31  17  -1    3.60   20.10
  30 -18   1   12.00   11.30
  30 -18   1    5.20    6.30
 -30  18  -1   -0.60    9.60
 -30  18  -1   -7.00    6.70
 -30  18  -1   10.80   21.20
  29 -19   1   -5.90    5.60
  29 -19   1   -8.00    9.30
 -29  19  -1   16.60   20.50
 -29  19  -1   -6.90    6.80
 -29  19  -1    1.90    9.60
  28 -20   1    9.80   10.30
 -28  20  -1   -5.30   10.10
 -28  20  -1   -2.20    7.00
 -28  20  -1   -3.80   17.30
  27 -21   1   16.10   12.30
 -27  21  -1    9.70    7.70
 -27  21  -1    3.70   11.60
 -27  21  -1    2.10   16.90
  26 -22   1   11.40   11.90
  26 -22   1    5.00    8.20
 -26  22  -1    8.80    7.10
 -26  22  -1    5.10   18.20
 -26  22  -1   -2.20   11.40
  25 -23   1    5.20   12.60
  25 -23   1    1.60    8.50
 -25  23  -1  -11.60   10.60
 -25  23  -1    2.30    7.50
 -25  23  -1   -8.30   16.90
  24 -24   1    5.20    9.50
  24 -24   1   10.50   12.90
 -24  24  -1  -13.10   11.00
 -24  24  -1   10.20   17.40
 -24  24  -1    0.00    7.70
  23 -25   1   -5.50    9.50
  23 -25   1    7.60   13.40
 -23  25  -1    3.20   12.20
 -23  25  -1    0.80   16.30
 -23  25  -1   -4.50    7.70
  22 -26   1    3.10   12.60
  22 -26   1    9.90   10.00
 -22  26  -1  -22.50   15.20
 -22  26  -1    1.50   11.30
 -22  26  -1   -4.20    8.10
  43  -3   1    8.30    8.70
  43  -3   1    0.50   11.10
 -43   3  -1   -8.70   27.10
 -43   3  -1   17.70   10.90
  42  -4   1    9.30    8.10
  42  -4   1    5.40   10.70
 -42   4  -1    4.90    8.90
 -42   4  -1  -21.30   24.50
  41  -5   1   12.30   10.10
  41  -5   1   21.10    8.10
 -41   5  -1   43.00   16.60
 -41   5  -1   19.80   29.50
  40  -6   1   -0.50    7.00
  40  -6   1    7.60   16.70
 -40   6  -1    1.10    7.30
 -40   6  -1   16.90   26.50
  39  -7   1   -8.70   10.40
  39  -7   1    6.70    9.20
 -39   7  -1   -0.40    6.20
 -39   7  -1    0.70    7.10
 -39   7  -1   -6.90   25.00
  38  -8   1   11.40   10.90
  38  -8   1   17.40   10.70
  38  -8   1    9.20    6.90
 -38   8  -1   17.40    7.20
 -38   8  -1   25.90   27.10
  37  -9   1   -6.00    5.80
  37  -9   1    0.10    8.70
  37  -9   1   -0.60   11.40
 -37   9  -1   12.40    6.60
 -37   9  -1    7.60   24.10
  36 -10   1  129.29   14.70
  36 -10   1   95.69   20.70
  36 -10   1  114.99   15.70
 -36  10  -1  141.89   36.00
 -36  10  -1  142.39   15.20
 -36  10  -1  106.19   15.00
  35 -11   1  190.58   27.60
  35 -11   1  207.58   18.80
 -35  11  -1  224.38   24.50
 -35  11  -1  201.48   39.90
 -35  11  -1  194.18   18.90
  34 -12   1   19.80   10.00
  34 -12   1   32.00    7.80
 -34  12  -1   43.70   27.00
 -34  12  -1   33.40    8.30
 -34  12  -1   51.29   13.40
  33 -13   1   12.30    6.20
  33 -13   1   20.40   10.90
 -33  13  -1   12.10    7.20
 -33  13  -1   13.40   10.30
 -33  13  -1   34.50   24.70
  32 -14   1    7.50    5.50
  32 -14   1   -6.20    9.50
  32 -14   1    2.70    5.60
 -32  14  -1   -7.20   19.50
 -32  14  -1   -8.70    5.90
 -32  14  -1    2.40   16.10
  31 -15   1   26.60   12.50
  31 -15   1   21.00    8.30
  31 -15   1   28.90    7.10
 -31  15  -1    7.60   23.20
 -31  15  -1   16.10   11.70
 -31  15  -1    5.50    6.70
  30 -16   1   -4.70    5.70
  30 -16   1   22.70   11.70
 -30  16  -1   -4.30   20.10
 -30  16  -1    2.70   10.40
 -30  16  -1   -5.50    6.10
  29 -17   1   33.00    7.30
  29 -17   1   30.60   13.70
 -29  17  -1   16.80   10.10
 -29  17  -1   56.79   23.20
 -29  17  -1   17.90    7.50
  28 -18   1   20.90    7.00
 -28  18  -1   22.80   19.60
 -28  18  -1   13.60    9.10
 -28  18  -1   12.50    7.40
  27 -19   1    9.60   11.90
  27 -19   1   12.90    5.90
 -27  19  -1   -0.80    8.40
 -27  19  -1    4.00   18.70
 -27  19  -1   15.80    7.50
  26 -20   1   24.30   12.10
 -26  20  -1   29.70   19.80
 -26  20  -1   13.50    7.50
 -26  20  -1   15.60   10.50
  25 -21   1    0.90   11.50
  25 -21   1   11.20    9.10
 -25  21  -1    3.80    7.10
 -25  21  -1    0.40   16.70
 -25  21  -1   -3.20    9.40
  24 -22   1    0.50   11.80
  24 -22   1   -3.60    8.20
 -24  22  -1   -5.70   10.70
 -24  22  -1    0.80   17.50
 -24  22  -1   -3.60    7.40
  23 -23   1    4.90   12.40
  23 -23   1   -3.00    8.80
 -23  23  -1    0.60   11.20
 -23  23  -1    2.60    7.10
 -23  23  -1   -6.60   14.90
  22 -24   1    5.80    9.00
  22 -24   1   -7.10   11.70
 -22  24  -1    8.60    8.00
 -22  24  -1   -8.20   10.40
 -22  24  -1   -6.00   15.90
  21 -25   1    1.50   11.10
  21 -25   1   -6.30    7.90
 -21  25  -1    2.40    7.50
 -21  25  -1   -5.20   11.90
  20 -26   1    0.80    9.40
  20 -26   1   11.90   11.90
 -20  26  -1  -11.60   10.80
 -20  26  -1   -5.30    8.90
  19 -27   1   -3.80    9.30
  19 -27   1   10.50   12.10
 -19  27  -1    3.60    8.30
 -19  27  -1   -6.70   11.20
  43  -1   1  -10.60    7.90
  43  -1   1    6.90   10.50
 -43   1  -1    2.10    8.40
  42  -2   1    3.60    9.70
  42  -2   1   -7.40    7.20
 -42   2  -1   -0.70    9.20
  41  -3   1    5.10    7.40
  41  -3   1    6.40   10.50
 -41   3  -1   -6.60   24.30
 -41   3  -1    5.20   10.10
  40  -4   1    3.00    9.70
  40  -4   1    1.60    6.90
 -40   4  -1   14.20    8.90
 -40   4  -1   -1.30   23.10
  39  -5   1   -6.10    7.40
  39  -5   1   -7.90    8.70
 -39   5  -1   13.70   26.40
 -39   5  -1   11.30    8.30
  38  -6   1    5.20    9.60
  38  -6   1    9.40    6.90
 -38   6  -1   15.50   25.40
 -38   6  -1   11.60    9.10
  37  -7   1    4.90    9.00
  37  -7   1    2.70    6.50
  37  -7   1    9.80   11.20
 -37   7  -1    5.30   25.00
 -37   7  -1    7.40    9.50
  36  -8   1   84.79   13.60
  36  -8   1   67.19   10.00
  36  -8   1   79.89   13.90
 -36   8  -1   96.69   11.20
 -36   8  -1   69.79   30.30
  35  -9   1  257.97   27.60
  35  -9   1  268.97   21.90
 -35   9  -1  273.57   22.30
 -35   9  -1  231.38   44.00
 -35   9  -1  263.07   25.80
  34 -10   1   43.00    7.90
  34 -10   1   23.10   10.70
 -34  10  -1   51.59   12.30
 -34  10  -1   57.79   31.00
 -34  10  -1   49.20    9.00
 -34  10  -1   39.20   10.50
  33 -11   1   30.60    7.40
  33 -11   1   30.20    8.20
  33 -11   1   54.39   13.60
 -33  11  -1   32.40   25.80
 -33  11  -1   35.40    8.00
 -33  11  -1   45.00   11.00
 -33  11  -1   30.20   10.60
  32 -12   1   34.60    9.80
  32 -12   1   51.59   10.60
  32 -12   1   57.89   13.70
  32 -12   1   71.29    9.60
 -32  12  -1   47.50   12.20
 -32  12  -1   53.49   12.80
 -32  12  -1   50.29   24.40
 -32  12  -1   67.09    9.40
  31 -13   1   -2.30    5.90
  31 -13   1   -7.10    8.20
  31 -13   1   -0.60    8.20
  31 -13   1   -0.40    8.60
 -31  13  -1    3.20    6.30
 -31  13  -1   -5.40    8.20
 -31  13  -1    4.20   10.00
 -31  13  -1    5.70   20.10
  30 -14   1   39.20    9.70
  30 -14   1   21.90    7.20
  30 -14   1   23.10    9.90
  30 -14   1   20.30   10.10
 -30  14  -1   30.90    7.80
 -30  14  -1   30.20    8.30
 -30  14  -1   38.00   10.10
 -30  14  -1   56.19   12.60
 -30  14  -1   36.30   22.90
  29 -15   1   17.00    6.10
  29 -15   1   21.60    9.20
  29 -15   1    7.90    9.40
 -29  15  -1   -0.20    5.90
 -29  15  -1   22.30    9.90
 -29  15  -1    6.90    6.50
 -29  15  -1   16.00    8.50
 -29  15  -1    5.60   18.50
  28 -16   1   25.00    6.80
  28 -16   1   42.10   10.70
  28 -16   1   27.40   11.50
 -28  16  -1   35.60    8.20
 -28  16  -1   42.90   20.90
 -28  16  -1   39.40   10.70
 -28  16  -1   22.10    9.70
  27 -17   1   68.39   13.20
  27 -17   1   47.60    8.00
  27 -17   1   45.20   13.90
 -27  17  -1   68.29   14.40
 -27  17  -1   43.90    9.00
 -27  17  -1   73.69   23.90
 -27  17  -1   41.20    7.90
 -27  17  -1   37.80   10.40
  26 -18   1   30.30    7.00
  26 -18   1   26.80   12.80
  26 -18   1   27.00   11.20
 -26  18  -1   27.40    8.20
 -26  18  -1   20.20    9.80
 -26  18  -1   26.80   18.50
 -26  18  -1   35.90    8.20
 -26  18  -1   36.50   12.20
  25 -19   1    1.40    5.30
  25 -19   1   -3.30   11.10
 -25  19  -1   -8.80    5.20
 -25  19  -1    0.10    9.80
 -25  19  -1    1.30   15.40
 -25  19  -1   -9.40    6.50
  24 -20   1    8.50   11.90
 -24  20  -1    8.40    7.30
 -24  20  -1    2.60   11.80
 -24  20  -1   17.10   21.10
 -24  20  -1    4.30    6.30
  23 -21   1   -7.40    7.70
  23 -21   1   17.40   16.00
 -23  21  -1   15.60   13.90
 -23  21  -1   -7.10    5.50
 -23  21  -1    2.80    6.80
  22 -22   1   33.10   13.00
  22 -22   1   20.70    9.60
 -22  22  -1   35.90    8.80
 -22  22  -1   27.30   17.70
 -22  22  -1   26.30    7.00
 -22  22  -1   47.00   20.20
  21 -23   1   -0.40   19.20
  21 -23   1    6.20    8.70
 -21  23  -1   10.10   11.00
 -21  23  -1    6.70    7.30
 -21  23  -1   14.90   15.70
 -21  23  -1   -1.40    5.90
  20 -24   1    4.80   11.20
  20 -24   1  -12.30    8.20
 -20  24  -1    2.30   15.20
 -20  24  -1    3.40   10.70
 -20  24  -1    0.60    7.50
 -20  24  -1   -3.50    5.90
  19 -25   1    1.50   10.40
  19 -25   1    0.60    8.50
 -19  25  -1   -6.50    7.10
 -19  25  -1  -12.60   10.50
 -19  25  -1  -13.50   13.70
  18 -26   1    0.90    8.60
  18 -26   1   20.00   11.30
 -18  26  -1    3.30   11.30
 -18  26  -1   -3.00    7.70
 -18  26  -1   -4.50   14.70
  17 -27   1   11.20    9.70
  17 -27   1    8.50   12.10
 -17  27  -1    9.40   20.40
 -17  27  -1    6.40    8.70
 -17  27  -1   -0.50   11.30
  16 -28   1    6.30   11.70
  16 -28   1   -0.10    9.80
 -16  28  -1    7.00   12.50
 -16  28  -1   -7.40    8.00
  43   1   1    1.70    7.60
  43   1   1   -3.70    8.80
 -43  -1  -1   -8.80    9.00
  42   0   1   21.00   11.20
  42   0   1   25.70    9.30
 -42   0  -1   22.60    9.70
  41  -1   1   -6.00    7.80
  41  -1   1   -1.30    7.00
 -41   1  -1   -4.30    9.40
  40  -2   1   -6.70    9.00
  40  -2   1   -3.50    6.80
 -40   2  -1   -0.20    9.20
  39  -3   1   22.80   16.90
  39  -3   1    3.10    6.60
 -39   3  -1   14.20    9.10
  38  -4   1    1.40    6.50
  38  -4   1    2.50    9.50
  38  -4   1   -6.10    9.00
 -38   4  -1    8.80   24.70
 -38   4  -1  -11.40    7.70
  37  -5   1    7.80   10.40
  37  -5   1   16.40    7.50
  37  -5   1   15.20    9.60
 -37   5  -1   -0.40   22.60
 -37   5  -1    2.50   10.50
 -37   5  -1   17.40    9.50
  36  -6   1    1.90    9.60
  36  -6   1   12.40    9.60
  36  -6   1    1.10    6.10
 -36   6  -1  -11.40    6.70
 -36   6  -1  -27.90   18.90
 -36   6  -1   -7.30   10.60
  35  -7   1   13.20   10.70
  35  -7   1   10.60    6.50
  35  -7   1    5.10    8.20
 -35   7  -1    7.80    7.80
 -35   7  -1   15.50   14.30
 -35   7  -1   10.20   25.30
  34  -8   1   -7.10    7.70
  34  -8   1   -0.90    3.20
  34  -8   1  -13.00    8.80
  34  -8   1    0.30    6.00
 -34   8  -1   12.10   23.10
 -34   8  -1   -1.90    5.60
 -34   8  -1    0.00    8.30
  33  -9   1   45.20    8.40
  33  -9   1   51.39   11.40
  33  -9   1   66.29   11.30
  33  -9   1   65.49    9.00
 -33   9  -1   58.49   27.90
 -33   9  -1   49.90   10.60
 -33   9  -1   67.59    9.70
  32 -10   1   72.89   11.50
  32 -10   1   65.79    9.20
  32 -10   1  101.29   13.20
  32 -10   1   58.49   11.90
 -32  10  -1   77.59   12.10
 -32  10  -1   67.69   10.70
 -32  10  -1   57.19    9.30
 -32  10  -1   79.79   10.20
 -32  10  -1   66.19   27.10
  31 -11   1    5.40    6.00
  31 -11   1   15.50    7.90
  31 -11   1    0.00    7.60
  31 -11   1    9.30    9.40
 -31  11  -1    7.90    8.50
 -31  11  -1    8.00    6.10
 -31  11  -1    7.80    8.00
 -31  11  -1  -17.30   18.20
 -31  11  -1   -3.60    5.20
  30 -12   1   10.00   10.20
  30 -12   1   26.50    7.00
  30 -12   1   16.70    8.00
  30 -12   1   21.50    8.50
 -30  12  -1   30.00   10.70
 -30  12  -1   28.60    7.40
 -30  12  -1   44.80   23.90
 -30  12  -1   32.10   10.00
 -30  12  -1   27.90    7.10
  29 -13   1   13.60    9.90
  29 -13   1   16.40    8.00
  29 -13   1   -8.40    5.70
  29 -13   1    3.30    8.60
 -29  13  -1    5.30    6.00
 -29  13  -1   27.30   21.40
 -29  13  -1   -4.80    7.90
 -29  13  -1   15.60    9.50
 -29  13  -1    0.30    6.10
  28 -14   1   -6.70    5.20
  28 -14   1    6.30    8.10
  28 -14   1    2.20    8.10
 -28  14  -1    1.50   18.20
 -28  14  -1    7.30    9.20
 -28  14  -1   12.70   14.70
 -28  14  -1    4.70    6.60
 -28  14  -1  -12.10    5.20
  27 -15   1   52.09   11.90
  27 -15   1   67.69    8.90
  27 -15   1   70.39   11.30
 -27  15  -1   81.29   10.30
 -27  15  -1   84.49   24.50
 -27  15  -1   53.69   10.80
 -27  15  -1   86.39   13.20
 -27  15  -1   59.49    9.60
  26 -16   1  152.68   13.30
  26 -16   1   97.09   13.10
  26 -16   1  100.49   17.00
 -26  16  -1  130.09   16.90
 -26  16  -1  104.09   14.30
 -26  16  -1   93.89   13.60
 -26  16  -1  136.69   14.70
 -26  16  -1  120.09   27.40
  25 -17   1    6.50    7.20
  25 -17   1    8.00   10.50
  25 -17   1   14.70    5.90
 -25  17  -1   11.30    9.40
 -25  17  -1   14.40    7.70
 -25  17  -1   25.70   26.40
 -25  17  -1   19.80    7.20
  24 -18   1   -0.40    7.90
  24 -18   1    3.20    9.30
  24 -18   1   -6.40    8.30
 -24  18  -1    9.30    9.10
 -24  18  -1  -10.90    6.20
 -24  18  -1   -7.20    8.70
 -24  18  -1   -5.60   15.50
  23 -19   1   -5.60    9.40
  23 -19   1   -5.70    8.00
 -23  19  -1    3.70    8.20
 -23  19  -1   -9.00    6.30
 -23  19  -1  -12.90    8.40
 -23  19  -1  -20.60   13.60
  22 -20   1   36.80   12.50
  22 -20   1   39.70   10.30
  22 -20   1   51.69   15.40
 -22  20  -1   41.10   18.90
 -22  20  -1   58.99   13.00
 -22  20  -1   32.80   10.00
 -22  20  -1   39.10    9.00
  21 -21   1   13.80    8.70
  21 -21   1   19.90   11.30
  21 -21   1   11.70   11.60
 -21  21  -1   22.60   16.90
 -21  21  -1   12.80    7.40
 -21  21  -1   12.70   10.70
 -21  21  -1    7.30    7.50
  20 -22   1   14.20    8.50
  20 -22   1   26.20   13.00
 -20  22  -1   20.00    6.60
 -20  22  -1   30.10   17.00
 -20  22  -1   29.40    8.20
 -20  22  -1    8.70    9.90
  19 -23   1   29.50   12.40
  19 -23   1   23.40    9.70
 -19  23  -1   15.60   13.30
 -19  23  -1   35.80    7.30
 -19  23  -1   48.80    9.70
 -19  23  -1   44.80   16.70
  18 -24   1   -3.80    7.70
  18 -24   1   -0.50   10.20
 -18  24  -1    8.40   14.20
 -18  24  -1   -3.70   10.40
 -18  24  -1   -2.50    5.50
 -18  24  -1    5.90    7.80
  17 -25   1   14.20   10.40
  17 -25   1    0.50    8.50
 -17  25  -1    1.00    7.80
 -17  25  -1   -4.30   10.60
 -17  25  -1   -4.30    5.60
 -17  25  -1   11.90   14.50
  16 -26   1    8.50    6.30
  16 -26   1   -0.30   19.20
  16 -26   1    5.30    8.90
 -16  26  -1    5.50    7.90
 -16  26  -1    5.30   11.60
 -16  26  -1   -1.00    5.70
 -16  26  -1   -2.80   13.60
  15 -27   1    8.40    9.40
  15 -27   1   16.80   11.70
 -15  27  -1    4.70   15.10
 -15  27  -1   10.80   11.30
 -15  27  -1    7.00    6.00
 -15  27  -1   -6.10   10.80
  14 -28   1   13.00   12.50
  14 -28   1  -13.50    8.90
 -14  28  -1  -18.50    6.50
 -14  28  -1  -10.60   11.80
 -14  28  -1   -7.80    7.60
  43   3   1    0.20    9.20
  43   3   1   -2.50    8.00
  43   3   1    8.90    8.90
 -43  -3  -1   15.90   10.30
  42   2   1   -5.90    6.80
  42   2   1  -10.40    8.60
  42   2   1   -6.90    7.10
 -42  -2  -1    5.70    8.00
  41   1   1  -10.10    7.10
  41   1   1   -1.00    9.90
 -41  -1  -1   -5.70    8.40
  40   0   1   -4.40    7.40
  40   0   1   -0.50    6.70
 -40   0  -1   -0.80    8.30
  39  -1   1   11.30    7.60
  39  -1   1    7.70   12.00
 -39   1  -1    6.50    9.40
  38  -2   1   17.60   16.30
  38  -2   1   45.20   11.70
 -38   2  -1   30.90    9.90
  37  -3   1  -11.40    7.50
  37  -3   1    6.80    9.40
  37  -3   1    8.20    7.00
 -37   3  -1   -8.50    7.70
 -37   3  -1    2.90    9.80
  36  -4   1   11.90    9.80
  36  -4   1   20.10    6.70
  36  -4   1    5.30   11.70
 -36   4  -1    9.00    8.10
 -36   4  -1   24.00    9.60
  35  -5   1   -4.10    6.70
  35  -5   1   -6.10    9.40
  35  -5   1    0.60    6.40
 -35   5  -1  -12.00    7.00
 -35   5  -1   -1.10   19.30
 -35   5  -1   -0.10    8.70
 -35   5  -1   -6.60    7.60
  34  -6   1    0.80    7.70
  34  -6   1    5.20    6.20
  34  -6   1   -7.70    6.00
  34  -6   1   -2.10    3.90
 -34   6  -1   -8.80    5.80
 -34   6  -1   -7.00   19.50
 -34   6  -1   -7.20    6.90
  33  -7   1   -6.80    7.30
  33  -7   1   -7.20    5.90
  33  -7   1  -13.40    9.10
  33  -7   1  -11.20    6.30
 -33   7  -1    5.50   20.80
 -33   7  -1    7.10    8.60
 -33   7  -1   -7.10    7.50
  32  -8   1    2.20    7.50
  32  -8   1  -11.60    8.50
  32  -8   1  -11.50    5.00
  32  -8   1   -9.70    6.00
 -32   8  -1   -1.90    6.10
 -32   8  -1  -26.30   19.00
 -32   8  -1  -11.30    4.70
  31  -9   1   -3.10    5.30
  31  -9   1   -3.70    6.70
  31  -9   1   -1.30    7.30
  31  -9   1   -9.70    8.00
 -31   9  -1   -1.90    5.40
 -31   9  -1  -11.80    7.50
 -31   9  -1   13.60   21.60
  30 -10   1   37.30   10.20
  30 -10   1   29.20    6.70
  30 -10   1   30.10    8.60
  30 -10   1   26.20    9.60
 -30  10  -1   19.90   10.00
 -30  10  -1   15.60    7.80
 -30  10  -1    5.80   19.30
 -30  10  -1   11.70    6.20
  29 -11   1   11.40    9.60
  29 -11   1    8.00    6.00
  29 -11   1    1.40    6.90
 -29  11  -1   19.00   20.90
 -29  11  -1   23.40    9.70
 -29  11  -1   -0.70    7.80
 -29  11  -1   11.40    6.00
  28 -12   1   -2.90    9.30
  28 -12   1    4.20    6.90
  28 -12   1    4.20    5.70
  28 -12   1   15.80   10.50
 -28  12  -1    5.00    5.90
 -28  12  -1   11.50   20.70
 -28  12  -1    8.10    7.90
 -28  12  -1   -4.70    7.70
  27 -13   1   57.29    8.40
  27 -13   1   45.70   10.80
  27 -13   1   81.39   14.40
 -27  13  -1   47.60    9.80
 -27  13  -1   68.29    9.20
 -27  13  -1   48.00   10.90
 -27  13  -1   90.49   23.60
  26 -14   1  266.37   30.40
  26 -14   1  245.68   18.80
  26 -14   1  283.57   30.40
 -26  14  -1  211.08   23.10
 -26  14  -1  216.88   19.50
 -26  14  -1  238.28   22.90
 -26  14  -1  189.88   29.70
  25 -15   1   67.89    9.10
  25 -15   1   73.79   15.00
  25 -15   1   95.99   15.50
 -25  15  -1   81.29   10.40
 -25  15  -1   91.69   24.30
 -25  15  -1   79.19   13.50
 -25  15  -1   90.09   18.10
  24 -16   1    9.50    5.50
  24 -16   1   10.10    9.40
 -24  16  -1    7.00    9.40
 -24  16  -1   10.40    6.60
 -24  16  -1   20.60   17.70
 -24  16  -1   14.70   10.50
  23 -17   1   29.30   10.90
  23 -17   1   15.60   10.30
  23 -17   1   23.60    6.50
 -23  17  -1   22.60   14.50
 -23  17  -1   33.30   18.80
 -23  17  -1   20.00    7.50
 -23  17  -1   14.20   15.60
  22 -18   1   22.60    9.20
  22 -18   1   40.90   12.70
  22 -18   1   23.20    5.60
 -22  18  -1   11.50    9.70
 -22  18  -1   13.10   15.40
 -22  18  -1   31.00   10.40
 -22  18  -1   16.90    7.20
  21 -19   1    0.80    6.90
  21 -19   1   29.20   16.40
 -21  19  -1    2.20   14.00
 -21  19  -1    1.20    7.90
 -21  19  -1   -7.00    2.30
 -21  19  -1    1.10    6.50
 -21  19  -1    0.90    7.60
  20 -20   1   -0.30    7.50
  20 -20   1   -1.50    7.70
  20 -20   1    3.90   10.50
 -20  20  -1   -6.90   14.50
 -20  20  -1    8.30    9.70
 -20  20  -1    4.70    6.70
 -20  20  -1    1.90   10.30
  19 -21   1   32.20    9.50
  19 -21   1   27.70   12.00
  19 -21   1   28.00    9.90
 -19  21  -1   49.40   17.60
 -19  21  -1   32.80    8.40
 -19  21  -1   35.00   10.30
 -19  21  -1   28.50   11.20
  18 -22   1    6.50    9.60
  18 -22   1   11.10   10.50
  18 -22   1   25.20    9.30
 -18  22  -1    4.70    7.20
 -18  22  -1    5.80    9.50
 -18  22  -1   30.90   15.70
 -18  22  -1   20.30   10.50
  17 -23   1    0.50    7.70
  17 -23   1   -5.30   10.10
 -17  23  -1   -7.00    7.20
 -17  23  -1   -0.30   12.30
 -17  23  -1   -8.80    9.80
  16 -24   1    2.40   11.30
  16 -24   1   -5.20    9.70
  16 -24   1  -10.90    7.30
 -16  24  -1  -17.70   18.10
 -16  24  -1   -7.60    6.90
 -16  24  -1  -11.40   12.40
  15 -25   1    6.70    5.80
  15 -25   1    6.80    8.70
  15 -25   1    5.00   11.10
 -15  25  -1    8.10   13.90
 -15  25  -1   -5.20    7.20
 -15  25  -1    6.30   11.10
  14 -26   1   10.10   11.90
  14 -26   1    4.60    9.10
  14 -26   1   -1.30    5.50
 -14  26  -1    0.10    7.50
 -14  26  -1   -1.40    6.50
 -14  26  -1    5.50   11.30
 -14  26  -1   11.90   14.10
  13 -27   1    3.70   11.20
  13 -27   1    4.20    9.10
 -13  27  -1   -4.40   14.00
 -13  27  -1   -0.50    5.50
 -13  27  -1    6.80   11.60
 -13  27  -1   19.90   13.80
  12 -28   1   -4.10   10.00
  12 -28   1   -1.90    8.80
 -12  28  -1    0.60   12.40
 -12  28  -1   -1.90    8.10
 -12  28  -1   -4.30    5.70
  11 -29   1   -5.70   10.00
  11 -29   1    1.20   11.10
 -11  29  -1   -4.50   11.90
 -11  29  -1   -4.30    5.80
 -11  29  -1   -9.60    7.80
  43   5   1   -2.20    7.80
  43   5   1    4.60    9.90
  43   5   1   -2.30    8.10
 -43  -5  -1    6.90    9.50
  42   4   1    5.60    8.90
  42   4   1    3.40    7.50
  42   4   1   -1.50    7.40
 -42  -4  -1    8.60    8.80
  41   3   1    7.00    8.90
  41   3   1   11.50    7.40
  41   3   1    2.00    6.80
 -41  -3  -1   12.50    8.50
  40   2   1  -11.70    6.30
  40   2   1    1.40    9.80
  40   2   1   -0.90    7.20
 -40  -2  -1   -0.20    8.00
  39   1   1    1.40    6.70
  39   1   1    5.00    6.90
  39   1   1    4.20    8.20
 -39  -1  -1   18.30    9.70
  38   0   1   24.20    8.50
  38   0   1   13.50    7.50
  38   0   1   19.00   10.50
 -38   0  -1   13.80    8.70
 -38   0  -1   11.50   12.90
  37  -1   1    9.30    7.00
  37  -1   1   10.80    9.10
  37  -1   1    8.80    9.20
 -37   1  -1    3.80    8.40
  36  -2   1   53.69   10.70
  36  -2   1   33.10   10.20
  36  -2   1   53.99    9.10
  36  -2   1   67.79   12.00
 -36   2  -1   61.09   10.20
 -36   2  -1   43.00    9.30
  35  -3   1   84.19   10.60
  35  -3   1   80.69   13.20
  35  -3   1   52.79    9.30
 -35   3  -1   62.19   10.80
 -35   3  -1   72.49   11.00
 -35   3  -1   63.89    9.30
  34  -4   1   -3.70    3.20
  34  -4   1    1.20    7.00
  34  -4   1    5.90    5.80
  34  -4   1    2.80    9.30
 -34   4  -1   -2.10    9.80
 -34   4  -1    2.20    8.40
 -34   4  -1   -7.90    3.30
  33  -5   1   -0.50    7.00
  33  -5   1    5.00    6.30
  33  -5   1    4.60    6.20
  33  -5   1    8.10    8.40
 -33   5  -1    1.50    6.20
 -33   5  -1   10.10    6.90
 -33   5  -1   11.70   20.60
  32  -6   1   40.00   10.00
  32  -6   1   48.80    8.30
  32  -6   1   45.70   12.10
  32  -6   1   54.89   11.50
 -32   6  -1   40.60    9.80
 -32   6  -1   77.39   27.00
 -32   6  -1   45.80   10.00
  31  -7   1   81.49   11.50
  31  -7   1   72.49   12.80
  31  -7   1   53.19    9.30
  31  -7   1   61.39    8.60
 -31   7  -1   72.79   26.60
 -31   7  -1   67.99   11.50
 -31   7  -1   54.79    9.60
  30  -8   1    0.30    6.00
  30  -8   1    4.20    5.90
  30  -8   1   -2.80    7.90
  30  -8   1   14.50    7.30
 -30   8  -1   13.60    5.50
 -30   8  -1    8.40    7.50
 -30   8  -1   -1.20   18.20
  29  -9   1   -5.80    5.00
  29  -9   1   -3.30    6.60
  29  -9   1    1.00    9.00
  29  -9   1   -5.50    6.50
 -29   9  -1  -15.00   18.00
 -29   9  -1   -2.40    4.80
 -29   9  -1   -3.70    6.40
  28 -10   1   -7.30    6.00
  28 -10   1    7.90    6.60
  28 -10   1   -9.90    8.20
  28 -10   1   -4.30    4.80
 -28  10  -1  -14.50    5.50
 -28  10  -1  -17.10    6.60
 -28  10  -1   -3.00    5.20
 -28  10  -1  -11.00   18.00
  27 -11   1   14.20    7.30
  27 -11   1    4.80    7.90
  27 -11   1    6.10    6.10
  27 -11   1   11.00    5.50
 -27  11  -1   11.00    5.50
 -27  11  -1   13.10    8.20
 -27  11  -1   -7.40    7.20
 -27  11  -1   27.50   19.30
  26 -12   1   18.00    8.40
  26 -12   1    7.10    5.30
  26 -12   1    8.90    9.70
 -26  12  -1   15.20   12.90
 -26  12  -1    9.20    4.10
 -26  12  -1   15.30    5.70
 -26  12  -1   15.80    8.60
  25 -13   1   -3.30    8.10
  25 -13   1   -9.40    5.70
  25 -13   1   -6.50    4.30
 -25  13  -1    2.10    5.40
 -25  13  -1   -5.50   15.80
 -25  13  -1  -16.80    7.40
 -25  13  -1  -11.70    4.10
 -25  13  -1  -18.20    6.70
  24 -14   1   87.99   12.20
  24 -14   1   80.19    8.90
  24 -14   1   75.79   14.10
 -24  14  -1   64.29    8.90
 -24  14  -1   92.89   10.40
 -24  14  -1  106.09   23.40
 -24  14  -1   50.69   10.50
 -24  14  -1   48.00   10.30
  23 -15   1  214.58   23.90
  23 -15   1  215.48   20.20
 -23  15  -1  229.88   18.30
 -23  15  -1  195.68   17.30
 -23  15  -1  200.28   21.60
 -23  15  -1  191.28   21.50
 -23  15  -1  187.28   26.40
  22 -16   1   59.19    7.60
  22 -16   1   47.00   12.80
  22 -16   1   45.80    9.10
 -22  16  -1   72.09   20.60
 -22  16  -1   42.80   10.40
 -22  16  -1   59.89   11.30
 -22  16  -1   51.89    8.00
 -22  16  -1   73.79    9.20
  21 -17   1    8.00    4.70
  21 -17   1    2.30    7.30
  21 -17   1   -0.60    8.30
 -21  17  -1    8.90    5.00
 -21  17  -1    5.30    6.50
 -21  17  -1   13.10    7.80
 -21  17  -1    6.60   15.50
 -21  17  -1   -1.20    7.20
  20 -18   1    9.00   10.60
  20 -18   1   14.10    7.60
 -20  18  -1    8.00    6.50
 -20  18  -1   11.10    9.60
 -20  18  -1    4.20    4.70
 -20  18  -1   17.20    8.40
 -20  18  -1   15.70   15.50
  19 -19   1   -0.30    9.70
  19 -19   1  -10.70    8.90
  19 -19   1   -6.10    7.50
 -19  19  -1  -10.70   14.30
 -19  19  -1   -7.40    8.00
 -19  19  -1   -0.70    4.90
 -19  19  -1  -12.00    6.20
  18 -20   1  102.59   15.70
  18 -20   1   94.99   13.20
  18 -20   1   60.29   11.50
 -18  20  -1   99.49   21.30
 -18  20  -1   69.39   11.10
 -18  20  -1   64.89    8.50
 -18  20  -1   88.39   14.60
 -18  20  -1   98.39   14.50
  17 -21   1   10.00    8.30
  17 -21   1    4.50    6.50
  17 -21   1   26.40   10.60
 -17  21  -1   29.60   10.90
 -17  21  -1   25.90    6.30
 -17  21  -1   15.90    7.80
 -17  21  -1   24.00    9.50
 -17  21  -1   32.00   15.60
  16 -22   1   20.10   10.70
  16 -22   1   15.90    5.70
  16 -22   1   -4.30    7.60
 -16  22  -1    7.80    9.80
 -16  22  -1    4.60    7.30
 -16  22  -1    8.40    5.20
 -16  22  -1   14.30    9.00
 -16  22  -1    5.60   13.40
  15 -23   1   22.30    6.30
  15 -23   1   31.40    9.50
  15 -23   1   35.50   12.70
 -15  23  -1   18.70    6.00
 -15  23  -1   29.50   11.50
 -15  23  -1   14.70   10.40
 -15  23  -1   35.90   15.00
 -15  23  -1   32.60    9.00
  14 -24   1   27.30   13.90
  14 -24   1   26.50    9.30
  14 -24   1   29.70    7.10
 -14  24  -1   20.10   10.30
 -14  24  -1   34.10    8.60
 -14  24  -1   48.80   16.40
  13 -25   1    1.60   11.20
  13 -25   1   17.90    9.10
  13 -25   1   13.30    6.20
 -13  25  -1    3.80    7.40
 -13  25  -1  -14.40   12.50
  12 -26   1    9.50   11.30
  12 -26   1   -1.10    8.90
  12 -26   1   -6.40    6.00
 -12  26  -1    5.50    7.70
 -12  26  -1  -10.90   13.50
 -12  26  -1    3.20   11.40
  11 -27   1   16.70   10.90
  11 -27   1   -1.30    9.10
  11 -27   1    0.60   11.90
 -11  27  -1  -18.20   10.90
 -11  27  -1   -3.50    9.30
 -11  27  -1  -10.40   13.10
  10 -28   1   36.90   10.80
  10 -28   1   24.50   13.80
 -10  28  -1   19.80   12.80
 -10  28  -1   22.70    9.30
   9 -29   1   -7.50    8.80
   9 -29   1    9.30   12.30
  -9  29  -1   -0.60    8.40
  -9  29  -1   -7.20    5.70
  -9  29  -1   -6.10   12.00
  42   6   1   11.20    8.10
  42   6   1   22.80   10.30
 -42  -6  -1   28.20   10.30
  41   5   1   18.50   10.00
  41   5   1   14.60    7.50
 -41  -5  -1   32.30   10.80
  40   4   1   -8.70    6.50
  40   4   1    4.90    9.10
 -40  -4  -1    1.50    8.40
  39   3   1    1.00   10.70
  39   3   1   -7.50    6.30
  39   3   1   11.70    7.50
 -39  -3  -1    8.90    7.70
 -39  -3  -1    0.00    7.90
  38   2   1   40.20   10.10
  38   2   1   38.40    8.70
  38   2   1   35.30    8.40
 -38  -2  -1   44.60   10.80
  37   1   1   16.60   10.60
  37   1   1    8.80    9.00
  37   1   1   10.60    9.50
  37   1   1   -5.80   11.70
 -37  -1  -1   -3.40    8.20
  36   0   1   42.10    8.30
  36   0   1   44.10   10.10
  36   0   1   61.99   11.40
  36   0   1   50.89    8.10
  36   0   1   60.69   11.50
 -36   0  -1   53.99   11.00
 -36   0  -1   50.49    9.80
 -36   0  -1   53.29    9.20
  35  -1   1  264.27   24.50
  35  -1   1  290.47   23.20
  35  -1   1  290.97   23.00
  35  -1   1  424.66   34.30
 -35   1  -1  256.87   23.40
 -35   1  -1  272.87   24.90
 -35   1  -1  286.67   25.60
  34  -2   1   38.40    9.40
  34  -2   1   70.89    8.90
  34  -2   1   51.79    8.40
  34  -2   1   58.99   10.20
 -34   2  -1   88.59   13.00
 -34   2  -1   57.69    8.90
 -34   2  -1   66.49   10.50
  33  -3   1   18.30    8.70
  33  -3   1   25.00    9.70
  33  -3   1   23.60    6.80
  33  -3   1   18.50    6.80
 -33   3  -1    9.20    6.20
 -33   3  -1   12.10    7.50
  32  -4   1   21.10    6.30
  32  -4   1   17.60    8.40
  32  -4   1   40.70    9.80
  32  -4   1   36.10    9.80
 -32   4  -1   26.30    8.90
 -32   4  -1   34.10    9.30
  31  -5   1  135.49   17.10
  31  -5   1  156.08   14.30
  31  -5   1  165.98   17.20
  31  -5   1  101.79   13.10
 -31   5  -1  167.08   17.30
 -31   5  -1  158.78   16.60
  30  -6   1   11.70    8.20
  30  -6   1    3.80    5.00
  30  -6   1   15.90    7.40
  30  -6   1    5.30    5.30
 -30   6  -1    9.60   17.80
 -30   6  -1    4.50    5.90
 -30   6  -1    8.90    7.20
  29  -7   1   12.50    8.70
  29  -7   1    5.00    5.60
  29  -7   1    0.90    7.00
  29  -7   1    2.10    5.20
 -29   7  -1    9.00    6.70
 -29   7  -1   20.40   20.00
 -29   7  -1   10.60    7.60
  28  -8   1   22.10    7.40
  28  -8   1   17.40    5.80
  28  -8   1   28.90   10.20
  28  -8   1    6.80    6.40
 -28   8  -1   28.90   19.60
 -28   8  -1   19.60    7.70
 -28   8  -1   16.90    5.40
  27  -9   1    4.00    6.00
  27  -9   1    2.30    6.90
  27  -9   1    3.30    7.60
  27  -9   1    0.90    4.60
 -27   9  -1   -4.90    5.90
 -27   9  -1   -2.70    4.10
 -27   9  -1  -11.10   17.80
 -27   9  -1    4.90    5.50
  26 -10   1   11.90    6.70
  26 -10   1   11.60    5.10
  26 -10   1    8.10    8.40
  26 -10   1   15.10    7.10
 -26  10  -1   13.80    6.30
 -26  10  -1   15.70   29.90
 -26  10  -1   13.90    5.40
 -26  10  -1   14.30    5.70
 -26  10  -1   12.10    8.10
  25 -11   1   30.30    7.30
  25 -11   1   29.70    9.50
  25 -11   1   41.30    6.70
 -25  11  -1   33.20   20.20
 -25  11  -1   42.20    6.60
 -25  11  -1   22.60    8.30
 -25  11  -1   45.60    8.60
 -25  11  -1   42.00    7.10
  24 -12   1   -0.70    8.50
  24 -12   1   -0.90    5.10
  24 -12   1   -8.90    4.60
 -24  12  -1    0.20    7.10
 -24  12  -1    7.80   16.70
 -24  12  -1   -1.00    7.00
 -24  12  -1   -1.30    4.50
 -24  12  -1    5.20    5.40
  23 -13   1   -9.40    5.60
  23 -13   1   -6.20    6.90
  23 -13   1   -3.50    4.50
 -23  13  -1  -10.00    7.20
 -23  13  -1   -9.10   15.00
 -23  13  -1   -2.60    4.50
 -23  13  -1   -1.90    6.10
 -23  13  -1   -8.30    5.00
  22 -14   1   36.60    8.80
  22 -14   1   35.30    6.40
  22 -14   1   19.50    8.70
 -22  14  -1   41.20    7.60
 -22  14  -1   36.30    6.90
 -22  14  -1   56.39   11.00
 -22  14  -1   42.90   18.30
 -22  14  -1   39.00   10.20
  21 -15   1    2.40    4.30
  21 -15   1   -4.10    6.00
  21 -15   1   -0.90    8.80
 -21  15  -1   -8.20    5.60
 -21  15  -1   -4.00   13.70
 -21  15  -1   -5.70    5.60
 -21  15  -1    1.60    4.50
 -21  15  -1   -1.50    7.80
  20 -16   1  142.29   12.90
  20 -16   1  153.58   18.80
  20 -16   1  142.99   16.60
 -20  16  -1  166.08   14.90
 -20  16  -1  116.29   14.70
 -20  16  -1  143.69   13.40
 -20  16  -1  125.19   15.50
 -20  16  -1  159.58   26.00
  19 -17   1   21.40    7.70
  19 -17   1   30.60    9.70
 -19  17  -1   28.40    7.00
 -19  17  -1   27.90    8.80
 -19  17  -1   50.89   17.20
 -19  17  -1   14.40    7.80
 -19  17  -1   21.30    5.80
  18 -18   1   47.40   11.80
  18 -18   1   59.59    9.20
 -18  18  -1   54.39   11.00
 -18  18  -1   63.59    9.60
 -18  18  -1   43.20    9.80
 -18  18  -1   58.19   17.80
 -18  18  -1   63.39    7.40
  17 -19   1   66.79   11.30
  17 -19   1   63.09   14.20
  17 -19   1   68.99   10.00
 -17  19  -1  107.59   21.20
 -17  19  -1   86.99   14.10
 -17  19  -1   91.69   10.20
 -17  19  -1   69.39   13.50
 -17  19  -1   71.49   10.30
  16 -20   1    8.80    7.90
  16 -20   1    6.00    8.60
  16 -20   1   13.40    8.70
  16 -20   1   11.90    5.10
 -16  20  -1   10.10    7.30
 -16  20  -1    4.20    8.30
 -16  20  -1    5.80    9.10
 -16  20  -1   11.00    5.10
 -16  20  -1   12.90   13.30
  15 -21   1   62.49   13.90
  15 -21   1   59.29    8.60
  15 -21   1   64.39   11.20
 -15  21  -1   58.19    8.20
 -15  21  -1   83.89   14.30
 -15  21  -1  106.59   19.50
 -15  21  -1   66.79   13.20
 -15  21  -1   83.59   11.20
  14 -22   1   30.90   11.10
  14 -22   1   30.70    6.70
  14 -22   1   26.30    8.90
 -14  22  -1   43.10   12.40
 -14  22  -1   45.60   14.70
 -14  22  -1   36.10    8.80
 -14  22  -1   30.40    6.20
 -14  22  -1   50.49   16.60
  13 -23   1   15.30    8.10
  13 -23   1    2.20    9.10
  13 -23   1    3.80    8.10
  13 -23   1   15.70    5.90
 -13  23  -1    8.90    5.00
 -13  23  -1   15.30   11.30
 -13  23  -1   13.60    7.30
 -13  23  -1    4.40    9.50
 -13  23  -1    9.80   13.20
  12 -24   1    1.20    5.10
  12 -24   1   -7.60    7.70
  12 -24   1   -1.70    9.60
  12 -24   1   -1.70    8.00
 -12  24  -1   -7.30    4.20
 -12  24  -1   -7.50   11.90
 -12  24  -1   -2.40    6.90
 -12  24  -1   -5.40    9.40
  11 -25   1    5.80    8.10
  11 -25   1   -1.60    5.30
  11 -25   1   -7.20   14.40
 -11  25  -1   -6.10    4.70
 -11  25  -1   11.30    7.80
 -11  25  -1    0.10   10.00
 -11  25  -1   -1.80   13.20
  10 -26   1   28.80   10.00
  10 -26   1   30.30    7.30
  10 -26   1   33.00   13.50
 -10  26  -1   30.60    6.70
 -10  26  -1   32.10    9.00
 -10  26  -1    6.60   12.30
 -10  26  -1   34.20   15.90
   9 -27   1   21.60    9.70
   9 -27   1   27.30   10.10
   9 -27   1   44.50   13.90
  -9  27  -1   33.10   10.50
  -9  27  -1   12.70   12.30
   8 -28   1    1.50   10.60
   8 -28   1   -4.60    9.20
  -8  28  -1    7.60   12.20
  -8  28  -1    6.70    7.90
   7 -29   1   -3.20   10.40
   7 -29   1   -4.00   10.00
  -7  29  -1    1.80    4.80
  -7  29  -1    8.00    9.10
  -7  29  -1    3.20   11.20
   6 -30   1   -1.30   12.10
   6 -30   1  -10.40   10.50
  -6  30  -1   -8.90   11.70
  -6  30  -1    2.00    8.20
  42   8   1   27.80   10.90
  42   8   1    1.90    7.30
 -42  -8  -1   18.40    9.60
  41   7   1   13.50    4.30
  41   7   1   17.30   10.90
  41   7   1    0.00    6.80
 -41  -7  -1   15.50    9.80
  40   6   1    8.40    8.70
  40   6   1    2.40    6.80
 -40  -6  -1    7.70    8.90
  39   5   1    4.20   14.40
  39   5   1    3.70    6.40
 -39  -5  -1   19.50    9.40
  38   4   1   -6.00    6.10
  38   4   1   -0.80    8.30
 -38  -4  -1   -8.90    5.40
 -38  -4  -1    2.20    7.60
  37   3   1    8.10    8.50
 -37  -3  -1   -4.10    7.90
 -37  -3  -1   12.90    9.40
  36   2   1   59.59   11.50
  36   2   1   51.49   10.40
  36   2   1   49.90    8.50
  36   2   1   62.89   12.00
 -36  -2  -1   37.40    8.60
 -36  -2  -1   42.80   10.20
 -36  -2  -1   76.19   11.70
  35   1   1  266.97   28.20
  35   1   1  263.67   23.00
  35   1   1  261.07   21.80
  35   1   1  269.57   25.20
 -35  -1  -1  256.87   24.10
 -35  -1  -1  295.17   24.40
 -35  -1  -1  253.27   22.40
  34   0   1  182.48   16.40
  34   0   1  165.58   17.70
  34   0   1  141.89   17.90
  34   0   1  170.78   16.20
 -34   0  -1  166.48   17.90
 -34   0  -1  182.58   18.70
 -34   0  -1  154.88   16.40
  33  -1   1   29.10    7.10
  33  -1   1   30.50    9.40
  33  -1   1   37.10    9.90
  33  -1   1   28.40    7.90
  33  -1   1   34.40    7.50
 -33   1  -1   23.60    8.60
 -33   1  -1   34.00    8.10
 -33   1  -1   23.90    6.80
  32  -2   1   66.79    8.40
  32  -2   1   75.29   11.40
  32  -2   1   61.99   15.90
  32  -2   1   60.39    8.30
  32  -2   1   31.20    7.30
 -32   2  -1   43.40   10.00
 -32   2  -1   61.99   10.00
 -32   2  -1   35.10    7.90
  31  -3   1   29.10    7.40
  31  -3   1   29.70    9.20
  31  -3   1   37.40    9.80
  31  -3   1   27.90    6.50
 -31   3  -1   24.90    8.70
 -31   3  -1   12.00    6.50
  30  -4   1   23.10    7.50
  30  -4   1   12.80    7.50
  30  -4   1   20.20    7.70
  30  -4   1   12.50    5.40
 -30   4  -1    9.60   12.00
 -30   4  -1   25.70    7.70
  29  -5   1    4.00    5.80
  29  -5   1    5.80    4.80
  29  -5   1   -0.10    6.00
  29  -5   1   -1.70    6.00
 -29   5  -1   -3.90    5.30
 -29   5  -1   -2.80    5.50
  28  -6   1   24.00    7.60
  28  -6   1   17.70    6.60
  28  -6   1   26.00    6.20
  28  -6   1   14.40    7.50
 -28   6  -1   14.00    7.10
 -28   6  -1   22.00   19.00
 -28   6  -1   11.30    6.30
  27  -7   1   20.00    8.60
  27  -7   1    2.20    5.60
  27  -7   1    4.30    4.80
  27  -7   1   -2.40    5.80
 -27   7  -1   -0.70    6.20
 -27   7  -1   -6.80    2.20
 -27   7  -1    2.70    6.30
 -27   7  -1   -6.10   16.70
  26  -8   1   61.59    7.70
  26  -8   1   33.20    8.10
  26  -8   1   53.79    8.80
  26  -8   1   46.10    9.40
 -26   8  -1   48.20   31.90
 -26   8  -1   49.70    9.50
 -26   8  -1   57.09    7.70
 -26   8  -1   36.00    6.50
  25  -9   1    6.80    5.70
  25  -9   1   12.20    4.70
  25  -9   1    3.50    6.00
  25  -9   1   12.90    9.10
 -25   9  -1   -2.00   16.40
 -25   9  -1    6.20    5.20
 -25   9  -1    8.80    4.90
 -25   9  -1   16.00    7.90
 -25   9  -1   14.60    7.10
  24 -10   1    1.10    7.10
  24 -10   1    3.20    5.00
  24 -10   1   -6.70    4.40
 -24  10  -1   -1.60    6.80
 -24  10  -1    6.20    6.50
 -24  10  -1    2.30    4.10
 -24  10  -1   -0.40    4.70
 -24  10  -1    3.30   15.90
  23 -11   1   49.70   15.70
  23 -11   1   33.50    6.40
  23 -11   1   35.80    7.00
 -23  11  -1   45.50    9.80
 -23  11  -1   37.10    6.60
 -23  11  -1   59.69   19.40
 -23  11  -1   50.09    7.10
 -23  11  -1   35.90    8.50
  22 -12   1   26.60    6.40
  22 -12   1   19.10    5.70
  22 -12   1   19.70    7.70
 -22  12  -1   24.60    7.30
 -22  12  -1   18.60   16.10
 -22  12  -1   27.50    8.50
 -22  12  -1   24.50    5.40
 -22  12  -1   24.60    5.70
  21 -13   1    0.50    6.80
  21 -13   1    0.70    4.30
  21 -13   1    9.90    6.20
 -21  13  -1    4.50    5.50
 -21  13  -1   13.50    7.80
 -21  13  -1    6.20    4.70
 -21  13  -1    9.00   15.60
 -21  13  -1    6.10    5.00
  20 -14   1    6.80    7.70
  20 -14   1    9.70    4.90
  20 -14   1   24.40    7.00
 -20  14  -1   10.70    7.70
 -20  14  -1   17.30   16.00
 -20  14  -1    9.40    5.50
 -20  14  -1   17.50    5.20
 -20  14  -1   13.80    8.30
  19 -15   1   14.60    6.10
  19 -15   1    7.00    4.60
  19 -15   1    8.30    8.60
 -19  15  -1   17.00    8.10
 -19  15  -1   18.30   12.50
 -19  15  -1   16.50    5.70
 -19  15  -1   11.10    4.50
 -19  15  -1   16.40   14.10
  18 -16   1    3.00    9.60
  18 -16   1    9.90    4.50
  18 -16   1   11.40    6.10
 -18  16  -1   11.50    4.70
 -18  16  -1   14.90    8.50
 -18  16  -1   14.20    7.90
 -18  16  -1    9.70   12.20
 -18  16  -1    8.20    5.50
  17 -17   1   37.50    8.70
  17 -17   1   39.90   11.60
 -17  17  -1   41.80   10.70
 -17  17  -1   39.50   10.00
 -17  17  -1   64.49   17.60
 -17  17  -1   44.10    6.60
 -17  17  -1   45.80    8.10
  16 -18   1   -2.90    7.00
  16 -18   1    4.70    6.30
  16 -18   1    6.10    9.40
 -16  18  -1    2.10    5.80
 -16  18  -1    1.40   12.40
 -16  18  -1   12.30    5.10
 -16  18  -1   -2.30    7.00
 -16  18  -1   10.10    8.90
  15 -19   1   27.90    6.20
  15 -19   1    9.90    8.70
  15 -19   1   22.10    8.40
 -15  19  -1   34.30   14.00
 -15  19  -1   21.70    5.20
 -15  19  -1   34.60    8.00
 -15  19  -1   28.80    9.10
 -15  19  -1   29.50    9.80
  14 -20   1   37.50   11.80
  14 -20   1   37.50    6.70
  14 -20   1   34.20    9.10
 -14  20  -1   23.80    9.20
 -14  20  -1   50.49   11.60
 -14  20  -1   33.30    6.10
 -14  20  -1   37.00   14.70
 -14  20  -1   40.10    8.60
  13 -21   1    6.80    5.40
  13 -21   1    2.40    7.20
  13 -21   1   -0.80    9.00
  13 -21   1   -0.10    7.50
 -13  21  -1    5.30   12.00
 -13  21  -1   13.60    7.30
 -13  21  -1    3.30    8.60
 -13  21  -1   -2.40   11.20
 -13  21  -1   10.00    4.60
  12 -22   1   -3.00    7.50
  12 -22   1   -6.70    9.10
  12 -22   1   -0.80    4.70
  12 -22   1    6.50    7.60
 -12  22  -1   -0.40    4.40
 -12  22  -1    3.30    8.20
 -12  22  -1   -1.30   11.30
 -12  22  -1    0.30    6.40
 -12  22  -1   17.60   10.90
  11 -23   1    7.90    7.70
  11 -23   1    5.30    7.90
  11 -23   1   14.60    6.20
  11 -23   1    8.20   10.10
 -11  23  -1    0.90    9.20
 -11  23  -1    3.70    4.80
 -11  23  -1    9.20    9.80
 -11  23  -1    5.40    7.00
 -11  23  -1   10.00    3.10
 -11  23  -1    7.20   12.50
  10 -24   1   -0.50    8.60
  10 -24   1  -13.00    8.50
  10 -24   1    8.60    8.20
  10 -24   1   -5.00    5.30
 -10  24  -1   29.30   16.80
 -10  24  -1   -6.20    7.20
 -10  24  -1   -7.80   11.30
 -10  24  -1    0.30    2.90
 -10  24  -1    0.30    9.50
   9 -25   1   17.50    6.60
   9 -25   1   12.40   10.40
   9 -25   1   16.90    8.70
   9 -25   1   26.90   15.90
  -9  25  -1   21.80   14.30
  -9  25  -1   28.30    9.10
  -9  25  -1    7.50   11.10
  -9  25  -1   18.00    3.80
   8 -26   1    5.70    5.80
   8 -26   1   -4.40    8.10
   8 -26   1    2.60   10.30
  -8  26  -1    9.10    8.30
  -8  26  -1    4.70    3.10
  -8  26  -1   -3.10   15.20
   7 -27   1   11.10    7.80
   7 -27   1    3.20    9.10
   7 -27   1   19.60   11.30
  -7  27  -1   23.80    4.20
  -7  27  -1   13.70   12.10
  -7  27  -1   23.10   10.50
   6 -28   1   16.80   10.70
   6 -28   1   -9.40    9.00
  -6  28  -1    9.30    3.50
  -6  28  -1   -8.90   11.30
  -6  28  -1   23.30    8.50
   5 -29   1  -10.50   10.80
   5 -29   1  -11.40    9.40
  -5  29  -1   -1.10    8.30
  -5  29  -1    0.10   11.80
  -5  29  -1    1.20    3.40
   4 -30   1   -3.00   10.90
   4 -30   1  -12.10   10.80
  -4  30  -1  -11.00   10.70
  -4  30  -1    2.90    3.70
  -4  30  -1   -3.50    8.30
  -4  30  -1    6.30    7.60
  41   9   1   -3.00    8.00
  41   9   1  -11.20    6.70
 -41  -9  -1   -8.10    8.20
  40   8   1    0.80    6.70
  40   8   1    4.90   10.00
 -40  -8  -1    3.50    8.40
  39   7   1   -6.30    6.40
  39   7   1    0.00    8.20
 -39  -7  -1  -12.10    8.00
  38   6   1    4.00    7.70
  38   6   1   11.90    6.60
 -38  -6  -1   18.90    9.10
  37   5   1   25.60    9.10
  37   5   1    7.80   10.30
 -37  -5  -1    8.60    8.80
 -37  -5  -1   15.40    8.90
 -37  -5  -1    5.90    6.90
  36   4   1   25.60    7.80
  36   4   1   11.90    9.50
  36   4   1   14.60   10.60
 -36  -4  -1   14.00    9.00
 -36  -4  -1   22.90    7.70
 -36  -4  -1   13.30    7.80
 -36  -4  -1   13.30    6.50
  35   3   1   58.69    9.60
  35   3   1   57.09   12.00
  35   3   1   71.99    9.40
  35   3   1   86.19   12.20
 -35  -3  -1   79.79   10.40
 -35  -3  -1   84.09   12.60
 -35  -3  -1   84.09   12.70
  34   2   1  106.39   13.90
  34   2   1   77.09   10.10
  34   2   1   69.39   11.40
 -34  -2  -1   85.29   11.10
 -34  -2  -1   78.19   15.60
 -34  -2  -1   52.49   10.30
  33   1   1   24.90    6.70
  33   1   1   30.10    7.80
  33   1   1   24.90    8.70
 -33  -1  -1   37.70    8.60
 -33  -1  -1   20.00   12.40
 -33  -1  -1   27.60    8.00
  32   0   1  309.27   25.10
  32   0   1  310.07   22.70
  32   0   1  269.47   23.70
  32   0   1  279.47   25.20
 -32   0  -1  304.37   25.10
 -32   0  -1  273.37   22.80
 -32   0  -1  270.87   23.80
  31  -1   1    7.80    5.60
  31  -1   1    2.80    6.60
  31  -1   1   -1.90    5.10
  31  -1   1    1.00    7.50
  31  -1   1   -4.70    4.60
 -31   1  -1   -3.40    5.90
 -31   1  -1    0.60    4.60
 -31   1  -1   -4.50    5.90
  30  -2   1   25.40    6.30
  30  -2   1   24.20    7.90
  30  -2   1   14.40    6.00
  30  -2   1   29.10    6.40
  30  -2   1   33.80   13.50
 -30   2  -1   15.60    7.40
 -30   2  -1   17.90    6.20
 -30   2  -1   13.10    4.30
  29  -3   1   -3.20    4.60
  29  -3   1    0.10    6.90
  29  -3   1    0.70    6.40
  29  -3   1    7.70    4.70
  29  -3   1    0.50    5.10
 -29   3  -1    4.90    6.80
 -29   3  -1   -1.60    4.80
  28  -4   1  134.49   14.30
  28  -4   1  129.19   14.80
  28  -4   1  103.29   11.50
  28  -4   1  108.39   12.70
 -28   4  -1  117.59   13.40
 -28   4  -1   86.89   10.70
  27  -5   1   77.09    9.00
  27  -5   1   62.39   10.40
  27  -5   1   73.19   10.30
  27  -5   1   88.89   13.00
 -27   5  -1   57.99    9.90
 -27   5  -1   49.50    8.00
  26  -6   1   19.00    5.30
  26  -6   1   16.60    5.70
  26  -6   1   29.00    7.30
  26  -6   1   13.60    7.00
 -26   6  -1   29.60    7.00
 -26   6  -1   19.90    6.60
 -26   6  -1   19.70    5.10
  25  -7   1   54.59   10.40
  25  -7   1   63.39    9.50
  25  -7   1   71.49    9.50
  25  -7   1   69.39    8.90
 -25   7  -1   69.09    8.00
 -25   7  -1   54.09    9.00
 -25   7  -1   85.39   23.50
 -25   7  -1   78.39   10.40
  24  -8   1   -5.90    7.30
  24  -8   1    6.80    4.30
  24  -8   1    2.40    5.80
  24  -8   1    6.60    5.00
 -24   8  -1   11.30   16.80
 -24   8  -1    5.10    6.10
 -24   8  -1    8.50    4.50
 -24   8  -1    7.30    4.50
  23  -9   1   55.99    6.90
  23  -9   1   46.10    7.70
  23  -9   1   65.59   11.20
 -23   9  -1   61.79    7.60
 -23   9  -1   53.69    7.20
 -23   9  -1   82.99   21.10
 -23   9  -1   74.09   10.90
 -23   9  -1   55.19    8.40
  22 -10   1  101.99   11.40
  22 -10   1   94.49   13.40
 -22  10  -1   79.39   11.40
 -22  10  -1   91.29    9.90
 -22  10  -1   95.09   10.30
 -22  10  -1   59.69    9.10
 -22  10  -1  114.69   23.90
  21 -11   1   -1.80    7.30
  21 -11   1    9.70    5.80
  21 -11   1    4.80    4.40
 -21  11  -1   13.20    4.70
 -21  11  -1    9.60    5.80
 -21  11  -1   10.60    4.70
 -21  11  -1    4.50    6.00
 -21  11  -1   12.40   14.10
  20 -12   1   -7.30    3.90
  20 -12   1   -4.10    4.60
  20 -12   1   -0.30    7.60
 -20  12  -1    3.40    5.80
 -20  12  -1    4.80    6.60
 -20  12  -1   -4.00   12.90
 -20  12  -1   -5.40    4.40
 -20  12  -1   -3.70    3.60
  19 -13   1    2.00    4.20
  19 -13   1    9.70    5.60
  19 -13   1    5.60    6.80
 -19  13  -1    1.90    5.10
 -19  13  -1   -0.80    6.80
 -19  13  -1    6.60   13.40
 -19  13  -1   13.40    5.30
 -19  13  -1   12.50    4.70
  18 -14   1   18.80    5.00
  18 -14   1    8.70    7.60
  18 -14   1   17.00    6.90
 -18  14  -1   17.80    7.20
 -18  14  -1   12.10    7.20
 -18  14  -1   24.50    4.90
 -18  14  -1   19.80    5.80
 -18  14  -1   18.60   14.60
  17 -15   1   51.99    8.20
  17 -15   1   49.99   10.90
  17 -15   1   62.29    7.10
 -17  15  -1   74.79   10.70
 -17  15  -1   38.60    8.40
 -17  15  -1   48.50    6.60
 -17  15  -1  100.79   19.30
 -17  15  -1   65.69    8.20
  16 -16   1   25.90    7.80
  16 -16   1   18.20    9.30
 -16  16  -1   22.20    8.80
 -16  16  -1   19.50    8.10
 -16  16  -1   26.30    5.10
 -16  16  -1   38.50   15.10
 -16  16  -1   29.40    6.90
  15 -17   1    0.00    4.20
  15 -17   1   -7.00    8.40
  15 -17   1    1.60    6.30
 -15  17  -1   -2.10   11.10
 -15  17  -1    2.70    7.90
 -15  17  -1    3.00    7.70
 -15  17  -1   -2.90    5.30
 -15  17  -1    6.10    4.00
  14 -18   1    5.20    7.10
  14 -18   1   -5.10    7.80
  14 -18   1    0.70    4.40
 -14  18  -1    3.30   11.10
 -14  18  -1    0.40    7.80
 -14  18  -1   -5.10    3.30
 -14  18  -1    1.10    8.10
 -14  18  -1    1.30    5.40
  13 -19   1   -7.40    7.80
  13 -19   1    0.80    4.40
  13 -19   1    5.00    6.90
  13 -19   1   -6.10    6.60
 -13  19  -1   -0.90   11.40
 -13  19  -1    2.50    4.10
 -13  19  -1   -0.10    6.60
 -13  19  -1   -5.80    7.10
 -13  19  -1   -2.80    5.70
  12 -20   1   20.50    8.50
  12 -20   1    9.40    7.80
  12 -20   1    1.60    9.40
  12 -20   1    1.20    4.50
 -12  20  -1   14.90    7.90
 -12  20  -1   -3.60    5.80
 -12  20  -1    3.80    4.20
 -12  20  -1   12.00   12.20
 -12  20  -1   -2.20    2.80
 -12  20  -1   -2.90    7.80
  11 -21   1   -1.70    6.60
  11 -21   1   11.20    9.00
  11 -21   1    6.50    5.50
  11 -21   1    0.00    7.20
 -11  21  -1   12.80    9.50
 -11  21  -1    9.80   12.10
 -11  21  -1    2.20    8.70
 -11  21  -1    8.30    3.10
 -11  21  -1    3.70    6.40
  10 -22   1   -3.40    9.00
  10 -22   1    0.40    5.00
  10 -22   1    2.30    7.50
  10 -22   1    3.50    6.80
 -10  22  -1   -5.00    6.70
 -10  22  -1    5.50   11.10
 -10  22  -1    0.20    2.90
 -10  22  -1   -7.40    7.90
 -10  22  -1    5.90   11.90
   9 -23   1    7.50    5.20
   9 -23   1    0.60    7.80
   9 -23   1   10.30    8.90
   9 -23   1   -3.50    8.90
  -9  23  -1   20.70   13.20
  -9  23  -1    7.60    3.30
  -9  23  -1    0.20    9.50
  -9  23  -1   11.30    7.70
  -9  23  -1   27.10   10.00
   8 -24   1   -5.70    5.00
   8 -24   1    8.50    8.80
   8 -24   1   -8.20    7.20
   8 -24   1   10.70    8.40
  -8  24  -1    6.00    9.30
  -8  24  -1   -2.10    6.80
  -8  24  -1   10.40   10.20
  -8  24  -1    7.60    3.20
  -8  24  -1    8.60   12.60
   7 -25   1   -2.80    7.80
   7 -25   1    7.30    9.40
   7 -25   1    6.70    5.90
   7 -25   1    9.20    8.40
  -7  25  -1    7.20    3.40
  -7  25  -1   -4.00    7.20
  -7  25  -1   -2.80   10.10
   6 -26   1    2.70    5.50
   6 -26   1    0.10   10.00
   6 -26   1   10.80    9.10
  -6  26  -1   22.90   12.20
  -6  26  -1   -5.50    7.30
  -6  26  -1   10.50    3.70
   5 -27   1   13.70   10.30
   5 -27   1   10.80    9.40
  -5  27  -1   34.40   13.00
  -5  27  -1   29.70    4.80
  -5  27  -1   25.60   12.70
   4 -28   1  -12.00    9.50
   4 -28   1   -0.70    9.40
  -4  28  -1   -3.40   11.00
  -4  28  -1    3.20    3.50
  -4  28  -1    7.40    8.10
   3 -29   1   -3.00    9.50
   3 -29   1   -7.00   10.60
  -3  29  -1    4.30    3.80
  -3  29  -1   -7.70    7.90
  -3  29  -1   -6.40   11.10
  -3  29  -1    3.90    7.30
   2 -30   1   -5.10   10.30
   2 -30   1    8.40   10.60
  -2  30  -1   17.80    7.90
  -2  30  -1   10.40   10.90
  -2  30  -1   14.80    4.60
  -2  30  -1    4.90    8.20
  40  10   1    6.00    7.60
  40  10   1    3.70    7.30
 -40 -10  -1   -3.40    8.50
  39   9   1   50.09   12.10
  39   9   1   33.50    8.30
 -39  -9  -1   40.50   10.60
  38   8   1    8.80    6.60
 -38  -8  -1   21.90    9.50
  37   7   1    1.40    9.30
  37   7   1    8.40   14.60
 -37  -7  -1    5.60    8.20
  36   6   1   -4.50    6.60
  36   6   1   -2.80    5.60
 -36  -6  -1   -8.10    9.00
 -36  -6  -1  -12.10    7.30
 -36  -6  -1  -18.20    5.50
 -36  -6  -1   -1.70    4.70
  35   5   1   -6.90    7.30
  35   5   1  -12.60    8.20
  35   5   1   -4.10    5.60
  35   5   1   -2.20    6.70
 -35  -5  -1   -3.00    7.40
 -35  -5  -1   -3.20    6.00
 -35  -5  -1   -2.60    7.50
  34   4   1  -21.60    8.70
  34   4   1    3.70    5.80
  34   4   1   -1.50    6.80
  34   4   1    5.80    8.40
 -34  -4  -1   -8.60    5.20
 -34  -4  -1    8.10    8.80
 -34  -4  -1   11.70    6.70
  33   3   1   14.30    5.90
  33   3   1   17.60    6.50
  33   3   1    7.40    6.60
 -33  -3  -1   16.70    7.90
 -33  -3  -1    7.60    7.00
 -33  -3  -1   15.20    8.20
  32   2   1   59.69   10.50
  32   2   1   49.80    9.60
  32   2   1   60.69   10.40
  32   2   1   46.50    7.50
 -32  -2  -1   73.09   10.40
 -32  -2  -1   40.30    8.50
 -32  -2  -1   49.99    8.00
  31   1   1   -4.70    7.10
  31   1   1   -0.40    4.90
  31   1   1    0.10    5.10
  31   1   1   -0.20    6.90
 -31  -1  -1  -10.80    4.00
 -31  -1  -1   -4.20    6.10
 -31  -1  -1    0.00    6.40
  30   0   1  107.09   10.90
  30   0   1  100.89   12.50
  30   0   1   74.49   10.40
  30   0   1   70.49    9.70
 -30   0  -1   70.89    9.40
 -30   0  -1   67.59    9.70
 -30   0  -1   98.99   12.40
  29  -1   1    1.50    6.50
  29  -1   1    4.50    6.90
  29  -1   1   -2.70    4.30
  29  -1   1   -0.40    5.00
 -29   1  -1    1.50    5.00
 -29   1  -1   -7.30    9.80
 -29   1  -1    3.20    4.60
  28  -2   1   25.90    6.90
  28  -2   1   17.60    7.10
  28  -2   1   19.80    5.60
  28  -2   1   17.50    6.40
  28  -2   1   18.60    6.10
 -28   2  -1    7.80    5.40
 -28   2  -1    9.30    5.10
 -28   2  -1   13.50    6.70
  27  -3   1  256.97   24.60
  27  -3   1  179.68   15.80
  27  -3   1  181.98   15.80
  27  -3   1  172.78   16.60
  27  -3   1  183.48   18.00
 -27   3  -1  185.78   15.80
 -27   3  -1  182.78   17.90
 -27   3  -1  272.37   22.00
  26  -4   1  403.66   29.40
  26  -4   1  396.06   28.30
  26  -4   1  390.76   30.00
  26  -4   1  357.56   27.40
 -26   4  -1  361.76   27.60
 -26   4  -1  413.96   29.50
 -26   4  -1  397.26   28.80
  25  -5   1   75.69   11.10
  25  -5   1   67.09    9.40
  25  -5   1   65.89    8.00
  25  -5   1   84.39   10.20
 -25   5  -1   83.29   10.60
 -25   5  -1   72.79    9.90
 -25   5  -1   83.89    8.90
  24  -6   1   37.60    7.50
  24  -6   1   21.60    5.70
  24  -6   1   36.30    5.70
  24  -6   1   66.79   10.70
 -24   6  -1   49.20    8.50
 -24   6  -1   51.49    6.70
 -24   6  -1   70.29   21.20
 -24   6  -1   31.90    6.30
  23  -7   1   29.90    8.40
  23  -7   1   36.20    7.60
  23  -7   1   48.60    6.40
  23  -7   1   43.70    7.40
 -23   7  -1   46.00    8.20
 -23   7  -1   86.19   22.80
 -23   7  -1   47.00    6.60
 -23   7  -1   35.60    7.80
  22  -8   1    6.10    7.30
  22  -8   1    0.80    4.80
  22  -8   1    3.40    3.90
 -22   8  -1    4.40    4.40
 -22   8  -1    6.90    4.20
 -22   8  -1   -9.70   13.30
 -22   8  -1    3.30    3.80
  21  -9   1    8.30    4.10
  21  -9   1   -2.20    4.10
  21  -9   1   -2.70    6.30
 -21   9  -1    9.50    6.10
 -21   9  -1    3.60   14.50
 -21   9  -1    1.20    3.50
 -21   9  -1   -0.50    5.10
 -21   9  -1    5.80    4.40
  20 -10   1  153.38   12.90
  20 -10   1  220.48   23.60
  20 -10   1  152.98   14.70
 -20  10  -1  150.08   13.10
 -20  10  -1  162.58   15.70
 -20  10  -1  159.88   16.20
 -20  10  -1  166.38   15.00
 -20  10  -1  148.99   21.70
  19 -11   1  207.18   17.80
  19 -11   1  189.48   19.90
  19 -11   1  208.68   15.90
 -19  11  -1  220.38   17.10
 -19  11  -1  211.88   24.00
 -19  11  -1  197.98   18.60
 -19  11  -1  214.68   19.30
 -19  11  -1  212.78   16.30
  18 -12   1   89.99   13.00
  18 -12   1  135.59   14.00
  18 -12   1  143.79   11.80
 -18  12  -1  163.78   12.40
 -18  12  -1  134.29   14.90
 -18  12  -1  139.99   15.20
 -18  12  -1  142.39   12.80
 -18  12  -1  155.18   24.60
  17 -13   1  113.09   10.70
  17 -13   1  117.89   13.20
  17 -13   1  123.49   15.00
 -17  13  -1  134.09   22.20
 -17  13  -1  152.68   17.80
 -17  13  -1  115.49   14.00
 -17  13  -1  115.39   11.10
 -17  13  -1  122.49   12.10
  16 -14   1   -4.30    4.00
  16 -14   1   -2.90    3.70
  16 -14   1   -6.00    7.30
 -16  14  -1    3.50   11.30
 -16  14  -1   10.50    7.70
 -16  14  -1   -7.10    5.50
 -16  14  -1    0.00    4.60
 -16  14  -1   -0.20    3.80
  15 -15   1   98.69   14.20
  15 -15   1  159.88   15.00
 -15  15  -1  145.39   18.60
 -15  15  -1  156.68   12.70
 -15  15  -1  173.28   14.40
 -15  15  -1  151.58   16.70
 -15  15  -1  145.49   17.10
  14 -16   1   60.29    7.70
  14 -16   1   91.69   12.60
  14 -16   1   49.30    9.50
 -14  16  -1   43.10    6.20
 -14  16  -1   49.30    8.20
 -14  16  -1   60.59    8.20
 -14  16  -1   58.69   10.10
 -14  16  -1   93.29   17.20
  13 -17   1   54.69    7.70
  13 -17   1   63.39   12.20
  13 -17   1   38.40    9.00
 -13  17  -1   57.99    8.30
 -13  17  -1   69.39   15.50
 -13  17  -1   63.39    9.80
 -13  17  -1   76.49    8.50
 -13  17  -1   59.69   11.00
  12 -18   1   20.40    9.40
  12 -18   1   13.10    6.20
  12 -18   1   13.20    5.00
  12 -18   1   19.90    7.50
 -12  18  -1   11.20    8.20
 -12  18  -1   14.10   11.40
 -12  18  -1   19.30    7.90
 -12  18  -1   23.20    3.60
 -12  18  -1   12.60    6.00
  11 -19   1   49.99   11.50
  11 -19   1   68.39   11.20
  11 -19   1   59.49    8.10
  11 -19   1   70.69   10.30
 -11  19  -1   84.39   10.20
 -11  19  -1   87.69   16.00
 -11  19  -1   54.79   12.00
 -11  19  -1   67.99    6.70
 -11  19  -1   55.19   11.80
  10 -20   1   -3.90    4.40
  10 -20   1   -3.80    8.50
  10 -20   1    3.50   11.80
  10 -20   1   -0.80    6.50
 -10  20  -1    8.70    7.60
 -10  20  -1    6.20   11.10
 -10  20  -1    0.40    6.00
 -10  20  -1   15.60    9.40
 -10  20  -1    2.10    2.80
   9 -21   1   51.89    8.00
   9 -21   1   36.20    9.00
   9 -21   1   38.20   11.30
   9 -21   1   44.10    8.80
  -9  21  -1   40.30    8.60
  -9  21  -1   61.59   14.90
  -9  21  -1   46.90   10.60
  -9  21  -1   47.20    5.30
  -9  21  -1   64.99   12.30
   8 -22   1   22.40    8.30
   8 -22   1   46.00   11.40
   8 -22   1   20.40    6.30
   8 -22   1   62.09   14.40
  -8  22  -1   28.00    4.40
  -8  22  -1   29.00   10.20
  -8  22  -1   26.50    7.80
  -8  22  -1   40.20   12.50
  -8  22  -1   37.80   14.00
   7 -23   1    2.50    7.70
   7 -23   1   -8.70    7.90
   7 -23   1    3.60    5.70
  -7  23  -1  -13.40    6.70
  -7  23  -1    1.80    8.40
  -7  23  -1   -4.40   10.90
  -7  23  -1   -7.10    9.20
  -7  23  -1   -6.20    3.00
   6 -24   1   16.90    8.20
   6 -24   1   -6.00    8.10
   6 -24   1   -1.40    5.10
   6 -24   1    4.10    7.30
  -6  24  -1    1.10    7.40
  -6  24  -1    9.50   10.10
  -6  24  -1    2.00   10.30
  -6  24  -1   12.30    3.90
   5 -25   1    7.60    8.60
   5 -25   1    8.60   10.20
   5 -25   1    3.70    6.10
   5 -25   1   18.90    9.00
  -5  25  -1   11.30   10.70
  -5  25  -1   20.90    4.40
  -5  25  -1    4.50   12.40
  -5  25  -1    8.40    8.00
   4 -26   1   13.30    6.70
   4 -26   1    6.60    8.80
   4 -26   1   24.90   11.60
  -4  26  -1   10.00   10.00
  -4  26  -1   26.30    4.90
  -4  26  -1   25.10    8.60
   3 -27   1  -21.00    8.70
   3 -27   1    3.40    9.00
  -3  27  -1    7.60   12.00
  -3  27  -1   13.40    4.30
   2 -28   1   -4.10    9.20
   2 -28   1   -0.30   10.80
  -2  28  -1   19.90    4.80
  -2  28  -1   -1.70   11.10
  -2  28  -1    7.80    6.80
  -2  28  -1   14.90    8.30
   1 -29   1   14.20   10.90
   1 -29   1   -1.30    9.30
  -1  29  -1    7.80   12.10
  -1  29  -1   11.80    7.70
  -1  29  -1   16.70    4.90
  -1  29  -1    7.30    8.90
   0 -30   1   36.40   11.90
   0 -30   1   45.50   11.50
   0  30  -1   13.40    8.80
   0  30  -1   16.50    7.90
   0  30  -1   38.20   12.60
  40  12   1   -7.80    6.50
  40  12   1    2.80    9.00
 -40 -12  -1    7.30    8.40
  39  11   1    9.50    7.40
  39  11   1   -6.30    7.90
 -39 -11  -1    7.60    9.00
  38  10   1   38.60    8.20
  38  10   1   35.90   11.40
 -38 -10  -1   32.20    9.60
  37   9   1   -5.10    7.10
  37   9   1    5.60    9.50
 -37  -9  -1    9.50    8.70
  36   8   1   62.69    9.20
  36   8   1   66.79   11.50
 -36  -8  -1   74.39   10.40
 -36  -8  -1   96.39   13.30
 -36  -8  -1   78.79   11.40
  35   7   1   14.10    6.30
  35   7   1    2.00    8.40
 -35  -7  -1   18.40    9.20
 -35  -7  -1    9.80    6.90
 -35  -7  -1   13.10    7.10
 -35  -7  -1    8.30    7.40
  34   6   1  -10.10    6.20
  34   6   1    0.40    5.40
  34   6   1    0.80    7.10
  34   6   1   -5.50    8.70
 -34  -6  -1   -0.10    9.00
 -34  -6  -1   -9.70    5.60
 -34  -6  -1    2.80    6.70
  33   5   1   12.80    6.30
  33   5   1    9.80    7.00
  33   5   1   17.30    6.70
 -33  -5  -1    1.00    6.80
 -33  -5  -1   17.30    8.00
 -33  -5  -1   -0.50    6.50
  32   4   1   20.00    8.80
  32   4   1   36.50   13.00
  32   4   1   28.80    6.40
 -32  -4  -1   27.20    6.90
 -32  -4  -1   27.60    7.90
 -32  -4  -1   11.20    7.20
  31   3   1   23.50    6.10
  31   3   1   16.80    6.80
  31   3   1   20.50    8.30
  31   3   1   20.70    5.90
 -31  -3  -1   14.70    6.10
 -31  -3  -1   40.00    9.20
 -31  -3  -1   35.50    8.40
  30   2   1   25.90    8.30
  30   2   1   18.10    6.60
  30   2   1   25.10    7.20
  30   2   1   33.70    6.50
 -30  -2  -1   19.70    5.80
 -30  -2  -1   42.20   11.20
 -30  -2  -1   32.60    8.40
  29   1   1   -4.40    4.70
  29   1   1    0.30    5.50
  29   1   1    2.60    4.80
  29   1   1   -1.50    6.30
 -29  -1  -1   -2.50    4.20
 -29  -1  -1   -8.70    5.40
 -29  -1  -1   -2.90    5.40
  28   0   1  244.78   21.10
  28   0   1  249.68   20.20
  28   0   1  259.37   19.30
  28   0   1  243.38   21.40
 -28   0  -1  248.48   21.00
 -28   0  -1  234.48   19.30
 -28   0  -1  236.48   20.20
  27  -1   1  161.78   17.00
  27  -1   1  173.68   14.20
  27  -1   1  169.88   16.60
  27  -1   1  151.58   15.00
 -27   1  -1  165.68   14.40
 -27   1  -1  152.98   16.30
 -27   1  -1  156.68   15.50
  26  -2   1  473.35   34.30
  26  -2   1  474.65   33.70
  26  -2   1  531.15   35.80
  26  -2   1  497.05   35.80
 -26   2  -1  485.65   35.30
 -26   2  -1  494.25   34.00
 -26   2  -1  467.65   34.70
  25  -3   1   34.60    6.20
  25  -3   1   26.50    7.90
  25  -3   1   43.40    9.50
  25  -3   1   45.30    7.90
  25  -3   1   30.40    6.10
 -25   3  -1   32.40    5.60
 -25   3  -1   25.80    6.80
 -25   3  -1   23.10    5.80
  24  -4   1   47.00    6.50
  24  -4   1   81.29   13.70
  24  -4   1   71.79    8.60
  24  -4   1   55.89    8.60
  24  -4   1   54.99    7.10
 -24   4  -1   59.49    8.10
 -24   4  -1   60.19    8.10
 -24   4  -1   49.60    6.80
  23  -5   1  131.19   15.20
  23  -5   1  130.49   12.10
  23  -5   1  115.69   11.00
  23  -5   1   99.29   12.40
 -23   5  -1  103.19   10.70
 -23   5  -1  144.09   12.80
 -23   5  -1  121.19   13.00
  22  -6   1  391.66   29.40
  22  -6   1  386.06   27.60
  22  -6   1  389.56   28.40
  22  -6   1  374.26   26.70
 -22   6  -1  371.86   35.60
 -22   6  -1  392.56   28.30
 -22   6  -1  375.06   28.10
 -22   6  -1  383.16   26.90
  21  -7   1   49.99    8.40
  21  -7   1   59.49    7.50
  21  -7   1   47.50    6.70
  21  -7   1   44.10    7.80
 -21   7  -1   74.99   11.70
 -21   7  -1   59.29    8.20
 -21   7  -1   48.70    6.20
 -21   7  -1   54.99    6.40
 -21   7  -1   59.19   18.70
  20  -8   1    2.00    5.80
  20  -8   1    6.40    3.40
  20  -8   1   23.60    7.80
 -20   8  -1   13.60    5.20
 -20   8  -1   10.80   13.10
 -20   8  -1   11.50    3.70
 -20   8  -1    7.10    3.80
  19  -9   1  205.58   18.70
  19  -9   1  199.68   15.00
  19  -9   1  191.68   16.50
 -19   9  -1  181.28   17.40
 -19   9  -1  200.58   17.00
 -19   9  -1  193.08   23.10
 -19   9  -1  211.88   15.50
 -19   9  -1  193.38   15.40
  18 -10   1  202.48   20.40
  18 -10   1  128.89   11.50
  18 -10   1  143.99   13.30
 -18  10  -1  136.39   12.20
 -18  10  -1  121.49   13.90
 -18  10  -1  134.79   14.50
 -18  10  -1  160.48   24.20
 -18  10  -1  156.68   12.20
  17 -11   1   16.70    4.20
  17 -11   1    8.80    5.00
  17 -11   1    9.70    6.90
 -17  11  -1   22.70    5.00
 -17  11  -1   21.20    6.80
 -17  11  -1   17.10    6.10
 -17  11  -1   22.30    4.20
 -17  11  -1   25.50   12.80
  16 -12   1  105.19   10.20
  16 -12   1  135.69   15.30
  16 -12   1  115.99   12.40
 -16  12  -1   98.19   11.80
 -16  12  -1  132.29   10.70
 -16  12  -1  142.59   11.70
 -16  12  -1  116.99   16.90
  15 -13   1  220.78   15.80
  15 -13   1  207.98   20.50
  15 -13   1  208.48   17.70
 -15  13  -1  229.08   19.20
 -15  13  -1  206.78   16.00
 -15  13  -1  220.68   20.20
 -15  13  -1  181.38   21.30
 -15  13  -1  211.48   19.20
  14 -14   1   66.19   10.60
  14 -14   1   59.19    7.40
  14 -14   1   51.19    7.60
 -14  14  -1   56.19    8.60
 -14  14  -1   93.49   11.10
 -14  14  -1   72.19    8.40
 -14  14  -1   75.79    8.10
 -14  14  -1  125.49   19.20
  13 -15   1   34.70    9.20
  13 -15   1   29.30    5.80
 -13  15  -1   35.20    8.00
 -13  15  -1   36.20    6.60
 -13  15  -1   20.00   11.80
 -13  15  -1   33.90    5.20
 -13  15  -1   35.90    8.90
  12 -16   1  263.67   23.80
  12 -16   1  220.78   21.50
  12 -16   1  245.08   21.40
  12 -16   1  239.58   19.10
 -12  16  -1  240.48   23.60
 -12  16  -1  258.27   17.50
 -12  16  -1  247.08   22.70
 -12  16  -1  279.87   20.20
 -12  16  -1  277.27   22.60
  11 -17   1   62.89    8.90
  11 -17   1   78.89    8.60
  11 -17   1   67.19    9.90
  11 -17   1   68.59   11.50
 -11  17  -1   74.19    9.00
 -11  17  -1   56.29    6.60
 -11  17  -1   52.29    9.10
 -11  17  -1  108.19   17.10
 -11  17  -1   71.19   11.10
  10 -18   1  138.59   15.40
  10 -18   1  145.29   15.60
  10 -18   1  109.89   15.20
  10 -18   1  137.49   12.80
 -10  18  -1  150.88   14.00
 -10  18  -1   85.89   12.50
 -10  18  -1  139.19   10.30
 -10  18  -1  125.09   16.30
 -10  18  -1  155.38   16.70
   9 -19   1    5.50    6.90
   9 -19   1   12.20    9.10
   9 -19   1    0.50    5.90
   9 -19   1   12.60    5.20
  -9  19  -1    6.00   10.70
  -9  19  -1    6.20    3.20
  -9  19  -1    8.70    7.20
  -9  19  -1    8.70    7.50
  -9  19  -1   15.30    6.70
   8 -20   1   -3.90    7.90
   8 -20   1    5.80    4.90
   8 -20   1   -4.10    6.50
   8 -20   1    8.60    7.60
  -8  20  -1    3.90    9.60
  -8  20  -1    6.70    8.00
  -8  20  -1    9.80   13.80
  -8  20  -1   16.60    6.30
  -8  20  -1    0.30    3.10
   7 -21   1   21.90    8.30
   7 -21   1    1.00    5.40
   7 -21   1    2.70    8.40
   7 -21   1    8.50    7.40
  -7  21  -1   17.70   11.60
  -7  21  -1   19.20    7.40
  -7  21  -1    4.60    8.60
  -7  21  -1   13.30    3.80
  -7  21  -1    7.60    7.50
   6 -22   1   13.80    6.40
   6 -22   1   19.70    7.60
   6 -22   1   28.50    9.50
   6 -22   1   23.80    8.60
  -6  22  -1   26.00    4.60
  -6  22  -1   19.90   10.10
  -6  22  -1   21.20    7.40
  -6  22  -1   33.70   11.60
  -6  22  -1   31.60   13.00
   5 -23   1    0.70    5.20
   5 -23   1    0.70    9.60
   5 -23   1    4.60    7.30
   5 -23   1    9.30    8.70
  -5  23  -1    2.20    3.70
  -5  23  -1    3.20    6.80
  -5  23  -1    7.90    7.70
  -5  23  -1   -0.30    8.70
   4 -24   1    6.90    6.50
   4 -24   1   14.30    8.00
   4 -24   1   -6.60    9.60
   4 -24   1   12.00    8.20
  -4  24  -1    8.60    7.40
  -4  24  -1   19.60    9.50
  -4  24  -1   12.90    4.50
  -4  24  -1   11.80   10.00
   3 -25   1    8.60    8.30
   3 -25   1   -9.10    9.90
   3 -25   1   -0.50    7.50
   3 -25   1    5.20    6.40
  -3  25  -1   -2.90    7.10
  -3  25  -1    4.80    4.20
  -3  25  -1   -7.80    9.50
  -3  25  -1   10.30    9.80
   2 -26   1   14.00    6.50
   2 -26   1    9.10   14.40
   2 -26   1   22.00   12.30
   2 -26   1    6.60    8.90
  -2  26  -1   15.20    8.70
  -2  26  -1   -4.30    9.40
  -2  26  -1   16.20    5.10
   1 -27   1  -19.90    8.70
   1 -27   1   -4.20    9.10
  -1  27  -1  -11.80   14.10
  -1  27  -1   -2.80    6.90
  -1  27  -1   -7.00    7.80
  -1  27  -1    3.80    4.80
   0 -28   1  -15.70    8.00
   0 -28   1  -17.50    9.60
   0  28  -1    4.20    6.50
   0  28  -1    5.00    4.70
   0  28  -1   -1.10    8.40
   0  28  -1  -10.20   10.00
  -1 -29   1   30.40   11.40
  -1 -29   1   19.90   18.90
   1  29  -1   14.30    8.60
   1  29  -1    0.10   11.80
   1  29  -1    7.80    6.80
  -2 -30   1   42.90   12.30
  -2 -30   1   42.30   12.40
   2  30  -1   47.80   13.90
   2  30  -1   12.60    9.30
   2  30  -1   17.90    7.90
  39  13   1    0.40    7.30
  39  13   1   -5.90    7.80
 -39 -13  -1    7.80   10.20
 -39 -13  -1   -9.40    8.50
  38  12   1    3.60    6.70
  38  12   1    9.70    9.20
 -38 -12  -1    1.10    8.70
 -38 -12  -1   -1.50    9.80
  37  11   1   -4.20    6.60
  37  11   1   10.70    9.30
 -37 -11  -1   -0.80    7.80
 -37 -11  -1   -8.40    9.40
  36  10   1   92.89   12.90
  36  10   1  143.79   14.50
 -36 -10  -1  110.49   13.50
 -36 -10  -1  100.49   15.90
 -36 -10  -1  166.78   17.60
  35   9   1  269.07   21.60
  35   9   1  250.77   23.90
 -35  -9  -1  262.27   22.40
 -35  -9  -1  242.58   24.30
 -35  -9  -1  282.57   27.50
 -35  -9  -1  256.47   24.00
  34   8   1   -1.60    8.00
  34   8   1    2.50    5.40
  34   8   1   -7.50    9.50
  34   8   1   -2.60    8.30
 -34  -8  -1   -0.40    7.10
 -34  -8  -1    0.20    7.40
 -34  -8  -1    2.00    6.00
 -34  -8  -1   -4.10    5.60
  33   7   1    0.20    7.70
  33   7   1   -1.30    7.10
  33   7   1   -4.00    8.90
  33   7   1    0.20    5.10
 -33  -7  -1   -1.90    7.00
 -33  -7  -1  -12.80    5.30
 -33  -7  -1    8.50    6.90
  32   6   1   51.29   10.00
  32   6   1   44.30    9.60
  32   6   1   42.70    7.30
 -32  -6  -1   36.00    7.20
 -32  -6  -1   41.70    8.90
 -32  -6  -1   48.60    9.60
  31   5   1  160.98   17.40
  31   5   1  191.88   15.30
  31   5   1  156.28   16.80
 -31  -5  -1  148.09   17.50
 -31  -5  -1  153.18   15.30
 -31  -5  -1  155.38   17.00
  30   4   1   12.00    5.80
  30   4   1   21.50    7.60
  30   4   1   18.90    7.60
  30   4   1   17.20    5.60
 -30  -4  -1   10.30    5.20
 -30  -4  -1   15.30    7.10
 -30  -4  -1   12.60    6.40
  29   3   1    8.30    5.60
  29   3   1   -2.00    4.90
  29   3   1   -7.00    6.20
  29   3   1    4.00    4.50
 -29  -3  -1   -0.80    4.50
 -29  -3  -1    5.80    6.30
 -29  -3  -1   -6.30    5.60
  28   2   1   14.50    6.30
  28   2   1    8.70    6.90
  28   2   1   21.00    5.00
  28   2   1   13.20    6.50
 -28  -2  -1   20.80    7.00
 -28  -2  -1   17.70    5.40
 -28  -2  -1   23.10    9.80
  27   1   1  174.08   15.20
  27   1   1  137.09   15.70
  27   1   1  156.08   16.20
  27   1   1  178.78   14.00
 -27  -1  -1  168.78   14.30
 -27  -1  -1  139.49   15.30
 -27  -1  -1  163.18   16.00
  26   0   1    7.70    5.70
  26   0   1   11.50    5.80
  26   0   1   12.20    6.10
  26   0   1   12.40    4.70
 -26   0  -1    6.30    4.20
 -26   0  -1   11.90    8.50
 -26   0  -1   22.90    6.60
  25  -1   1    4.10    3.90
  25  -1   1    2.60    3.60
  25  -1   1    5.50    5.80
  25  -1   1    8.30    5.20
 -25   1  -1   10.10    5.20
 -25   1  -1    5.30    3.90
 -25   1  -1    4.00    5.70
  24  -2   1   63.79    8.20
  24  -2   1   54.79    8.90
  24  -2   1   38.90    6.20
  24  -2   1   71.79    9.20
 -24   2  -1   52.99    7.10
 -24   2  -1   55.09    7.20
 -24   2  -1   45.00    7.00
  23  -3   1   51.29    6.40
  23  -3   1   46.60    6.30
  23  -3   1   87.99   12.90
  23  -3   1   74.19   10.80
  23  -3   1   51.09    7.10
 -23   3  -1   74.59    9.10
 -23   3  -1   47.70    7.90
 -23   3  -1   56.99    6.70
  22  -4   1  163.28   14.40
  22  -4   1  144.89   13.30
  22  -4   1  149.39   15.20
  22  -4   1  139.39   12.30
  22  -4   1  152.38   12.60
 -22   4  -1  138.79   12.40
 -22   4  -1  158.08   14.40
 -22   4  -1  163.28   14.20
  21  -5   1   49.60    8.00
  21  -5   1   64.19    8.70
  21  -5   1   71.79    8.40
 -21   5  -1   97.79   12.20
 -21   5  -1   50.09    7.20
 -21   5  -1   59.09    7.00
  20  -6   1  330.27   24.90
  20  -6   1  322.07   24.30
  20  -6   1  329.07   25.70
  20  -6   1  343.17   23.50
 -20   6  -1  353.16   31.90
 -20   6  -1  341.27   24.90
 -20   6  -1  325.57   23.60
 -20   6  -1  335.47   24.80
  19  -7   1  143.69   13.90
  19  -7   1  160.88   15.20
  19  -7   1  143.99   12.00
 -19   7  -1  152.28   20.70
 -19   7  -1  157.28   12.50
 -19   7  -1  154.08   12.40
 -19   7  -1  144.99   14.10
  18  -8   1  103.09   12.90
  18  -8   1  125.69   10.30
  18  -8   1  116.59   13.70
 -18   8  -1  111.09   12.60
 -18   8  -1  132.09   12.70
 -18   8  -1  123.99   10.80
 -18   8  -1  121.29   10.60
 -18   8  -1  132.29   18.50
  17  -9   1  146.99   14.30
  17  -9   1  119.69   10.30
 -17   9  -1  130.79   13.00
 -17   9  -1  106.19   10.80
 -17   9  -1  114.39   12.90
 -17   9  -1  119.69   17.80
 -17   9  -1  138.69   11.80
  16 -10   1    2.10    5.80
  16 -10   1    1.70    6.00
  16 -10   1    5.80    3.30
 -16  10  -1    0.30    4.40
 -16  10  -1    6.50    3.80
 -16  10  -1    7.80    4.60
 -16  10  -1   11.00   11.40
  15 -11   1   60.09    7.80
  15 -11   1   73.39   10.50
  15 -11   1   67.89    7.40
 -15  11  -1   73.99    9.70
 -15  11  -1   77.59    8.10
 -15  11  -1  131.29   19.40
 -15  11  -1   82.39    9.40
  14 -12   1   18.50    3.80
  14 -12   1    9.60    6.70
  14 -12   1   16.10    5.20
 -14  12  -1   12.90    9.20
 -14  12  -1    6.30    4.20
 -14  12  -1   10.20    6.00
 -14  12  -1    9.60    4.00
 -14  12  -1   13.90   10.60
  13 -13   1   17.60    7.80
  13 -13   1   24.60    4.20
  13 -13   1   18.20    4.10
 -13  13  -1   35.00    7.70
 -13  13  -1   38.70   15.20
 -13  13  -1   32.90    5.70
 -13  13  -1   18.70    5.10
 -13  13  -1   21.10    5.90
  12 -14   1   54.89   10.20
  12 -14   1   44.80    6.00
 -12  14  -1   64.49    9.60
 -12  14  -1   73.69   18.40
 -12  14  -1   44.10    7.30
 -12  14  -1   52.69    5.50
 -12  14  -1   58.39    8.90
 -12  14  -1   38.00    7.20
  11 -15   1   -4.90    3.60
  11 -15   1   -7.90    5.00
  11 -15   1   -8.10    5.00
  11 -15   1    0.60    6.20
 -11  15  -1    3.20    2.50
 -11  15  -1    3.70    5.20
 -11  15  -1   -2.50    8.60
 -11  15  -1    1.40    6.60
 -11  15  -1    1.50    4.50
  10 -16   1  280.97   27.80
  10 -16   1  381.96   26.70
  10 -16   1  379.56   28.40
  10 -16   1  301.77   24.80
 -10  16  -1  303.37   27.60
 -10  16  -1  354.96   27.60
 -10  16  -1  370.66   25.60
 -10  16  -1  374.96   27.10
 -10  16  -1  348.27   23.30
   9 -17   1   35.30    7.40
   9 -17   1   50.99   10.80
   9 -17   1   31.60    7.70
   9 -17   1   37.20    6.50
  -9  17  -1   45.20    7.50
  -9  17  -1   52.39    5.30
  -9  17  -1   45.60   10.10
  -9  17  -1   37.70    9.00
  -9  17  -1   53.09   12.70
   8 -18   1   61.49    9.80
   8 -18   1   74.89   12.50
   8 -18   1   59.59    7.80
   8 -18   1   63.59    9.10
  -8  18  -1   92.99   15.20
  -8  18  -1   48.50    9.20
  -8  18  -1   40.90    5.30
  -8  18  -1   52.09    7.80
  -8  18  -1   45.80    9.40
   7 -19   1   12.10    7.00
   7 -19   1   14.00    6.30
   7 -19   1   11.50    4.70
   7 -19   1   10.10    8.70
  -7  19  -1    5.00    7.90
  -7  19  -1   28.00   11.50
  -7  19  -1   14.80    6.20
  -7  19  -1   10.60    3.60
  -7  19  -1   11.00    7.80
   6 -20   1   30.80    8.30
   6 -20   1   56.59   15.40
   6 -20   1   34.80    7.70
   6 -20   1   44.40    6.80
  -6  20  -1   25.50    4.60
  -6  20  -1   42.50   10.30
  -6  20  -1   34.30   12.60
  -6  20  -1   39.80   10.50
  -6  20  -1   26.20    7.60
   5 -21   1   31.10    8.80
   5 -21   1   24.50   10.40
   5 -21   1   31.30    6.80
   5 -21   1   32.70    8.90
  -5  21  -1   34.30    8.80
  -5  21  -1   47.50    8.80
  -5  21  -1   39.10   12.80
  -5  21  -1   38.00    5.20
  -5  21  -1   24.80    8.60
   4 -22   1    3.20    7.20
   4 -22   1   -0.30    6.70
   4 -22   1   -3.60    5.20
   4 -22   1   -5.00    8.90
  -4  22  -1   -2.90   10.90
  -4  22  -1   13.40   10.10
  -4  22  -1   -0.20    3.90
  -4  22  -1    0.70    6.20
  -4  22  -1    3.30    9.30
   3 -23   1   38.00   10.50
   3 -23   1   56.89   10.80
   3 -23   1   48.30    9.70
   3 -23   1   34.20    7.20
  -3  23  -1   43.30    8.90
  -3  23  -1   49.00   11.50
  -3  23  -1   33.90    6.20
  -3  23  -1   56.99   12.10
   2 -24   1   20.40    8.60
   2 -24   1    3.00    6.80
   2 -24   1   33.80    9.50
   2 -24   1   21.20    9.60
  -2  24  -1   30.20    9.90
  -2  24  -1    0.00    7.60
  -2  24  -1   12.30    5.30
  -2  24  -1   19.10   10.40
   1 -25   1   -1.00    8.20
   1 -25   1   -7.50    5.70
   1 -25   1   -1.50    8.90
   1 -25   1    6.60    8.40
  -1  25  -1   -9.60    9.30
  -1  25  -1   -3.90    9.80
  -1  25  -1  -16.80    6.60
  -1  25  -1    5.40    4.70
   0 -26   1   -2.90    8.60
   0 -26   1  -14.40   15.60
   0 -26   1   -8.20    9.30
   0 -26   1   -1.80    6.80
   0  26  -1  -15.90   10.50
   0  26  -1   -1.70    6.80
   0  26  -1    0.70    4.90
   0  26  -1    6.10    6.40
  -1 -27   1  -14.80    8.40
  -1 -27   1    3.00   10.30
   1  27  -1    4.50    5.60
   1  27  -1   -6.20    6.40
   1  27  -1    9.30    8.20
   1  27  -1   -5.80   13.90
  -2 -28   1  -12.20    8.80
  -2 -28   1  -11.60    9.30
   2  28  -1    8.30    5.60
   2  28  -1  -18.40   10.10
   2  28  -1   -0.20    6.30
   2  28  -1    5.80    8.00
  -3 -29   1   -8.20   10.70
  -3 -29   1   19.70   12.10
   3  29  -1   10.60    8.10
   3  29  -1   26.60    6.50
   3  29  -1    9.50   11.90
   3  29  -1    4.20    6.80
  -4 -30   1   -4.10    9.90
  -4 -30   1   20.30   11.40
   4  30  -1   -0.30    6.70
   4  30  -1   10.00    9.30
   4  30  -1   -4.10   11.10
   4  30  -1   37.60    6.90
  38  14   1    0.70    6.60
  38  14   1   -0.70    9.40
 -38 -14  -1   -0.70    9.00
 -38 -14  -1  -14.30    9.70
  37  13   1   -5.60    6.00
  37  13   1    3.30    8.70
 -37 -13  -1   -8.40    9.60
 -37 -13  -1   12.90    9.40
  36  12   1   25.60    7.60
  36  12   1   48.10   13.50
 -36 -12  -1   30.40    9.30
 -36 -12  -1   28.20   10.40
 -36 -12  -1   32.20   12.10
  35  11   1  211.18   18.80
  35  11   1  219.08   21.70
 -35 -11  -1  188.48   20.00
 -35 -11  -1  235.38   21.60
 -35 -11  -1  196.68   23.90
  34  10   1   42.50    7.60
  34  10   1   54.19   10.90
 -34 -10  -1   49.80   10.90
 -34 -10  -1   54.79   13.60
 -34 -10  -1   34.90   11.80
 -34 -10  -1   57.49    9.20
 -34 -10  -1   54.89   11.90
  33   9   1   57.19   12.00
  33   9   1   61.99    8.60
  33   9   1   58.19   10.40
  33   9   1   40.70    9.20
 -33  -9  -1   77.79   15.60
 -33  -9  -1   86.89   11.70
 -33  -9  -1   52.89    8.90
 -33  -9  -1   85.39   12.90
 -33  -9  -1   60.59   12.70
  32   8   1   -3.40    5.00
  32   8   1    7.70    7.90
  32   8   1    6.30    6.50
  32   8   1  -13.90    7.70
  32   8   1    1.80    2.50
 -32  -8  -1   -4.40    6.90
 -32  -8  -1   -3.00    5.40
 -32  -8  -1   -8.00    7.80
 -32  -8  -1  -10.90    5.80
  31   7   1   55.89    7.50
  31   7   1   34.80    8.50
 -31  -7  -1   69.69    8.80
 -31  -7  -1   69.79   10.80
 -31  -7  -1   69.59   12.50
 -31  -7  -1   54.49    9.20
  30   6   1    7.20    5.70
  30   6   1    3.40    5.40
  30   6   1    7.50    5.00
  30   6   1   13.90    6.80
 -30  -6  -1   15.80    7.20
 -30  -6  -1    3.70    6.50
 -30  -6  -1   10.20    8.20
 -30  -6  -1    5.40    5.00
 -30  -6  -1   17.60    5.70
  29   5   1    6.60    4.60
  29   5   1    7.80    5.20
  29   5   1    2.80    6.80
  29   5   1    7.30    6.60
 -29  -5  -1    1.20    4.60
 -29  -5  -1    5.70    6.00
 -29  -5  -1    1.10    5.70
  28   4   1  133.09   14.70
  28   4   1   95.89   11.70
  28   4   1   93.79   11.60
  28   4   1  126.39   11.80
 -28  -4  -1  114.89   13.00
 -28  -4  -1  127.19   13.30
 -28  -4  -1  108.09   11.80
  27   3   1  195.18   15.20
  27   3   1  156.38   15.90
  27   3   1  172.48   17.70
  27   3   1  190.08   17.20
 -27  -3  -1  197.88   15.60
 -27  -3  -1  178.98   16.70
 -27  -3  -1  169.28   16.60
  26   2   1  483.15   33.80
  26   2   1  477.05   35.20
  26   2   1  512.05   35.90
  26   2   1  465.35   34.50
 -26  -2  -1  492.45   34.80
 -26  -2  -1  503.05   34.10
 -26  -2  -1  500.25   35.10
  25   1   1    8.30    5.00
  25   1   1   12.00    4.60
  25   1   1    7.40    5.70
  25   1   1    2.70    4.70
 -25  -1  -1    6.70    5.50
 -25  -1  -1    7.30    4.40
 -25  -1  -1    8.50    4.00
  24   0   1   73.99    9.80
  24   0   1   72.39    7.70
  24   0   1   62.99    8.60
 -24   0  -1   68.99    9.10
 -24   0  -1   70.09    8.00
 -24   0  -1   74.59    9.10
  23  -1   1   83.59    9.30
  23  -1   1  102.99   11.30
  23  -1   1   67.79    8.70
  23  -1   1   87.99    8.90
 -23   1  -1   87.49    8.70
 -23   1  -1   89.29   10.00
 -23   1  -1   60.59    7.90
  22  -2   1   66.09    7.20
  22  -2   1   71.49    9.10
  22  -2   1   80.89    9.60
  22  -2   1   75.69    8.60
 -22   2  -1   76.29    7.90
 -22   2  -1   82.49    9.70
 -22   2  -1   48.80    7.20
  21  -3   1   81.19    9.90
  21  -3   1   85.19   10.50
  21  -3   1   86.39    9.10
  21  -3   1   81.59    9.60
  21  -3   1   84.09    8.50
 -21   3  -1  102.99   10.70
 -21   3  -1   94.09   10.10
 -21   3  -1   78.09    8.60
  20  -4   1  136.49   12.40
  20  -4   1  100.99   11.60
  20  -4   1   80.89   13.20
  20  -4   1  119.59   10.40
  20  -4   1  121.39   10.30
 -20   4  -1  111.89   10.50
 -20   4  -1  170.18   16.20
 -20   4  -1  113.99   11.60
  19  -5   1  227.88   19.10
  19  -5   1  245.68   18.50
  19  -5   1  257.47   17.80
  19  -5   1  235.28   19.80
 -19   5  -1  278.87   19.40
 -19   5  -1  223.98   18.80
 -19   5  -1  233.78   18.90
  18  -6   1   80.99    8.90
  18  -6   1   88.09    8.10
 -18   6  -1   97.19   19.60
 -18   6  -1   76.39    9.00
 -18   6  -1   84.59    8.20
  17  -7   1  506.55   37.80
  17  -7   1  549.65   35.90
 -17   7  -1  551.84   36.20
 -17   7  -1  523.65   37.30
 -17   7  -1  523.75   42.50
 -17   7  -1  552.44   36.20
  16  -8   1   32.10    5.90
  16  -8   1   25.70    7.40
  16  -8   1   31.00    4.70
 -16   8  -1   37.90    6.90
 -16   8  -1   30.60    7.50
 -16   8  -1   34.40   13.00
 -16   8  -1   32.50    4.50
 -16   8  -1   29.30    4.90
  15  -9   1  313.37   22.80
  15  -9   1  322.47   24.50
  15  -9   1  297.77   21.50
 -15   9  -1  290.77   24.70
 -15   9  -1  326.07   21.90
 -15   9  -1  307.17   23.40
 -15   9  -1  322.17   22.10
 -15   9  -1  311.47   30.10
  14 -10   1  307.27   24.20
  14 -10   1  259.17   21.20
  14 -10   1  282.17   20.10
 -14  10  -1  286.17   20.40
 -14  10  -1  295.17   25.80
 -14  10  -1  292.97   20.80
 -14  10  -1  300.17   22.50
 -14  10  -1  307.27   22.50
  13 -11   1   43.50    8.80
  13 -11   1   65.49    8.20
  13 -11   1   77.99    7.00
 -13  11  -1   71.29    7.20
 -13  11  -1   67.99    8.90
 -13  11  -1   50.89    6.80
 -13  11  -1   70.99    8.90
 -13  11  -1   66.69   14.80
  12 -12   1    4.40    3.20
  12 -12   1    0.40    6.10
  12 -12   1    5.60    3.10
 -12  12  -1    8.40    3.20
 -12  12  -1   -1.40    3.90
 -12  12  -1    6.40    8.70
 -12  12  -1   -7.00    4.70
 -12  12  -1    6.50    2.30
 -12  12  -1   -3.60    3.80
  11 -13   1   -2.80    8.70
  11 -13   1    0.40    6.70
  11 -13   1    3.80    3.10
 -11  13  -1    1.60    5.50
 -11  13  -1    9.10    8.40
 -11  13  -1    7.50    4.70
  10 -14   1  227.38   19.50
  10 -14   1  188.98   17.30
  10 -14   1  210.58   17.60
  10 -14   1  202.38   15.90
 -10  14  -1  219.78   18.00
 -10  14  -1  211.28   15.30
 -10  14  -1  184.58   18.20
 -10  14  -1  196.68   19.30
 -10  14  -1  215.08   18.20
   9 -15   1  265.37   21.70
   9 -15   1  270.07   20.00
   9 -15   1  264.27   21.50
  -9  15  -1  257.27   19.40
  -9  15  -1  274.07   22.80
  -9  15  -1  307.47   20.80
  -9  15  -1  269.67   22.30
  -9  15  -1  261.67   23.30
   8 -16   1   30.80    9.00
   8 -16   1   11.60    6.70
   8 -16   1   24.50    7.00
   8 -16   1   17.20    5.50
  -8  16  -1   26.80    5.90
  -8  16  -1   25.20    7.50
  -8  16  -1   19.40    6.70
  -8  16  -1   29.60   11.80
   7 -17   1  219.28   20.80
   7 -17   1  208.18   19.10
   7 -17   1  209.58   17.20
   7 -17   1  221.38   19.00
  -7  17  -1  225.48   20.00
  -7  17  -1  220.88   20.20
  -7  17  -1  206.28   15.50
  -7  17  -1  213.58   17.80
  -7  17  -1  219.58   20.40
   6 -18   1   52.09   10.90
   6 -18   1   32.90    7.90
   6 -18   1   49.70    6.90
   6 -18   1   48.60    9.40
  -6  18  -1   76.79   14.00
  -6  18  -1   76.09   15.70
  -6  18  -1   77.39    9.30
  -6  18  -1   51.69    5.60
  -6  18  -1   27.60    8.10
   5 -19   1   12.70    4.80
   5 -19   1   15.00    7.20
   5 -19   1   -1.90    7.50
   5 -19   1   10.00    7.10
  -5  19  -1   15.20    6.20
  -5  19  -1   -1.70    6.30
  -5  19  -1   17.70   10.80
  -5  19  -1   -3.40    7.10
  -5  19  -1   13.00    3.70
   4 -20   1  161.68   15.80
   4 -20   1  171.88   18.20
   4 -20   1  186.78   20.50
   4 -20   1  188.08   18.00
  -4  20  -1  166.08   16.40
  -4  20  -1  208.98   20.40
  -4  20  -1  177.68   19.30
  -4  20  -1  162.78   13.70
  -4  20  -1  195.58   19.90
   3 -21   1   34.60    8.50
   3 -21   1   18.20    9.20
   3 -21   1   21.70    6.70
   3 -21   1   23.80    7.00
  -3  21  -1   15.30    8.90
  -3  21  -1   28.90    9.00
  -3  21  -1   15.60    6.80
  -3  21  -1    5.20   11.30
  -3  21  -1   22.90    5.00
   2 -22   1   15.50    8.20
   2 -22   1   -4.00    5.60
   2 -22   1   17.60    7.60
   2 -22   1    9.80    9.10
  -2  22  -1   24.40    9.30
  -2  22  -1    8.80    6.70
  -2  22  -1    6.60    7.80
  -2  22  -1    0.60    4.60
   1 -23   1   17.30    8.80
   1 -23   1   54.19   10.00
   1 -23   1   42.80   10.90
  -1  23  -1   29.40    8.40
  -1  23  -1   39.20   13.50
  -1  23  -1   18.60    5.60
   0 -24   1   19.10    8.50
   0 -24   1   27.30   10.70
   0 -24   1   11.30    8.10
   0  24  -1    9.70    5.60
   0  24  -1   26.80   10.30
   0  24  -1   37.80   11.20
   0  24  -1   27.80    6.80
   0  24  -1   20.30    8.20
  -1 -25   1   11.30    9.90
  -1 -25   1   15.60    7.90
  -1 -25   1   29.40    9.00
  -1 -25   1   18.10    8.90
   1  25  -1   18.20    5.80
   1  25  -1   10.90    7.20
   1  25  -1   33.30   11.10
   1  25  -1    5.70    6.00
   1  25  -1   13.40    9.60
  -2 -26   1   -6.10    9.90
  -2 -26   1    6.10   14.10
  -2 -26   1  -13.60    8.00
  -2 -26   1   -5.00    6.40
   2  26  -1    7.50    6.30
   2  26  -1   -3.30    8.00
   2  26  -1    0.40   10.80
   2  26  -1    2.50   10.30
  -3 -27   1   -4.60   10.30
  -3 -27   1   -5.50    8.90
   3  27  -1  -13.70   19.20
   3  27  -1   11.80    8.30
   3  27  -1   24.80    6.50
   3  27  -1   13.30    6.60
  -4 -28   1   -3.80    9.30
  -4 -28   1  -18.80    8.70
   4  28  -1  -14.60   15.80
   4  28  -1   -4.10    6.30
   4  28  -1  -10.40    7.30
   4  28  -1   20.30    6.50
  -5 -29   1   -5.50   10.70
  -5 -29   1  -11.80    9.20
   5  29  -1   -5.50    6.00
   5  29  -1    8.00    8.90
   5  29  -1   -7.80   10.80
   5  29  -1   23.00    6.70
  -6 -30   1    0.60   10.00
  -6 -30   1   -2.30   10.20
   6  30  -1   -2.20    8.60
   6  30  -1   -9.40    6.30
   6  30  -1   -2.90   11.70
  37  15   1    4.00    6.50
  37  15   1   -4.70    9.10
 -37 -15  -1   -1.10   10.10
 -37 -15  -1    2.60    8.50
  36  14   1   -2.50    8.80
  36  14   1    6.00   11.80
 -36 -14  -1   11.90    8.60
 -36 -14  -1    8.20   10.50
  35  13   1   64.69    9.00
  35  13   1   70.69   16.90
 -35 -13  -1   51.39   10.30
 -35 -13  -1   38.90    9.00
 -35 -13  -1   50.09   12.60
  34  12   1   29.90    7.30
  34  12   1   24.20    8.10
 -34 -12  -1   27.50    7.80
 -34 -12  -1   35.80    8.70
 -34 -12  -1   30.40   10.50
 -34 -12  -1   53.29   11.90
  33  11   1   23.10    6.60
  33  11   1   39.70    9.50
 -33 -11  -1   26.00   11.00
 -33 -11  -1   31.20    9.20
 -33 -11  -1   17.40    8.10
 -33 -11  -1   29.90   11.20
 -33 -11  -1   48.90   11.40
  32  10   1   67.39   10.60
  32  10   1   67.99   13.20
  32  10   1   71.69    9.10
  32  10   1   74.39   11.10
 -32 -10  -1   48.60    8.60
 -32 -10  -1   70.79   10.00
 -32 -10  -1   55.09    8.80
 -32 -10  -1   57.09   11.90
 -32 -10  -1   90.59   17.50
  31   9   1   -2.50    7.30
  31   9   1    2.50    7.50
  31   9   1   -4.00    5.20
 -31  -9  -1   -4.10    4.90
 -31  -9  -1    1.00    7.00
 -31  -9  -1   -4.10    6.90
 -31  -9  -1  -14.40    7.30
  30   8   1    6.90    5.10
  30   8   1   -3.00    5.90
  30   8   1   12.60    7.30
 -30  -8  -1   13.60    7.20
 -30  -8  -1    4.60    7.20
 -30  -8  -1   11.20    5.20
 -30  -8  -1   10.20    8.60
 -30  -8  -1    1.30    3.80
  29   7   1    2.90    6.40
  29   7   1   10.50    4.80
  29   7   1    8.90    6.30
  29   7   1   13.20    7.60
 -29  -7  -1    3.10    5.10
 -29  -7  -1   -2.50    7.50
 -29  -7  -1    6.30    4.90
 -29  -7  -1   16.10    7.00
 -29  -7  -1   13.10    6.90
  28   6   1    7.70    6.80
  28   6   1   28.40   10.60
  28   6   1   28.10    7.80
  28   6   1   12.80    5.10
 -28  -6  -1   20.90    6.40
 -28  -6  -1   15.80    5.60
 -28  -6  -1   16.50    6.70
 -28  -6  -1   18.80    6.10
 -28  -6  -1    5.70    7.50
  27   5   1   68.29    9.80
  27   5   1   50.79    7.00
  27   5   1   66.89   10.30
  27   5   1   52.09    7.80
 -27  -5  -1   65.09    8.00
 -27  -5  -1   41.80    9.90
 -27  -5  -1   64.19    9.10
 -27  -5  -1   57.89    8.40
  26   4   1  410.96   29.90
  26   4   1  393.96   29.10
  26   4   1  365.36   28.40
  26   4   1  408.96   27.50
 -26  -4  -1  362.36   30.00
 -26  -4  -1  381.56   28.80
 -26  -4  -1  375.06   28.50
 -26  -4  -1  393.26   27.80
  25   3   1   14.10    5.40
  25   3   1   37.50    5.90
  25   3   1   21.80    7.20
  25   3   1   37.40   10.00
 -25  -3  -1   26.20    6.70
 -25  -3  -1   25.70    6.20
 -25  -3  -1   37.50    5.90
  24   2   1   56.49    6.40
  24   2   1   50.29    7.00
  24   2   1   47.90    8.40
  24   2   1   72.49    9.20
 -24  -2  -1   48.80    6.30
 -24  -2  -1   57.79    7.80
 -24  -2  -1   51.59    7.30
  23   1   1   92.29    9.10
  23   1   1   68.39    9.30
  23   1   1   77.09    9.60
  23   1   1   82.29    9.50
 -23  -1  -1   88.29    8.90
 -23  -1  -1  101.49   10.40
 -23  -1  -1   78.79    9.70
  22   0   1  150.48   12.20
  22   0   1  144.39   12.80
  22   0   1  154.08   13.90
  22   0   1  130.09   17.90
 -22   0  -1  145.69   12.20
 -22   0  -1  138.69   13.50
 -22   0  -1  153.18   13.20
  21  -1   1   66.29    9.80
  21  -1   1   86.49   10.20
  21  -1   1   73.79    8.40
 -21   1  -1   73.39    8.80
 -21   1  -1   95.69   10.10
 -21   1  -1   83.19    9.40
  20  -2   1   51.29    6.50
  20  -2   1   47.00    6.90
  20  -2   1   56.69    6.30
  20  -2   1   47.80    7.50
 -20   2  -1   31.00    5.30
 -20   2  -1   33.80    5.90
 -20   2  -1   54.59    5.90
  19  -3   1   26.70    5.80
  19  -3   1   30.30    5.60
  19  -3   1   20.50    5.40
  19  -3   1   29.10    4.50
 -19   3  -1   24.60    4.50
[truncated: 10,366,247 more chars]
